# Supplementary material for: Profiling analysis of long non-coding RNAs in early postnatal mouse hearts
Source: Sci Rep. 2017 Mar 7;7:43485. doi: 10.1038/srep43485 (PMC5339910; doi:10.1038/srep43485)
Supplement: Supplementary Table S1 [file srep43485-s2.xls]

## Sheet: Raw data of lncRNA profiles
Seqname	GeneSymbol	Source	RNAlength	Chrom	Strand	TxStart	TxEnd	Relationship	Associated_gene_acc	Associated_gene_name	Associated_protein_name	P1(normalize)	P7(normalize)	P28(normalize)
uc009uap.1	BC055463	UCSC_kg	3152	chrX	-	102236739	102265435	intergenic				4.49392	3.9737	4.70862
ENSMUST00000167047	AL807796.1	Ensembl	927	chr4	-	41751290	41752218	intergenic				3.67177	3.42004	4.78184
uc008pdt.1	ELF2	UCSC_kg	1066	chr3	-	51068790	51144562	exon sense-overlapping	NM_023502	Elf2	ETS-related transcription factor Elf-2	7.54422	7.22239	8.40323
MM9LINCRNAEXON11601-	mouselincRNA0426	lincRNA	999	chr13	-	94193120	94194119	intergenic				5.62619	4.9348	6.86726
ENSMUST00000156438	Gm13115	Ensembl	620	chr4	+	153281494	153282775	intergenic				5.12129	5.13723	6.1739
NR_002858	Gm4956	RefSeq_NR	1180	chr1	-	21275326	21288393	intergenic				3.72288	3.96315	6.6315
uc008fcn.1	Grpel2	UCSC_kg	2293	chr18	-	61869999	61885985	exon sense-overlapping	NM_021296	Grpel2	grpE protein homolog 2, mitochondrial precursor	6.89348	6.60879	6.97038
uc009vci.1	LOC329575	UCSC_kg	1655	chr2	-	177565184	177566839	exon sense-overlapping	NM_001024849	Gm14325	hypothetical protein LOC329575	10.4796	10.2938	11.2171
uc008lyy.1	Catsper2	UCSC_kg	1760	chr2	-	121218366	121235942	exon sense-overlapping	NM_153075	Catsper2	cation channel sperm-associated protein 2	6.32977	5.49833	5.82994
AK029733		fantom3	2974	chr9	-	31085605	31088577	intergenic				5.97964	3.9738	4.96813
NR_028109	Fam172a	RefSeq_NR	3961	chr13	+	77847950	78305501	exon sense-overlapping	NM_001163419	Fam172a	hypothetical protein LOC68675 isoform 2	4.71933	2.53552	5.4426
NR_028109	Fam172a	RefSeq_NR	3961	chr13	+	77847950	78305501	exon sense-overlapping	NM_001163420	Fam172a	hypothetical protein LOC68675 isoform 3	4.71933	2.53552	5.4426
NR_028109	Fam172a	RefSeq_NR	3961	chr13	+	77847950	78305501	exon sense-overlapping	NM_138312	Fam172a	hypothetical protein LOC68675 isoform 1	4.71933	2.53552	5.4426
NR_028109	Fam172a	RefSeq_NR	3961	chr13	+	77847950	78305501	intronic sense-overlapping	NM_029315	Pou5f2	POU domain, class 5, transcription factor 2	4.71933	2.53552	5.4426
AK052505		fantom3	1100	chr12	+	103150876	103151976	natural antisense	NM_028446	Trip11	thyroid hormone receptor interactor 11	6.28532	4.6746	5.20742
ENSMUST00000120812	Gm11369	Ensembl	318	chr13	-	30491485	30491803	intergenic				6.10909	6.57898	5.08345
ENSMUST00000148740	F730043M19Rik	Ensembl	3312	chr12	-	33817918	33832451	bidirectional	NM_028139	Atxn7l1	ataxin-7-like protein 1 isoform 2	6.39889	6.44135	7.52538
uc007cjy.1	AK043935	UCSC_kg	1443	chr1	-	126402333	126742616	intergenic				5.45359	3.91011	6.33677
ENSMUST00000117921	Gm13809	Ensembl	597	chr2	+	99395407	99396035	intergenic				13.074	13.4933	10.9475
AK136354		fantom3	438	chr4	+	83113569	83114007	intronic antisense	NM_133948	Psip1	PC4 and SFRS1-interacting protein	4.66237	2.44258	4.29783
ENSMUST00000094550	Gm16410	Ensembl	774	chrX	+	131023908	131024682	intergenic				8.22373	8.6158	7.49089
mouselincRNA1210-	mouselincRNA1210	lincRNA	19957	chr5	+	104119840	104139797	intergenic				7.64886	7.54726	9.37586
MM9LINCRNAEXON10849-		lincRNA	394	chr3	-	51057582	51057976	intergenic				6.30887	5.10091	6.15742
AK078673		fantom3	875	chr13	+	17791269	17792144	intergenic				5.6424	5.00421	5.54149
AK083183		fantom3	2759	chr9	+	95464522	95467281	intergenic				7.22661	8.39741	7.22403
MM9LINCRNAEXON10371+	mouselincRNA1408	lincRNA	3626	chr7	+	118262617	118266243	intergenic				6.59786	6.36271	8.57695
ENSMUST00000143458	Gm13269	Ensembl	649	chr2	-	14662001	14685103	intronic antisense	NM_023116	Cacnb2	voltage-dependent L-type calcium channel subunit	4.47602	2.32258	6.50457
ENSMUST00000127127	Gm16834	Ensembl	2249	chr5	+	105830263	105835989	intergenic				6.27049	2.99942	4.56498
mouselincRNA1562-	mouselincRNA1562	lincRNA	5775	chr9	+	72614241	72620016	intergenic				6.49776	3.15292	5.13381
ENSMUST00000152070	Gm15640	Ensembl	527	chr16	+	45936435	45939392	intergenic				6.03459	3.71245	5.14005
uc008xgb.1	Zfp509	UCSC_kg	2868	chr5	-	38580973	38597422	exon sense-overlapping	NM_029162	Zbtb49	zinc finger and BTB domain-containing protein	5.02077	3.93299	4.6939
AK081053		fantom3	302	chr17	-	79138647	79138949	intergenic				7.31312	5.2647	5.76098
ENSMUST00000123949	Gm12264	Ensembl	500	chr11	-	59588787	59593823	natural antisense	NM_012027	Mprip	myosin phosphatase Rho-interacting protein	4.95489	3.25368	4.96892
ENSMUST00000123949	Gm12264	Ensembl	500	chr11	-	59588787	59593823	natural antisense	NM_201245	Mprip	myosin phosphatase Rho-interacting protein	4.95489	3.25368	4.96892
AK163718		fantom3	2655	chr12	-	22175206	22177857	intergenic				6.44058	6.9732	5.39216
AK043920		fantom3	2414	chr12	+	17182362	17184770	natural antisense	NM_201531	Kcnf1	potassium voltage-gated channel subfamily F	4.81317	3.16196	5.46448
ENSMUST00000118342	Gm11489	Ensembl	499	chr11	+	87281180	87282560	intronic sense-overlapping	NM_001199293	Tex14	testis-expressed protein 14 isoform a	4.49276	3.71386	5.73595
ENSMUST00000118342	Gm11489	Ensembl	499	chr11	+	87281180	87282560	intronic sense-overlapping	NM_031386	Tex14	testis-expressed protein 14 isoform b	4.49276	3.71386	5.73595
AK155622		fantom3	2976	chr7	+	120482280	120485254	intronic antisense	NM_133700	Btbd10	BTB/POZ domain-containing protein 10	10.743	10.7797	12.4903
uc009sdc.1	Trak1	UCSC_kg	5321	chr9	+	121206651	121384036	exon sense-overlapping	NM_175114	Trak1	trafficking kinesin-binding protein 1	4.99981	5.11969	5.16459
AK052477		fantom3	3912	chr8	-	32053166	32057078	intergenic				4.47018	3.60767	4.51528
ENSMUST00000127450	A430071A18Rik	Ensembl	1174	chr11	-	119682125	119695679	natural antisense	NM_028898	Rptor	regulatory-associated protein of mTOR	7.07576	6.25717	7.2716
MM9LINCRNAEXON10405-	mouselincRNA1259	lincRNA	90	chr6	-	31005882	31005972	intergenic				4.30607	4.29389	4.4479
ENSMUST00000127049	Gm14508	Ensembl	901	chr5	+	116459324	116466114	intronic antisense	NM_031869	Prkab1	5'-AMP-activated protein kinase subunit beta-1	4.45022	3.48509	5.31786
MM9LINCRNAEXON10315+	mouselincRNA1368	lincRNA	692	chr7	+	49720086	49720778	intergenic				8.0148	6.70926	7.67252
AK142862		fantom3	3075	chr4	+	25835613	25838686	intergenic				4.2454	3.0805	4.28766
AK051755		fantom3	1849	chr7	-	62089630	62091478	natural antisense	NM_178705	Luzp2	leucine zipper protein 2 precursor	7.71732	6.83528	7.51534
AK154824		fantom3	2140	chr2	+	13335760	13337900	intronic antisense	NM_001081084	Cubn	cubilin precursor	4.7643	3.51715	4.44799
uc008oft.1	BC056163	UCSC_kg	1271	chr2	+	175295485	175304838	intergenic				11.3482	11.1371	11.4901
ENSMUST00000097320	Gm10497	Ensembl	792	chr17	+	44872793	44874561	intronic antisense	NM_001146038	Runx2	runt-related transcription factor 2 isoform type	7.41967	4.90805	5.16758
ENSMUST00000097320	Gm10497	Ensembl	792	chr17	+	44872793	44874561	intronic antisense	NM_009820	Runx2	runt-related transcription factor 2 isoform type	7.41967	4.90805	5.16758
ENSMUST00000097320	Gm10497	Ensembl	792	chr17	+	44872793	44874561	natural antisense	NM_001145920	Runx2	runt-related transcription factor 2 isoform type	7.41967	4.90805	5.16758
MM9LINCRNAEXON10523+	mouselincRNA1351	lincRNA	64	chr6	+	145713759	145713823	intergenic				6.71493	4.58266	4.9545
AK082276		fantom3	5033	chr5	+	31863184	31868215	intergenic				7.48088	5.66744	6.4301
AK080408		fantom3	2487	chr14	+	47913286	47915773	intergenic				12.1872	12.4174	13.1256
AK017294		predicted	680	chr17	+	66426627	66427308	bidirectional	NM_001025572	Ankrd12	ankyrin repeat domain 12	8.44551	5.10053	6.26125
ENSMUST00000119779	Gm12189	Ensembl	912	chr11	+	49218121	49219033	intergenic				6.41044	4.82357	5.34587
ENSMUST00000116410	Gm13573	Ensembl	631	chr2	-	60113000	60113631	intronic sense-overlapping	NM_025422	Cd302	CD302 antigen	15.8712	15.6395	15.7138
AK136822		fantom3	3170	chr13	+	20252071	20255240	intronic sense-overlapping	NM_080288	Elmo1	engulfment and cell motility protein 1	7.44213	6.42957	7.6412
uc009ipj.1	AK148373	UCSC_kg	1180	chr7	+	108986395	108991155	bidirectional	NM_001122739	Inppl1	phosphatidylinositol-3,4,5-trisphosphate	8.4841	5.02057	4.68628
uc009ipj.1	AK148373	UCSC_kg	1180	chr7	+	108986395	108991155	intronic antisense	NM_008035	Folr2	folate receptor beta precursor	8.4841	5.02057	4.68628
uc009ipj.1	AK148373	UCSC_kg	1180	chr7	+	108986395	108991155	natural antisense	NM_010567	Inppl1	phosphatidylinositol-3,4,5-trisphosphate	8.4841	5.02057	4.68628
NR_030771	Gm13034	RefSeq_NR	1195	chr4	+	146034924	146036119	intergenic				6.6159	4.49179	4.62408
AK138535		fantom3	2145	chr1	+	59933714	59935858	intergenic				11.8981	11.5337	12.2636
ENSMUST00000122013	Gm12608	Ensembl	1715	chr4	-	89108907	89111335	intergenic				7.6636	6.90009	3.83466
uc007pgs.1	V00821	UCSC_kg	473	chr12	-	114656769	114659220	intergenic				7.83451	8.39206	10.6941
ENSMUST00000121525	Bambi-ps1	Ensembl	592	chr2	-	122292670	122293262	intergenic				8.60963	7.47258	6.67944
MM9LINCRNAEXON10824-		lincRNA	288	chr3	-	40601842	40602130	intergenic				6.65654	4.67642	4.21911
ENSMUST00000117848	Gm8805	Ensembl	313	chr1	+	65599255	65599568	intergenic				13.6646	13.4356	13.2315
MM9LINCRNAEXON11730+		lincRNA	897	chr12	+	110982870	110983767	intergenic				7.05993	6.87429	7.47906
ENSMUST00000118454	Gm11558	Ensembl	459	chr11	-	99849447	99849906	intergenic				12.8549	12.5263	12.3055
AV487146	humanlincRNA1115	lincRNA	76	chr1	+	121771643	121771719	intergenic				12.9391	12.7068	12.2371
AK019108	humanlincRNA1999	lincRNA	1343	chr17	+	15189809	15227008	exon sense-overlapping	NM_001034891	2210404J11Rik	hypothetical protein LOC381062 isoform 2	9.85146	9.39138	8.95598
AK019108	humanlincRNA1999	lincRNA	1343	chr17	+	15189809	15227008	exon sense-overlapping	NM_001039552	2210404J11Rik	hypothetical protein LOC381062 isoform 1	9.85146	9.39138	8.95598
ENSMUST00000162577	Gm16338	Ensembl	744	chr5	+	124644968	124650355	intronic antisense	NM_011256	Pitpnm2	membrane-associated phosphatidylinositol	6.60393	5.18781	6.49632
MM9LINCRNAEXON11703-	mouselincRNA0335	lincRNA	135	chr12	-	85240108	85240243	intergenic				5.66873	3.80666	4.5585
uc007mnp.1	Tmc6	UCSC_kg	515	chr11	-	117630419	117631858	exon sense-overlapping	NM_145439	Tmc6	transmembrane channel-like protein 6 isoform 1	6.59027	5.87917	6.64196
uc007zqw.1	AK076959	UCSC_kg	733	chr16	+	70954532	71011132	intergenic				3.98221	3.25678	5.02517
AK144755		fantom3	600	chr8	+	124374093	124384521	intergenic				5.29748	3.58138	5.19037
humanlincRNA0191+	humanlincRNA0191	lincRNA	7121	chr8	+	126602848	126609969	intergenic				7.15683	6.97551	8.32183
uc.150+	uc.150	UCR	262	chr13	-	72166428	72166690	intergenic				6.08408	5.22785	6.66074
ENSMUST00000119008	Gm14447	Ensembl	788	chr2	+	181026852	181027640	intergenic				6.82736	5.86688	6.90432
uc009fxb.1	AK161337	UCSC_kg	283	chr7	+	28554249	28555744	intergenic				6.34754	6.31478	7.07383
ENSMUST00000122068	Gm11960	Ensembl	905	chr11	+	4463654	4464559	intronic antisense	NM_028860	Mtmr3	myotubularin-related protein 3	14.3809	14.1394	12.6415
uc007lar.1	BC002310	UCSC_kg	3146	chr11	+	95630337	95633483	intergenic				11.3067	11.3492	12.2323
uc.324-	uc.324	UCR	225	chr2	+	106584833	106585058	exon sense-overlapping	NM_001143683	Mpped2	metallophosphoesterase MPPED2	7.46697	6.97181	7.20661
uc.324-	uc.324	UCR	225	chr2	+	106584833	106585058	exon sense-overlapping	NM_029837	Mpped2	metallophosphoesterase MPPED2	7.46697	6.97181	7.20661
AK143293		fantom3	543	chr3	+	95799841	95800382	bidirectional	NM_023320	Plekho1	pleckstrin homology domain-containing family O	7.8344	6.49205	6.51053
ENSMUST00000170823	AC092404.1	Ensembl	2026	chr5	+	5781529	5783636	intergenic				7.85733	7.8402	8.55407
ENSMUST00000151374	Snhg3	Ensembl	426	chr4	-	131907848	131909548	intergenic				7.68282	6.62109	7.02761
ENSMUST00000147919	Gm16836	Ensembl	2513	chr14	+	51490050	51498678	natural antisense	NM_009351	Tep1	telomerase protein component 1	10.3889	10.601	11.1236
uc009kpr.1	AK155734	UCSC_kg	1055	chr7	+	150813978	150856519	bidirectional	NM_175649	Tnfrsf26	tumor necrosis factor receptor superfamily	5.73523	5.32243	6.54273
uc009kpr.1	AK155734	UCSC_kg	1055	chr7	+	150813978	150856519	intronic antisense	NM_023680	Tnfrsf22	tumor necrosis factor receptor superfamily	5.73523	5.32243	6.54273
uc009kpr.1	AK155734	UCSC_kg	1055	chr7	+	150813978	150856519	natural antisense	NM_024290	Tnfrsf23	tumor necrosis factor receptor superfamily	5.73523	5.32243	6.54273
uc008alh.1	AK139523	UCSC_kg	502	chr17	-	13088419	13092950	exon sense-overlapping	NM_001034866	Pnldc1	poly(A)-specific ribonuclease PARN-like	6.64057	5.95178	6.65244
ENSMUST00000120073	Gm12029	Ensembl	832	chr11	+	19683654	19684486	intergenic				5.13565	4.31475	4.77717
ENSMUST00000119267	Olfr634-ps1	Ensembl	955	chr7	+	111104925	111105880	intergenic				7.20824	7.15147	8.62394
MM9LINCRNAEXON11534+	mouselincRNA0380	lincRNA	649	chr13	+	28541646	28542295	intergenic				4.45664	2.51997	5.21536
AK157653		fantom3	3785	chr6	-	15893896	15897681	intergenic				4.70258	4.38072	5.23393
AK014404		fantom3	3541	chr12	+	12729666	12733206	intergenic				5.76127	4.3948	5.44441
ENSMUST00000151696	Gm13112	Ensembl	641	chr4	-	154239159	154246112	intronic antisense	NM_013783	Mmel1	membrane metallo-endopeptidase-like 1	5.09255	4.45073	5.25717
ENSMUST00000151696	Gm13112	Ensembl	641	chr4	-	154239159	154246112	natural antisense	NM_172878	Ttc34	tetratricopeptide repeat protein 34	5.09255	4.45073	5.25717
AK083580		fantom3	3430	chr5	-	152011115	152014546	intergenic				6.97436	6.95479	7.47235
AK009215		fantom3	762	chr18	-	77870229	77870991	intergenic				10.9473	10.7266	11.4365
AK042648		fantom3	1826	chrX	+	12250357	12252182	natural antisense	NM_175141	1810030O07Rik	hypothetical protein LOC69155	4.49154	3.59669	4.85179
AK039242		fantom3	1231	chr4	+	124787524	124788756	intergenic				5.42952	3.09317	3.68171
ENSMUST00000122449	Gm12488	Ensembl	499	chr3	+	100759363	100759862	intronic antisense	NM_001013026	Ttf2	transcription termination factor 2	6.16498	5.71073	7.30178
uc009rqn.1	Ari2	UCSC_kg	2419	chr9	-	108505273	108509687	exon sense-overlapping	NM_011790	Arih2	E3 ubiquitin-protein ligase ARIH2	12.7608	12.2604	12.5359
ENSMUST00000142458	Gm830	Ensembl	679	chr4	-	95134237	95154085	intergenic				5.73734	5.29421	6.40559
ENSMUST00000169402	A330050B17Rik	Ensembl	2790	chr3	+	35898834	35906089	natural antisense	NM_023644	Mccc1	methylcrotonoyl-CoA carboxylase subunit alpha,	4.01341	3.65295	5.34803
AK157248		fantom3	5393	chr4	-	109676806	109682193	intergenic				9.02175	9.28196	9.16247
AK020399		fantom3	536	chr8	+	90698392	90698928	intergenic				6.01714	6.35487	4.83575
uc008haf.1	AK015225	UCSC_kg	1747	chr19	+	23762208	23795502	exon sense-overlapping	NM_028208	Ptar1	protein prenyltransferase alpha subunit repeat	9.74103	9.75473	12.1888
ENSMUST00000117856	Gm14265	Ensembl	305	chr2	-	163660711	163661016	intergenic				6.55107	6.52626	7.25226
ENSMUST00000121895	Gm15989	Ensembl	498	chr5	+	111334262	111334760	intronic sense-overlapping	NM_024477	Ttc28	tetratricopeptide repeat protein 28	8.01782	8.38689	7.85116
MM9LINCRNAEXON11437+	mouselincRNA0470	lincRNA	5174	chr14	+	28236755	28241929	intergenic				5.62657	6.00703	6.92539
ENSMUST00000110460	Hmgn4	Ensembl	1156	chr5	+	84552258	84553414	intronic antisense	NM_007937	Epha5	ephrin type-A receptor 5	15.1405	15.5272	15.2901
AK078657		fantom3	2472	chr18	-	60700153	60702622	natural antisense	NM_026302	Dctn4	dynactin subunit 4	4.00602	4.64799	5.81521
CF805270	mouselincRNA0164	lincRNA	269	chr10	-	44707446	44707693	intergenic				4.5062	4.76161	5.11009
BC094549		NRED	1997	chr7	+	27993229	27995205	natural antisense	NM_181593	Itpkc	inositol-trisphosphate 3-kinase C	5.1505	4.59024	4.36253
AK052609		fantom3	2484	chr10	-	124656355	124658839	intergenic				8.39609	9.1839	8.85037
NR_003522	Abhd1	RefSeq_NR	1356	chr5	+	31252438	31257468	exon sense-overlapping	NM_021304	Abhd1	abhydrolase domain-containing protein 1	8.99094	8.57861	10.2234
NR_003522	Abhd1	RefSeq_NR	1356	chr5	+	31252438	31257468	natural antisense	NM_016703	Preb	prolactin regulatory element-binding protein	8.99094	8.57861	10.2234
ENSMUST00000146224	Gm14339	Ensembl	423	chr2	+	180582356	180583751	intergenic				6.50515	6.56802	7.95325
MM9LINCRNAEXON11036+	mouselincRNA0921	lincRNA	66	chr2	+	152021241	152021307	intergenic				10.0783	10.0356	11.6125
uc007rjl.1	AK040967	UCSC_kg	2690	chr13	+	89879064	89932267	intronic antisense	NM_001081249	Vcan	versican core protein isoform 1	10.7228	10.8148	11.7554
uc007rjl.1	AK040967	UCSC_kg	2690	chr13	+	89879064	89932267	intronic antisense	NM_001134474	Vcan	versican core protein isoform 3	10.7228	10.8148	11.7554
uc007rjl.1	AK040967	UCSC_kg	2690	chr13	+	89879064	89932267	intronic antisense	NM_001134475	Vcan	versican core protein isoform 4	10.7228	10.8148	11.7554
uc007rjl.1	AK040967	UCSC_kg	2690	chr13	+	89879064	89932267	intronic antisense	NM_019389	Vcan	versican core protein isoform 2	10.7228	10.8148	11.7554
uc007rjl.1	AK040967	UCSC_kg	2690	chr13	+	89879064	89932267	intronic antisense	NM_172955	Vcan	versican core protein isoform 5	10.7228	10.8148	11.7554
AK034810		fantom3	1294	chr2	-	114338852	114340145	intergenic				9.01692	8.96069	9.83197
CJ063159	mouselincRNA0066	lincRNA	668	chr1	-	92784467	92800095	intergenic				4.81948	4.7558	5.00915
ENSMUST00000138844	Gm16535	Ensembl	332	chr1	-	89161055	89161749	natural antisense	NM_028889	Efhd1	EF-hand domain-containing protein D1	5.04159	5.53841	5.64726
AK044077		NRED	2563	chr15	+	100430634	100433197	intergenic				10.2674	9.91502	10.7935
ENSMUST00000137343	Snhg12	Ensembl	364	chr4	+	131864592	131865886	intergenic				6.03919	5.44499	5.42714
uc009mkc.1	4933434I20Rik	UCSC_kg	1695	chr8	+	85881919	85906219	exon sense-overlapping	NM_026233	4933434I20Rik	glycosyltransferase 54 domain-containing protein	5.85863	3.82063	3.38698
ENSMUST00000119044	Gm13545	Ensembl	482	chr2	+	58190757	58191239	intronic antisense	NM_001111030	Acvr1c	activin receptor type-1C isoform 1	14.2345	14.0802	11.8045
ENSMUST00000169235	RP24-329I13.2	Ensembl	733	chr18	+	7932779	7933512	intergenic				14.9905	14.9267	15.2098
CJ228476	humanlincRNA1040	lincRNA	518	chr17	-	88791995	88792158	intergenic				5.97247	5.72969	5.0529
MM9LINCRNAEXON11073-	mouselincRNA0818	lincRNA	648	chr19	-	21660099	21660747	intergenic				4.59588	4.10742	5.16634
ENSMUST00000058706	Gm7816	Ensembl	1179	chr5	+	40189452	40190631	intergenic				12.6175	12.4669	12.3691
uc007nes.1	AK042602	UCSC_kg	312	chr12	+	25447205	25449797	intergenic				3.89615	3.04749	4.0852
humanlincRNA2217+	humanlincRNA2217	lincRNA	2686	chr4	+	19649736	19652422	intergenic				5.39501	5.15337	6.39522
MM9LINCRNAEXON10451+	mouselincRNA1286	lincRNA	82	chr6	+	67052210	67052292	intergenic				5.14661	4.41689	5.45165
ENSMUST00000118409	Gm14158	Ensembl	308	chr2	+	152283506	152283814	intergenic				7.13907	7.01763	6.66968
ENSMUST00000121669	Gm11745	Ensembl	448	chr11	+	116995911	116996359	intronic sense-overlapping	NM_001166506	Sec14l1	SEC14-like 1 isoform 2	6.58681	6.63963	8.12816
ENSMUST00000121669	Gm11745	Ensembl	448	chr11	+	116995911	116996359	intronic sense-overlapping	NM_001166507	Sec14l1	SEC14-like 1 isoform 3	6.58681	6.63963	8.12816
ENSMUST00000121669	Gm11745	Ensembl	448	chr11	+	116995911	116996359	intronic sense-overlapping	NM_028777	Sec14l1	SEC14-like 1 isoform 1	6.58681	6.63963	8.12816
uc008kgk.1	AK019604	UCSC_kg	992	chr2	+	77889279	78034587	intergenic				5.42654	4.5729	5.25506
AK078572		fantom3	2024	chr11	-	103533946	103535970	intergenic				7.17395	7.01817	7.59149
uc009hxj.1	AK042016	UCSC_kg	1434	chr7	-	85732264	85882898	intergenic				5.22797	6.06948	7.18422
MM9LINCRNAEXON10103-	mouselincRNA1524	lincRNA	80	chr9	-	41242393	41242473	intergenic				7.08407	6.89259	7.67684
BM933312	humanlincRNA1195	lincRNA	572	chr1	-	51753968	51803787	intergenic				3.85976	3.36911	5.05276
ENSMUST00000119782	Mdk-ps1	Ensembl	321	chr11	+	102407015	102407336	intronic antisense	NM_001159492	Gpatch8	G patch domain containing 8	10.014	9.59047	8.30373
humanlincRNA1948+	humanlincRNA1948	lincRNA	26171	chr10	+	30142092	30168263	intergenic				3.99236	4.22362	5.01059
ENSMUST00000137738	Gm11205	Ensembl	431	chr11	+	79518131	79518922	intergenic				5.72861	5.52026	6.30695
ENSMUST00000117312	Gm14509	Ensembl	1286	chrX	+	8548630	8549916	intergenic				3.59569	4.32833	4.5065
uc.12+	uc.12	UCR	201	chr4	-	126706837	126707038	intronic antisense	NM_023603	Sfpq	splicing factor, proline- and glutamine-rich	5.12484	5.54304	6.72894
uc008vny.1	AK213749	UCSC_kg	420	chr4	+	140670578	140670998	natural antisense	NM_001025608	D4Ertd22e	putative MAPK activating protein PM20,PM21	6.30178	6.38124	5.81551
uc008vny.1	AK213749	UCSC_kg	420	chr4	+	140670578	140670998	natural antisense	NM_174996	D4Ertd22e	putative MAPK activating protein PM20,PM21	6.30178	6.38124	5.81551
AK020691		fantom3	835	chr1	-	82939133	82939963	intergenic				8.11181	8.49114	9.14714
uc007bqm.1	Mogat1	UCSC_kg	341	chr1	+	78534246	78534738	exon sense-overlapping	NM_026713	Mogat1	2-acylglycerol O-acyltransferase 1	3.41737	3.36488	4.0613
AK089583		fantom3	2265	chr8	+	123227457	123229721	intergenic				6.13067	6.03359	7.50364
ENSMUST00000142425	4930430J20Rik	Ensembl	695	chr4	-	107500500	107503449	intronic antisense	NM_001080926	Lrp8	low-density lipoprotein receptor-related protein	5.34591	3.80092	5.17566
ENSMUST00000062522	D230002A01Rik	Ensembl	2988	chr8	+	94324313	94331438	natural antisense	NM_008393	Irx3	iroquois-class homeodomain protein IRX-3	5.27568	4.15303	4.1731
uc007srt.1	BC034735	UCSC_kg	3925	chr14	-	26531129	26539278	exon sense-overlapping	NM_001101433	Zcchc24	zinc finger CCHC domain-containing protein 24	12.9132	12.9791	13.0378
AK082045		fantom3	1989	chr13	+	18036124	18038112	bidirectional	NM_019491	Rala	ras-related protein Ral-A precursor	4.54801	3.96203	4.54086
AK078566		fantom3	1410	chr11	+	96113082	96124288	intergenic				5.82857	5.59977	6.38284
uc009ogl.1	AK006623	UCSC_kg	317	chr9	+	16403823	16404246	intergenic				4.84374	5.93718	5.89162
uc007cio.1	Gli2	UCSC_kg	1219	chr1	-	120744959	120950196	exon sense-overlapping	NM_001081125	Gli2	zinc finger protein GLI2	4.91602	5.15824	5.35234
ENSMUST00000120974	Gm12983	Ensembl	310	chr4	-	134846280	134846590	intergenic				13.2891	13.4165	14.1257
uc007jnl.1	AK041628	UCSC_kg	3417	chr11	-	68005694	68009655	intronic antisense	NM_018768	Stx8	syntaxin-8	4.31889	5.37876	6.01197
MM9LINCRNAEXON10045-	mouselincRNA1651	lincRNA	908	chrX	-	102238959	102239867	intergenic				10.5889	9.89899	9.34639
MM9LINCRNAEXON10093-		lincRNA	2127	chr9	-	27156622	27158749	intergenic				3.84797	4.76454	3.40906
BQ569969		predicted	410	chr9	-	114597406	114597816	bidirectional	NM_146229	Dync1li1	cytoplasmic dynein 1 light intermediate chain 1	5.48682	5.07595	4.61224
AK038477		fantom3	1757	chr16	-	28158056	28159813	intergenic				6.23313	6.007	6.69407
uc008dec.1	AK047366	UCSC_kg	1580	chr17	-	57230792	57245365	intronic antisense	NM_009404	Tnfsf9	tumor necrosis factor ligand superfamily member	3.44526	4.02559	3.36021
uc007pfa.1	EG382639	UCSC_kg	1488	chr12	+	113919470	113920958	exon sense-overlapping	NM_001100460	Zbtb42	zinc finger and BTB domain-containing protein	10.213	10.3152	10.6898
AK143031		fantom3	1511	chr16	-	46387819	46389330	intergenic				8.58655	9.27974	9.40162
uc.48-	uc.48	UCR	291	chr12	+	8740028	8740319	exon sense-overlapping	NM_001160219	Pum2	pumilio homolog 2 isoform 1	5.76321	6.34036	6.02884
uc.48-	uc.48	UCR	291	chr12	+	8740028	8740319	exon sense-overlapping	NM_001160220	Pum2	pumilio homolog 2 isoform 2	5.76321	6.34036	6.02884
uc.48-	uc.48	UCR	291	chr12	+	8740028	8740319	exon sense-overlapping	NM_001160221	Pum2	pumilio homolog 2 isoform 2	5.76321	6.34036	6.02884
uc.48-	uc.48	UCR	291	chr12	+	8740028	8740319	exon sense-overlapping	NM_030723	Pum2	pumilio homolog 2 isoform 1	5.76321	6.34036	6.02884
uc.48-	uc.48	UCR	291	chr12	+	8740028	8740319	intronic sense-overlapping	NM_001160222	Pum2	pumilio homolog 2 isoform 3	5.76321	6.34036	6.02884
NR_026924	1700020N18Rik	RefSeq_NR	547	chr1	-	93301456	93302606	intergenic				3.62262	4.12598	4.32731
ENSMUST00000119234	Gm12787	Ensembl	396	chr4	-	97934773	97935266	intergenic				4.0901	3.41972	4.57455
AK046927		fantom3	3350	chr2	-	76425322	76428667	natural antisense	NM_145525	Osbpl6	oxysterol-binding protein-related protein 6	5.85084	5.63971	6.22462
uc009mzj.1	AK219629	UCSC_kg	229	chr8	+	98388187	98388416	natural antisense	NM_010325	Got2	aspartate aminotransferase, mitochondrial	7.25689	7.15229	8.79111
uc.50-	uc.50	UCR	222	chr17	-	80604233	80604455	intronic sense-overlapping	NM_001195485	Srsf7	serine/arginine-rich splicing factor 7 isoform	9.58553	9.37342	8.72689
uc.50-	uc.50	UCR	222	chr17	-	80604233	80604455	intronic sense-overlapping	NM_001195486	Srsf7	serine/arginine-rich splicing factor 7 isoform	9.58553	9.37342	8.72689
uc.50-	uc.50	UCR	222	chr17	-	80604233	80604455	intronic sense-overlapping	NM_001195487	Srsf7	serine/arginine-rich splicing factor 7 isoform	9.58553	9.37342	8.72689
uc.50-	uc.50	UCR	222	chr17	-	80604233	80604455	intronic sense-overlapping	NM_146083	Srsf7	serine/arginine-rich splicing factor 7 isoform	9.58553	9.37342	8.72689
ENSMUST00000120392	Gm4773	Ensembl	702	chrX	-	77306349	77307051	intergenic				11.5426	11.2021	9.04772
ENSMUST00000156195	Gm15831	Ensembl	516	chr5	-	77545834	77551373	intergenic				3.80079	4.822	5.78045
NR_033641	4933436C20Rik	RefSeq_NR	1237	chr8	-	94849936	94880019	intergenic				8.25472	7.70575	3.85182
uc007ekf.1	AK045519	UCSC_kg	1153	chr10	-	12636445	12642898	intergenic				5.60164	5.08607	5.59557
AK157685		fantom3	2675	chr13	-	24669575	24675602	intergenic				11.9979	12.0222	13.0539
ENSMUST00000143110	Gm15086	Ensembl	573	chrX	-	146028380	146029081	bidirectional	NM_001037716	Gm10439	hypothetical protein LOC382243	4.08545	4.26646	5.60246
ENSMUST00000122250	Gm12363	Ensembl	668	chr4	+	34790233	34790901	intronic antisense	NM_013889	Zfp292	zinc finger protein 292	6.52357	6.55962	7.44854
humanlincRNA0002+	humanlincRNA0002	lincRNA	5204	chr4	+	153058456	153063660	intergenic				4.69374	4.49854	5.28873
ENSMUST00000123535	5330416C01Rik	Ensembl	564	chr13	-	98514648	98517334	intergenic				5.08679	5.00412	5.28458
AK046334		fantom3	2021	chr4	-	57004859	57006879	intergenic				8.04201	8.61559	8.71746
humanlincRNA2314-	humanlincRNA2314	lincRNA	7039	chr15	+	74166170	74173209	intergenic				6.89341	6.94186	7.73494
uc008ark.1	AK008833	UCSC_kg	844	chr17	-	22028437	22046606	intergenic				8.7639	8.01727	6.54561
ENSMUST00000143009	4933426K07Rik	Ensembl	1548	chr11	-	57468916	57471328	intronic antisense	NM_134189	Galnt10	polypeptide N-acetylgalactosaminyltransferase	4.48382	4.17623	5.38954
CF804534	humanlincRNA0488	lincRNA	526	chr10	-	124599527	124600046	intergenic				4.19185	4.08397	5.52526
MM9LINCRNAEXON10411-	mouselincRNA1260	lincRNA	96	chr6	-	31050908	31051004	intergenic				10.4463	10.4262	11.4956
ENSMUST00000164402	AL732590.2	Ensembl	4570	chr2	+	25430950	25435619	bidirectional	NM_029293	Phpt1	14 kDa phosphohistidine phosphatase	4.5095	4.80684	5.42531
ENSMUST00000164402	AL732590.2	Ensembl	4570	chr2	+	25430950	25435619	natural antisense	NM_001005424	Gm996	hypothetical protein LOC381353	4.5095	4.80684	5.42531
ENSMUST00000154992	Gm6699	Ensembl	717	chr18	+	50294448	50295165	intronic sense-overlapping	NM_008292	Hsd17b4	peroxisomal multifunctional enzyme type 2	12.1081	12.1894	10.6424
ENSMUST00000128919	8030453O22Rik	Ensembl	370	chr6	+	39477511	39491336	intronic antisense	NM_172477	Dennd2a	DENN domain-containing protein 2A	5.01103	3.58226	4.76288
ENSMUST00000130659	Gm12940	Ensembl	574	chr4	+	126712693	126714257	intergenic				6.69346	6.87902	6.07216
AA145044	humanlincRNA1797	lincRNA	366	chr18	-	39732561	39732927	intergenic				5.32851	5.6527	7.03768
AK217060		NRED	275	chr17	-	36125922	36126197	natural antisense	NM_008136	Gnl1	guanine nucleotide-binding protein-like 1	5.12722	4.71644	6.3442
AK003710		fantom3	1624	chr7	-	6623979	6625599	intergenic				6.18809	4.26812	4.99842
NR_028122	2310001K24Rik	RefSeq_NR	459	chr2	+	163298280	163298739	natural antisense	NM_173397	Fitm2	fat storage-inducing transmembrane protein 2	4.89695	6.54965	8.49957
ENSMUST00000118167	Gm14878	Ensembl	293	chrX	+	103807439	103807732	intronic sense-overlapping	NM_001033541	Gm5127	hypothetical protein B130007I08	3.94489	3.60559	4.5728
uc008gbp.1	AK181830	UCSC_kg	324	chr19	+	4907408	4907732	bidirectional	NM_001033128	Bbs1	Bardet-Biedl syndrome 1	4.94289	4.29816	4.60324
uc008gbp.1	AK181830	UCSC_kg	324	chr19	+	4907408	4907732	natural antisense	NM_133803	Dpp3	dipeptidyl peptidase 3	4.94289	4.29816	4.60324
ENSMUST00000117284	Gm649	Ensembl	1054	chrX	-	86526456	86527510	intergenic				6.13241	6.09412	7.17841
mouselincRNA0939+	mouselincRNA0939	lincRNA	5175	chr2	+	170029045	170034220	intergenic				7.47874	7.47551	8.48143
uc.94+	uc.94	UCR	200	chr2	+	64204673	64204873	intergenic				3.66622	3.9455	5.13563
MM9LINCRNAEXON11457-	mouselincRNA0481	lincRNA	699	chr14	-	62263293	62263992	intergenic				5.10976	5.94406	6.08586
ENSMUST00000122952	E130218I03Rik	Ensembl	943	chr4	+	133799691	133801467	natural antisense	NM_024215	Zfp593	zinc finger protein 593	5.48762	5.1052	6.20129
ENSMUST00000117888	Gm11663	Ensembl	290	chr11	-	104432581	104432871	intronic antisense	NM_010858	Myl4	myosin light chain 4	10.4785	10.0653	8.83187
AK157457		fantom3	2252	chrX	-	23952317	23954569	intergenic				4.53193	4.03195	4.65301
ENSMUST00000159072	AI480526	Ensembl	957	chr5	-	123583731	123588118	intergenic				9.77773	9.81378	10.9302
uc008xve.1	AK016430	UCSC_kg	1378	chr5	+	77239012	77271614	exon sense-overlapping	NM_001163793	C530008M17Rik	hypothetical protein LOC320827	4.01583	4.55284	5.33599
ENSMUST00000118822	Rpl7l1-ps1	Ensembl	725	chrX	-	58225164	58225889	intergenic				4.21814	4.25353	3.97569
AK135697		fantom3	2877	chr10	+	112412677	112465278	intergenic				5.93799	6.13509	7.14466
AK048444		fantom3	4736	chr1	+	134000463	134005200	intergenic				4.53369	4.51001	5.21326
AK044635		fantom3	1977	chr18	+	67388280	67390258	natural antisense	NM_172630	Mppe1	metallophosphoesterase 1	7.5078	6.6257	6.86175
ENSMUST00000101507	Gm16407	Ensembl	492	chrX	+	67653650	67654142	intergenic				5.22579	5.12207	4.31785
ENSMUST00000122200	Gm14353	Ensembl	869	chrX	-	3246496	3247365	intergenic				7.44397	7.34484	8.02257
uc007uhv.1	BC038474	UCSC_kg	1735	chr14	+	64283284	64285019	intronic sense-overlapping	NM_173393	Xkr6	X Kell blood group precursor related family	7.88821	7.40208	7.61836
humanlincRNA1780+	humanlincRNA1780	lincRNA	10680	chr18	+	58026558	58037238	intergenic				6.36906	6.6111	6.66961
AK133080		NRED	493	chr11	-	79805811	79806303	bidirectional	NM_001163018	Suz12	polycomb protein Suz12 isoform 2	4.78661	4.34713	2.67295
AK133080		NRED	493	chr11	-	79805811	79806303	bidirectional	NM_199196	Suz12	polycomb protein Suz12 isoform 1	4.78661	4.34713	2.67295
AK032712		fantom3	2159	chr17	-	79049250	79051415	intergenic				9.11592	8.78772	7.8279
ENSMUST00000130193	4930563E18Rik	Ensembl	1553	chr18	+	10706857	10711830	bidirectional	NM_134130	Abhd3	abhydrolase domain-containing protein 3	4.34672	3.64079	3.01484
AK144540		fantom3	1002	chr4	+	108016448	108017449	intergenic				5.24407	5.46332	6.58622
AK040091		fantom3	522	chr9	-	44862905	44863427	natural antisense	NM_001093749	Mpzl3	myelin protein zero-like protein 3 isoform 2	6.20224	6.23844	7.1086
AK040091		fantom3	522	chr9	-	44862905	44863427	natural antisense	NM_176993	Mpzl3	myelin protein zero-like protein 3 isoform 1	6.20224	6.23844	7.1086
MM9LINCRNAEXON10481+		lincRNA	897	chr6	+	99539634	99540531	intergenic				3.98473	4.61359	3.24044
ENSMUST00000133829	1700123O12Rik	Ensembl	588	chr4	-	10672860	10724942	intergenic				4.76615	5.5691	6.75925
ENSMUST00000120189	Gm12074	Ensembl	219	chr11	+	26951696	26951915	intergenic				8.54855	8.40497	8.7399
uc008bqh.1	Zfp523	UCSC_kg	1063	chr17	+	28340030	28342829	exon sense-overlapping	NM_172617	Zfp523	zinc finger protein 76	6.7348	6.56022	5.9826
AK133160		fantom3	5884	chr17	+	50378532	50385641	intergenic				4.57649	4.13352	5.52153
ENSMUST00000171480	2210020M01Rik	Ensembl	1109	chr11	+	115761279	115767579	exon sense-overlapping	NM_183259	2210020M01Rik	hypothetical protein LOC66528	13.1997	12.5308	12.5154
ENSMUST00000171480	2210020M01Rik	Ensembl	1109	chr11	+	115761279	115767579	intronic antisense	NM_130454	Recql5	ATP-dependent DNA helicase Q5	13.1997	12.5308	12.5154
AK138806		fantom3	2179	chr19	+	42237766	42239945	intergenic				7.74539	7.75126	8.79368
AK047247		fantom3	2175	chr13	+	94180737	94182912	intergenic				10.29	10.0074	10.7536
AK043364		fantom3	2484	chr15	+	93678237	93680719	intergenic				2.73669	3.70379	4.7007
ENSMUST00000121120	Gm11355	Ensembl	306	chr13	-	26991559	26991865	intergenic				13.4465	13.3006	13.1062
ENSMUST00000133616	2900002K06Rik	Ensembl	380	chrX	+	7723042	7724802	bidirectional	NM_001166409	Rbm3	putative RNA-binding protein 3 isoform 1	8.34417	8.22523	9.40151
ENSMUST00000133616	2900002K06Rik	Ensembl	380	chrX	+	7723042	7724802	bidirectional	NM_001166410	Rbm3	putative RNA-binding protein 3 isoform 2	8.34417	8.22523	9.40151
ENSMUST00000133616	2900002K06Rik	Ensembl	380	chrX	+	7723042	7724802	bidirectional	NM_001166411	Rbm3	putative RNA-binding protein 3 isoform 2	8.34417	8.22523	9.40151
ENSMUST00000133616	2900002K06Rik	Ensembl	380	chrX	+	7723042	7724802	bidirectional	NM_016809	Rbm3	putative RNA-binding protein 3 isoform 1	8.34417	8.22523	9.40151
ENSMUST00000171013	Gm9951	Ensembl	1772	chr8	+	35117675	35120100	intergenic				4.3035	4.64878	5.16599
uc007qbo.1	Prpf4b	UCSC_kg	3730	chr13	+	34967397	34994544	exon sense-overlapping	NM_013830	Prpf4b	serine/threonine-protein kinase PRP4 homolog	6.1438	6.50504	5.17933
ENSMUST00000119864	Gm2420	Ensembl	1551	chr5	+	33066999	33078842	intergenic				6.21617	6.06791	7.20145
NR_033614	Cyp2c53-ps	RefSeq_NR	1443	chr19	+	39303743	39349227	intergenic				4.65086	4.7317	5.78356
MM9LINCRNAEXON10848-	mouselincRNA0988	lincRNA	313	chr3	-	45177547	45177860	intergenic				5.18103	5.08519	6.22755
AK048039		fantom3	2505	chr6	+	36476132	36478637	intergenic				11.0429	10.7918	13.107
uc008cpj.1	AK084741	UCSC_kg	3275	chr17	-	43775801	43779076	exon sense-overlapping	NM_028711	Slc25a27	mitochondrial uncoupling protein 4	5.14254	4.69506	5.95166
MM9LINCRNAEXON10960+		lincRNA	124	chr2	+	74538658	74538782	intergenic				10.1016	10.2932	11.6537
MM9LINCRNAEXON11250-	mouselincRNA0737	lincRNA	884	chr17	-	89009736	89010620	intergenic				4.76658	4.74846	6.40962
uc009tdp.1	AK132460	UCSC_kg	3969	chrX	-	47912843	47945262	intergenic				5.91281	5.48824	6.13018
uc007mwk.1	1700012B15Rik	UCSC_kg	776	chr12	+	3236610	3249997	natural antisense	NM_016676	Rab10	ras-related protein Rab-10	10.2122	10.4179	12.3131
ENSMUST00000161917	Gm4117	Ensembl	723	chr13	+	89879068	90026771	intronic antisense	NM_001081249	Vcan	versican core protein isoform 1	5.21667	2.65207	2.49499
ENSMUST00000161917	Gm4117	Ensembl	723	chr13	+	89879068	90026771	intronic antisense	NM_001134474	Vcan	versican core protein isoform 3	5.21667	2.65207	2.49499
ENSMUST00000161917	Gm4117	Ensembl	723	chr13	+	89879068	90026771	intronic antisense	NM_001134475	Vcan	versican core protein isoform 4	5.21667	2.65207	2.49499
ENSMUST00000161917	Gm4117	Ensembl	723	chr13	+	89879068	90026771	intronic antisense	NM_019389	Vcan	versican core protein isoform 2	5.21667	2.65207	2.49499
ENSMUST00000161917	Gm4117	Ensembl	723	chr13	+	89879068	90026771	intronic antisense	NM_028012	Xrcc4	DNA repair protein XRCC4	5.21667	2.65207	2.49499
ENSMUST00000161917	Gm4117	Ensembl	723	chr13	+	89879068	90026771	intronic antisense	NM_172955	Vcan	versican core protein isoform 5	5.21667	2.65207	2.49499
AK089399		fantom3	2334	chr4	+	134172683	134175017	intronic antisense	NM_207237	Man1c1	mannosidase, alpha, class 1C, member 1	4.92013	4.05079	3.79969
AK077336		fantom3	3111	chr9	+	59334559	59337666	bidirectional	NM_019927	Arih1	protein ariadne-1 homolog	8.31626	8.28603	9.66984
uc008dwu.1	AK143926	UCSC_kg	973	chr17	+	95234244	95235217	bidirectional	NM_153780	2610044O15Rik	hypothetical protein LOC72139	5.11265	5.51957	6.81075
NR_002863	Emx2os	RefSeq_NR	5023	chr19	-	59499593	59533125	bidirectional	NM_010132	Emx2	homeobox protein EMX2	4.41754	4.21044	5.25181
ENSMUST00000135792	1700092C17Rik	Ensembl	424	chr2	+	22611503	22617793	intergenic				5.61247	5.4182	6.47645
uc007xwx.1	AK035706	UCSC_kg	2006	chr15	-	102774492	102778161	intergenic				4.22133	5.26385	3.72714
AK137959		fantom3	2288	chr16	+	56191202	56193464	intergenic				6.86257	6.83119	7.99505
ENSMUST00000060257	Gm9385	Ensembl	201	chr9	-	115949980	115950181	intronic antisense	NM_028638	Gadl1	glutamate decarboxylase-like protein 1	13.8656	13.2158	11.7927
ENSMUST00000118511	Gm11977	Ensembl	1461	chr11	-	6681680	6683141	intergenic				4.10569	4.8269	4.04034
NR_029473	4930524L23Rik	RefSeq_NR	3456	chrX	+	7150725	7158142	exon sense-overlapping	NM_001199347	Foxp3	forkhead box protein P3	6.77467	7.18577	8.67899
NR_029473	4930524L23Rik	RefSeq_NR	3456	chrX	+	7150725	7158142	exon sense-overlapping	NM_001199348	Foxp3	forkhead box protein P3	6.77467	7.18577	8.67899
NR_029473	4930524L23Rik	RefSeq_NR	3456	chrX	+	7150725	7158142	exon sense-overlapping	NM_054039	Foxp3	forkhead box protein P3	6.77467	7.18577	8.67899
NR_029473	4930524L23Rik	RefSeq_NR	3456	chrX	+	7150725	7158142	natural antisense	NM_138605	Ppp1r3f	protein phosphatase 1 regulatory subunit 3F	6.77467	7.18577	8.67899
uc008ufb.1	Cyp4b1	UCSC_kg	1498	chr4	-	115297332	115313037	exon sense-overlapping	NM_007823	Cyp4b1	cytochrome P450 4B1	5.2954	4.60379	5.51189
AK085914		fantom3	3671	chr3	-	126883193	126886865	intergenic				4.20557	4.01798	5.07205
AK018082		fantom3	1442	chr10	-	112358516	112359957	intergenic				6.08949	5.07189	5.98653
AK014021	mouselincRNA0890	lincRNA	1294	chr2	+	109858118	110013517	exon sense-overlapping	NM_026613	Ccdc34	coiled-coil domain-containing protein 34	6.21383	5.99142	6.59063
uc009bhj.1	AK085764	UCSC_kg	491	chr6	-	34601357	34603894	intergenic				5.69348	4.52379	8.0796
AK141529		fantom3	759	chr7	+	31993375	31994133	intergenic				4.15055	4.61986	5.60038
uc007wmk.1	AK018584	UCSC_kg	1630	chr15	-	76681720	76683350	exon sense-overlapping	NM_001007568	Zfp251	zinc finger protein 251	8.07387	8.19164	8.72063
ENSMUST00000153583	Gm8121	Ensembl	501	chr5	+	57999805	58000306	intergenic				12.9124	12.8979	14.1106
ENSMUST00000117532	Gm16202	Ensembl	544	chr9	-	86209747	86210291	intronic sense-overlapping	NM_027394	Ube2cbp	ubiquitin-conjugating enzyme E2C-binding	8.61943	8.0354	6.85485
uc008nyu.1	Stau1	UCSC_kg	2533	chr2	-	166773772	166790217	exon sense-overlapping	NM_001109905	Stau1	double-stranded RNA-binding protein Staufen	8.95624	8.71617	7.59196
uc008nyu.1	Stau1	UCSC_kg	2533	chr2	-	166773772	166790217	exon sense-overlapping	NM_001109906	Stau1	double-stranded RNA-binding protein Staufen	8.95624	8.71617	7.59196
uc008nyu.1	Stau1	UCSC_kg	2533	chr2	-	166773772	166790217	exon sense-overlapping	NM_011490	Stau1	double-stranded RNA-binding protein Staufen	8.95624	8.71617	7.59196
ENSMUST00000135990	Gm14104	Ensembl	356	chr2	-	132671734	132672992	bidirectional	NM_025646	Crls1	cardiolipin synthase isoform 2	3.9204	3.51844	5.87886
ENSMUST00000135990	Gm14104	Ensembl	356	chr2	-	132671734	132672992	natural antisense	NM_001024385	Crls1	cardiolipin synthase isoform 1	3.9204	3.51844	5.87886
uc007dus.1	Adss	UCSC_kg	1324	chr1	-	179693308	179697989	exon sense-overlapping	NM_007422	Adss	adenylosuccinate synthetase isozyme 2	10.7739	10.5805	9.62866
ENSMUST00000120731	Gm12479	Ensembl	1585	chr4	+	54865999	54867584	intergenic				7.30416	7.70496	3.63124
uc008jid.1	AK037308	UCSC_kg	3653	chr2	+	33661335	33669111	intronic antisense	NM_175184	Fam125b	multivesicular body subunit 12B	6.68853	7.29048	7.5819
AK041489		fantom3	2481	chr2	+	105812073	105814552	intronic antisense	NM_026992	Dnajc24	dnaJ homolog subfamily C member 24	3.58381	3.96266	4.4529
ENSMUST00000146145	2310014F06Rik	Ensembl	659	chr7	-	119756981	119823572	intronic antisense	NM_001166584	Tead1	transcriptional enhancer factor TEF-1 isoform 1	5.84751	5.71734	4.66849
ENSMUST00000146145	2310014F06Rik	Ensembl	659	chr7	-	119756981	119823572	intronic antisense	NM_009346	Tead1	transcriptional enhancer factor TEF-1 isoform 2	5.84751	5.71734	4.66849
NR_030762	Snord17	RefSeq_NR	221	chr2	-	144091717	144091938	intronic sense-overlapping	NM_001199188	Snx5	sorting nexin-5	5.7008	5.42962	6.06148
NR_030762	Snord17	RefSeq_NR	221	chr2	-	144091717	144091938	intronic sense-overlapping	NM_024225	Snx5	sorting nexin-5	5.7008	5.42962	6.06148
AK142514		fantom3	825	chr5	-	151423996	151424821	intergenic				4.88072	5.27671	5.71611
AK051783		fantom3	2329	chr19	+	55715241	55717569	intergenic				6.07863	4.79459	4.37882
uc007wcd.1	FAK	UCSC_kg	521	chr15	-	73173562	73253710	exon sense-overlapping	NM_001130409	Ptk2	focal adhesion kinase 1 isoform 2	4.28924	4.94349	2.65241
uc007wcd.1	FAK	UCSC_kg	521	chr15	-	73173562	73253710	exon sense-overlapping	NM_007982	Ptk2	focal adhesion kinase 1 isoform 1	4.28924	4.94349	2.65241
ENSMUST00000133945	Gm12139	Ensembl	375	chr11	+	41032338	41034598	intergenic				6.04452	6.49628	5.25605
AI586193		predicted	463	chr13	+	73391974	73392437	intergenic				5.28274	4.94208	5.46075
uc008ttz.1	AK002663	UCSC_kg	757	chr4	+	97988088	97998482	intergenic				4.39942	4.51143	5.24918
ENSMUST00000135347	Gm9783	Ensembl	468	chr19	+	5848507	5851372	natural antisense	NM_026169	Frmd8	FERM domain-containing protein 8	3.37482	4.44818	5.70079
MM9LINCRNAEXON11147-	mouselincRNA0764	lincRNA	676	chr18	-	46652278	46652954	intergenic				4.29244	3.65501	3.39215
uc009apr.1	AK138849	UCSC_kg	4113	chr5	+	150170210	150196171	intergenic				4.91657	5.10188	6.00403
AK137920		fantom3	961	chr7	-	104872524	104873482	intergenic				5.75292	5.35708	6.66638
AK019187		NRED	238	chr14	+	9200822	9201058	intronic antisense	NM_146050	Oit1	oncoprotein induced transcript 1 precursor	4.79119	5.01652	5.5973
ENSMUST00000070435	Fabp3-ps1	Ensembl	402	chr10	-	86194731	86195133	intronic antisense	NM_001003910	BC030307	tetratricopeptide repeat protein GNN isoform 3	16.1956	16.4336	15.5844
ENSMUST00000118490	Gm14519	Ensembl	312	chrX	+	14942304	14942616	intergenic				8.7943	8.57725	7.57509
ENSMUST00000141375	Gm13307	Ensembl	493	chr4	-	41763903	41812834	intronic antisense	NM_001193666	Gm13304	predicted gene 13304	3.72712	3.52314	4.15174
ENSMUST00000141375	Gm13307	Ensembl	493	chr4	-	41763903	41812834	intronic antisense	NM_001193668	Gm10591	predicted gene 10591	3.72712	3.52314	4.15174
ENSMUST00000141375	Gm13307	Ensembl	493	chr4	-	41763903	41812834	intronic antisense	NM_011335	Ccl21b	C-C motif chemokine 21b	3.72712	3.52314	4.15174
ENSMUST00000141375	Gm13307	Ensembl	493	chr4	-	41763903	41812834	intronic antisense	NM_023052	Ccl21c	C-C motif chemokine 21c	3.72712	3.52314	4.15174
ENSMUST00000141375	Gm13307	Ensembl	493	chr4	-	41763903	41812834	natural antisense	NM_001177580	Gm13308	C-C motif chemokine 27-like	3.72712	3.52314	4.15174
uc.304+	uc.304	UCR	272	chr19	+	45404398	45404670	intergenic				4.32595	4.47222	4.83359
MM9LINCRNAEXON12064-	mouselincRNA0090	lincRNA	649	chr1	-	134875362	134876011	intergenic				3.94897	4.05249	5.29509
ENSMUST00000152384	4732418A04Rik	Ensembl	2291	chr4	+	119963954	119976497	intergenic				2.32456	5.82766	5.67419
AW545291	humanlincRNA1040	lincRNA	251	chr17	+	88792038	88792119	intergenic				5.32835	5.26504	6.63821
uc008dte.1	AK011222	UCSC_kg	426	chr17	-	85354309	85356579	bidirectional	NM_001159496	Ppm1b	protein phosphatase 1B isoform 1	5.73954	5.20241	5.56318
uc008dte.1	AK011222	UCSC_kg	426	chr17	-	85354309	85356579	bidirectional	NM_011151	Ppm1b	protein phosphatase 1B isoform 2	5.73954	5.20241	5.56318
uc008dte.1	AK011222	UCSC_kg	426	chr17	-	85354309	85356579	intronic antisense	NM_001159497	Ppm1b	protein phosphatase 1B isoform 3	5.73954	5.20241	5.56318
uc007mat.1	AK043804	UCSC_kg	861	chr11	-	107393070	107409687	natural antisense	NM_198298	Helz	probable helicase with zinc finger domain	4.68913	3.66478	4.14938
uc007kcg.1	AK039862	UCSC_kg	3428	chr11	-	74524036	74527464	intronic sense-overlapping	NM_013625	Pafah1b1	platelet-activating factor acetylhydrolase IB	5.7839	6.33572	6.80121
AK028007		fantom3	396	chr15	-	8394965	8395359	intergenic				4.01758	4.18685	5.33446
ENSMUST00000016698	RP24-66K3.1	Ensembl	1669	chr12	+	107746451	107748120	intergenic				6.15823	5.66476	7.20031
uc009scm.1	Mobp	UCSC_kg	2609	chr9	+	120058859	120090602	exon sense-overlapping	NM_001039364	Mobp	myelin-associated oligodendrocyte basic protein	9.9121	5.78486	6.40694
uc009scm.1	Mobp	UCSC_kg	2609	chr9	+	120058859	120090602	exon sense-overlapping	NM_001039365	Mobp	myelin-associated oligodendrocyte basic protein	9.9121	5.78486	6.40694
uc009scm.1	Mobp	UCSC_kg	2609	chr9	+	120058859	120090602	exon sense-overlapping	NM_008614	Mobp	myelin-associated oligodendrocyte basic protein	9.9121	5.78486	6.40694
ENSMUST00000145204	Gm14242	Ensembl	375	chr2	-	161032424	161033016	intergenic				6.56645	6.64728	7.72579
ENSMUST00000119959	Rpl31-ps6	Ensembl	378	chr5	+	123916517	123916895	intergenic				14.8989	14.511	14.7614
AK044210		NRED	1532	chr12	+	71212700	71214227	natural antisense	NM_008697	Nin	ninein isoform 2	5.32043	4.51446	3.23029
MM9LINCRNAEXON11694-	mouselincRNA0332	lincRNA	1768	chr12	-	81222452	81224220	intergenic				6.362	6.01493	6.52929
ENSMUST00000120713	Gm14585	Ensembl	634	chrX	+	50667709	50668343	intergenic				14.8294	14.3823	14.9278
ENSMUST00000119262	Gm12944	Ensembl	463	chr4	+	126733505	126733968	intronic antisense	NM_026670	Zmym1	zinc finger MYM-type protein 1	15.108	14.8282	13.7416
uc007zym.1	Itsn	UCSC_kg	951	chr16	+	91839860	91853293	exon sense-overlapping	NM_001110275	Itsn1	intersectin-1 isoform 2	6.82348	6.74999	5.67958
uc007zym.1	Itsn	UCSC_kg	951	chr16	+	91839860	91853293	exon sense-overlapping	NM_010587	Itsn1	intersectin-1 isoform 1	6.82348	6.74999	5.67958
ENSMUST00000142330	4631405J19Rik	Ensembl	822	chr2	+	92869505	92871866	intronic antisense	NM_001177536	Prdm11	PR domain containing 11	8.04064	8.8476	9.54858
ENSMUST00000147198	4632427E13Rik	Ensembl	3067	chr7	-	99886167	99889969	bidirectional	NM_029494	Rab30	ras-related protein Rab-30	4.27983	5.30116	4.06248
MM9LINCRNAEXON11995-	mouselincRNA0004	lincRNA	73	chr1	-	23263097	23263170	intergenic				10.3968	10.2945	11.8815
ENSMUST00000119676	Gm11442	Ensembl	458	chr11	+	85030098	85030556	intronic antisense	NM_025825	Appbp2	amyloid protein-binding protein 2	7.21836	7.25352	6.08352
BC027568		NRED	560	chr17	-	6644700	6645241	intergenic				9.7183	10.0202	10.2179
ENSMUST00000162186	Gm16575	Ensembl	1615	chr15	+	79570003	79572228	natural antisense	NM_001205345	Sun2	SUN domain-containing protein 2 isoform 1	7.04785	7.35282	8.2853
ENSMUST00000162186	Gm16575	Ensembl	1615	chr15	+	79570003	79572228	natural antisense	NM_001205346	Sun2	SUN domain-containing protein 2 isoform 2	7.04785	7.35282	8.2853
ENSMUST00000162186	Gm16575	Ensembl	1615	chr15	+	79570003	79572228	natural antisense	NM_194342	Sun2	SUN domain-containing protein 2 isoform 3	7.04785	7.35282	8.2853
ENSMUST00000168284	RP24-418P10.2	Ensembl	519	chr10	-	59261946	59263002	intronic antisense	NM_144822	Cbara1	calcium uptake protein 1, mitochondrial	3.72948	4.6961	6.62993
ENSMUST00000119709	Gm14937	Ensembl	208	chrX	+	110072227	110072435	intergenic				11.4584	11.2301	10.2653
ENSMUST00000084759	Gm10156	Ensembl	1131	chr7	+	115006488	115007619	intergenic				15.5382	15.1812	14.6713
MM9LINCRNAEXON11023+	mouselincRNA0899	lincRNA	1015	chr2	+	119432233	119433248	intergenic				14.1432	14.6581	14.9239
AK085886		fantom3	2740	chr9	+	77683838	77695918	intergenic				3.98299	3.96476	4.07184
AK134896		predicted	2949	chr1	-	145450405	145453353	intergenic				5.60649	5.90941	7.36429
ENSMUST00000071770	Gm10105	Ensembl	273	chr9	-	35396662	35396935	intergenic				12.2024	11.9895	9.79547
NR_015588	4932441J04Rik	RefSeq_NR	729	chr5	-	57961322	58109158	bidirectional	NM_001122758	Pcdh7	protocadherin 7 isoform 1	6.79061	6.40616	6.9194
NR_015588	4932441J04Rik	RefSeq_NR	729	chr5	-	57961322	58109158	bidirectional	NM_018764	Pcdh7	protocadherin 7 isoform 2	6.79061	6.40616	6.9194
NR_029430	Stmn1-rs1	RefSeq_NR	979	chr9	-	115190209	115191188	intronic sense-overlapping	NM_024222	Stt3b	dolichyl-diphosphooligosaccharide--protein	8.58052	8.72893	6.83455
AK011956		NRED	2511	chr2	+	157030039	157032550	natural antisense	NM_001139516	Rbl1	retinoblastoma-like protein 1 isoform 2	4.16787	4.93005	5.60794
AK011956		NRED	2511	chr2	+	157030039	157032550	natural antisense	NM_011249	Rbl1	retinoblastoma-like protein 1 isoform 1	4.16787	4.93005	5.60794
MM9LINCRNAEXON10121+	mouselincRNA1557	lincRNA	1047	chr9	+	67436121	67437168	intergenic				5.83793	6.60378	7.49844
AK039081		fantom3	2381	chr12	+	53669634	53672010	intergenic				5.57418	5.83057	6.13336
ENSMUST00000164955	AC121577.1	Ensembl	1745	chr15	-	36067975	36070140	exon sense-overlapping	NM_001195748	Rgs22	regulator of G-protein signaling 22	5.9435	6.21155	6.15134
AK136795		NRED	2457	chr1	-	76887046	77024367	intergenic				4.36597	4.65519	3.93005
MM9LINCRNAEXON10159+	mouselincRNA1581	lincRNA	424	chr9	+	118305020	118305444	intergenic				4.80128	4.63827	3.82273
AK141178		fantom3	2094	chr13	+	90286034	90288127	intergenic				5.21338	5.00376	4.96148
ENSMUST00000171204	RP24-359N3.3	Ensembl	502	chr14	+	44716049	44718210	intergenic				2.36846	3.17116	5.37982
humanlincRNA2213+	humanlincRNA2213	lincRNA	3500	chr3	+	8795023	8798523	intergenic				6.26476	6.18638	6.57371
ENSMUST00000157948	7SK.206	Ensembl	288	chr13	-	34368833	34369121	intronic sense-overlapping	NM_001033167	Slc22a23	solute carrier family 22 member 23	4.4594	4.29629	4.47092
AK015491		fantom3	999	chr8	+	85951448	85952446	intergenic				7.16184	8.01691	9.40089
ENSMUST00000119342	Gm15968	Ensembl	1168	chr19	-	7778435	7779603	intronic sense-overlapping	NM_144785	Slc22a19	solute carrier family 22 (organic anion	5.24184	4.99698	5.62182
uc008hmr.1	Zdhhc16	UCSC_kg	1628	chr19	+	42012092	42018587	exon sense-overlapping	NM_023740	Zdhhc16	probable palmitoyltransferase ZDHHC16	8.26605	8.21977	7.63196
uc008hmr.1	Zdhhc16	UCSC_kg	1628	chr19	+	42012092	42018587	natural antisense	NM_028152	Mms19	MMS19 nucleotide excision repair protein	8.26605	8.21977	7.63196
ENSMUST00000119957	Gm7689	Ensembl	375	chr16	-	16819841	16820216	intronic sense-overlapping	NM_015773	Spag6	sperm-associated antigen 6	16.2658	16.1316	16.2945
AK163643		predicted	1810	chr10	+	74998306	75000116	intergenic				10.5123	9.85515	10.8507
NR_003518	Pisd-ps3	RefSeq_NR	2866	chr11	+	3024029	3031945	natural antisense	NM_030207	Sfi1	protein SFI1 homolog	5.85048	5.81052	5.22435
uc007vrs.1	BC048519	UCSC_kg	1089	chr15	-	54812887	54818418	intergenic				4.46229	4.32447	4.99468
uc009hcy.1	Siglech	UCSC_kg	888	chr7	+	63023547	63027952	exon sense-overlapping	NM_178706	Siglech	sialic acid binding Ig-like lectin H	5.71304	5.69848	6.95505
AK005901		fantom3	1379	chr1	+	122332381	122335034	intergenic				5.46373	5.48343	7.04062
AK155725		fantom3	3649	chr5	+	127500595	127503989	intergenic				5.27984	4.9942	5.95485
ENSMUST00000168535	AC140413.1	Ensembl	1817	chr19	-	57534061	57536043	intronic antisense	NM_028115	Trub1	probable tRNA pseudouridine synthase 1 isoform	5.38075	5.81794	7.08284
ENSMUST00000168535	AC140413.1	Ensembl	1817	chr19	-	57534061	57536043	intronic antisense	NM_029839	Trub1	probable tRNA pseudouridine synthase 1 isoform	5.38075	5.81794	7.08284
uc009gla.1	AK049985	UCSC_kg	2315	chr7	-	46701478	46704591	intergenic				7.33699	7.49445	8.62862
uc009dqx.1	AK213543	UCSC_kg	261	chr6	-	124399791	124400052	exon sense-overlapping	NM_153508	Clstn3	calsyntenin-3 precursor	11.6476	11.9392	12.9356
uc008oiy.1	AK045814	UCSC_kg	1703	chr2	-	180105195	180120590	intergenic				5.315	5.06908	5.78915
mouselincRNA0133-	mouselincRNA0133	lincRNA	9225	chr1	+	195277295	195286520	intergenic				7.46138	6.87998	8.13958
uc008ynw.1	AK031816	UCSC_kg	2530	chr5	+	108796809	108801826	intergenic				4.26571	2.89926	2.7003
ENSMUST00000161344	Gm15882	Ensembl	855	chr8	+	61002090	61003123	intronic antisense	NM_175032	Galntl6	polypeptide	4.08338	3.61756	4.66411
uc009orc.1	AK015174	UCSC_kg	636	chr9	-	30836564	30837420	bidirectional	NM_001115130	Zbtb44	zinc finger and BTB domain-containing protein 44	3.83256	4.72691	3.67785
uc009orc.1	AK015174	UCSC_kg	636	chr9	-	30836564	30837420	bidirectional	NM_172765	Zbtb44	zinc finger and BTB domain-containing protein 44	3.83256	4.72691	3.67785
ENSMUST00000129735	2810442I21Rik	Ensembl	598	chr11	-	16835588	16851103	bidirectional	NM_176982	Fbxo48	F-box only protein 48	8.6658	9.14503	9.57678
MM9LINCRNAEXON10193+	mouselincRNA1449	lincRNA	623	chr8	+	48484566	48485189	intergenic				6.77646	7.09502	8.39896
AK037904		fantom3	2416	chr5	-	66000707	66003123	intergenic				10.7395	11.144	10.8537
AK157307		fantom3	1793	chr11	+	4618813	4620605	intronic sense-overlapping	NM_026015	Zmat5	zinc finger matrin-type protein 5	3.94255	4.67432	5.31346
AK008862		fantom3	1853	chr10	+	37779351	37783162	intergenic				9.14358	10.9568	7.82315
AK080733		fantom3	1248	chr3	-	144092669	144093916	intergenic				6.46659	7.04101	6.08388
ENSMUST00000120969	Gm13153	Ensembl	637	chr4	+	146414793	146415430	intronic sense-overlapping	NM_001177767	Gm13138	predicted gene 13138	8.03314	7.95044	4.10063
ENSMUST00000120969	Gm13153	Ensembl	637	chr4	+	146414793	146415430	intronic sense-overlapping	NM_009051	Rex2	reduced expression 2	8.03314	7.95044	4.10063
ENSMUST00000120969	Gm13153	Ensembl	637	chr4	+	146414793	146415430	intronic sense-overlapping	NM_027285	1700029I01Rik	hypothetical protein LOC70005	8.03314	7.95044	4.10063
NR_015530	9530026P05Rik	RefSeq_NR	996	chr6	+	92890575	93061743	intergenic				4.80018	4.124	6.20298
uc008ffs.1	AK138348	UCSC_kg	2087	chr18	+	66450927	66479261	natural antisense	NM_178793	Ccbe1	collagen and calcium-binding EGF	5.11248	5.61886	6.57111
ENSMUST00000079844	Gm13642	Ensembl	387	chr2	-	71250587	71250974	intronic antisense	NM_026115	Hat1	histone acetyltransferase type B catalytic	13.0396	12.5748	12.6728
AK021176		fantom3	978	chr16	-	30935089	30936278	intergenic				5.49576	5.91425	7.09606
uc008kbk.1	Pdk1	UCSC_kg	3734	chr2	+	71711328	71740731	exon sense-overlapping	NM_172665	Pdk1	pyruvate dehydrogenase kinase, isozyme 1	7.3393	7.11619	4.78685
ENSMUST00000153431	1700007J10Rik	Ensembl	1111	chr11	-	59539418	59553656	natural antisense	NM_012027	Mprip	myosin phosphatase Rho-interacting protein	5.68906	5.95156	7.13179
ENSMUST00000153431	1700007J10Rik	Ensembl	1111	chr11	-	59539418	59553656	natural antisense	NM_201245	Mprip	myosin phosphatase Rho-interacting protein	5.68906	5.95156	7.13179
MM9LINCRNAEXON11198-	mouselincRNA0681	lincRNA	646	chr17	-	13819969	13820615	intergenic				5.62527	6.18963	6.9342
ENSMUST00000093302	Gm8818	Ensembl	1047	chr1	+	155152561	155153608	intronic antisense	NM_010683	Lamc1	laminin subunit gamma-1 precursor	10.9223	10.8403	10.9303
uc.57+	uc.57	UCR	246	chr11	-	24608855	24609101	intergenic				4.18357	4.5647	3.32821
uc009mqg.1	AK085761	UCSC_kg	1542	chr8	+	88254714	88288994	natural antisense	NM_028007	Itfg1	T-cell immunomodulatory protein precursor	6.08275	7.19032	6.40487
ENSMUST00000166265	AC182748.1	Ensembl	1508	chr17	+	55696463	55702805	intergenic				5.28858	4.98187	5.20122
NR_033223	Aanat	RefSeq_NR	1472	chr11	+	116455000	116458994	exon sense-overlapping	NM_009591	Aanat	serotonin N-acetyltransferase	8.38717	8.63546	9.51088
mouselincRNA0512-	mouselincRNA0512	lincRNA	5450	chr14	+	99912385	99917835	intergenic				3.73655	3.70016	3.46294
AK077661		fantom3	1823	chr3	-	53252502	53254325	intergenic				9.43446	9.33637	9.91429
AK082345		fantom3	2364	chr3	-	116274980	116277342	intronic antisense	NM_175413	Lrrc39	leucine-rich repeat-containing protein 39	7.27693	6.9765	6.62277
AK082345		fantom3	2364	chr3	-	116274980	116277342	natural antisense	NM_027321	Lrrc39	leucine-rich repeat-containing protein 39	7.27693	6.9765	6.62277
uc007cfx.1	AK144617	UCSC_kg	1155	chr1	+	100486129	100662390	intergenic				6.69694	6.93094	8.07634
ENSMUST00000140537	Gm13316	Ensembl	691	chr2	-	14733474	14734165	intronic antisense	NM_023116	Cacnb2	voltage-dependent L-type calcium channel subunit	8.40123	8.39714	7.49436
ENSMUST00000120190	Gm13991	Ensembl	648	chr2	-	116353578	116354226	intergenic				4.88773	5.4402	5.34258
ENSMUST00000115875	CAAA01154301.1.16186.1	Ensembl	1076	chr9_random	+	53161	55916	intronic antisense	NM_001163415	Ppp2r3d	serine/threonine-protein phosphatase 2A	6.38144	5.77445	3.69054
ENSMUST00000115875	CAAA01154301.1.16186.1	Ensembl	1076	chr9_random	+	53161	55916	intronic antisense	NM_011154	Ppp2r3d	serine/threonine-protein phosphatase 2A	6.38144	5.77445	3.69054
uc008apc.1	AK164331	UCSC_kg	526	chr17	+	17431406	17455068	intergenic				6.2617	5.90454	5.33787
ENSMUST00000131442	Gm15277	Ensembl	291	chrX	-	31625635	31625926	intergenic				6.93948	6.55114	6.24235
ENSMUST00000025599	AC154378.1	Ensembl	540	chr17	-	15672028	15672568	intergenic				10.2389	9.80016	9.55612
AK138758		fantom3	952	chr4_random	-	107503	108453	intergenic				6.98322	7.01852	8.52564
uc007gqz.1	Igf1	UCSC_kg	2814	chr10	+	87322774	87394538	exon sense-overlapping	NM_001111274	Igf1	insulin-like growth factor I isoform 3	4.08053	3.85755	2.87286
uc007gqz.1	Igf1	UCSC_kg	2814	chr10	+	87322774	87394538	exon sense-overlapping	NM_001111275	Igf1	insulin-like growth factor I isoform 4	4.08053	3.85755	2.87286
uc007gqz.1	Igf1	UCSC_kg	2814	chr10	+	87322774	87394538	exon sense-overlapping	NM_001111276	Igf1	insulin-like growth factor I isoform 5	4.08053	3.85755	2.87286
uc007gqz.1	Igf1	UCSC_kg	2814	chr10	+	87322774	87394538	exon sense-overlapping	NM_010512	Igf1	insulin-like growth factor I isoform 1	4.08053	3.85755	2.87286
uc007gqz.1	Igf1	UCSC_kg	2814	chr10	+	87322774	87394538	exon sense-overlapping	NM_184052	Igf1	insulin-like growth factor I isoform 2	4.08053	3.85755	2.87286
AK042639		fantom3	1148	chr6	+	8408316	8409464	intergenic				11.4009	11.3615	12.4595
MM9LINCRNAEXON11330-	mouselincRNA0542	lincRNA	82	chr15	-	38637102	38637184	intergenic				4.75683	5.97394	5.87676
uc008jup.1	AK011205	UCSC_kg	1704	chr2	-	60588250	60589954	intergenic				13.1122	13.3936	13.5404
AK089576		fantom3	2035	chr2	-	36104228	36106250	natural antisense	NM_008969	Ptgs1	prostaglandin G/H synthase 1 precursor	7.30174	7.33511	8.51178
ENSMUST00000120127	Amd-ps1	Ensembl	994	chrX	+	151589737	151590731	intergenic				8.73346	8.7184	8.97357
AK051054		fantom3	1105	chr12	+	32612828	32613933	intronic sense-overlapping	NM_001163126	Cog5	conserved oligomeric Golgi complex subunit 5	10.8613	10.9836	11.8233
AK051054		fantom3	1105	chr12	+	32612828	32613933	natural antisense	NM_153198	Hbp1	HMG box-containing protein 1 isoform 1	10.8613	10.9836	11.8233
AK084664		fantom3	1893	chr9	+	35007631	35009498	bidirectional	NM_001177846	Tirap	toll/interleukin-1 receptor domain-containing	6.92389	6.95322	8.00008
AK084664		fantom3	1893	chr9	+	35007631	35009498	bidirectional	NM_001177847	Tirap	toll/interleukin-1 receptor domain-containing	6.92389	6.95322	8.00008
AK084664		fantom3	1893	chr9	+	35007631	35009498	bidirectional	NM_054096	Tirap	toll/interleukin-1 receptor domain-containing	6.92389	6.95322	8.00008
AK084664		fantom3	1893	chr9	+	35007631	35009498	natural antisense	NM_001177845	Tirap	toll/interleukin-1 receptor domain-containing	6.92389	6.95322	8.00008
NR_004444	Zfhx2as	RefSeq_NR	2488	chr14	+	55691927	55694711	natural antisense	NM_001039198	Zfhx2	zinc finger homeobox protein 2	4.96203	4.94997	5.88291
uc007gbv.1	lkb1	UCSC_kg	2475	chr10	+	79588223	79593215	exon sense-overlapping	NM_011492	Stk11	serine/threonine-protein kinase 11	4.16803	4.2958	4.57907
uc007gbv.1	lkb1	UCSC_kg	2475	chr10	+	79588223	79593215	natural antisense	NM_001195268	Dos	protein Dos	4.16803	4.2958	4.57907
MM9LINCRNAEXON11181-	mouselincRNA0672	lincRNA	266	chr17	-	3254004	3254270	intergenic				4.01259	3.60974	4.61516
ENSMUST00000098901	6820431F20Rik	Ensembl	3506	chr8	-	19889613	19893124	intergenic				9.97837	9.87052	8.41798
ENSMUST00000159783	Gm8194	Ensembl	859	chr14	-	44599264	44600123	intergenic				8.15724	7.88142	7.69285
MM9LINCRNAEXON11138+		lincRNA	156	chr18	+	36460250	36460406	intergenic				9.90448	10.5505	11.8073
ENSMUST00000120619	Gm15719	Ensembl	635	chr5	+	21195358	21195993	intronic antisense	NM_178728	Napepld	N-acyl-phosphatidylethanolamine-hydrolyzing	5.03446	4.98724	2.87302
AK153737		fantom3	2101	chr7	+	28368666	28370765	intergenic				4.70882	5.23188	6.13406
uc008bti.1	1110021J02Rik	UCSC_kg	3099	chr17	-	29834519	29853939	exon sense-overlapping	NM_001163741	1110021J02Rik	transmembrane and coiled-coil domain-containing	8.17275	8.04146	7.5859
uc008bti.1	1110021J02Rik	UCSC_kg	3099	chr17	-	29834519	29853939	exon sense-overlapping	NM_026782	1110021J02Rik	transmembrane and coiled-coil domain-containing	8.17275	8.04146	7.5859
uc008bti.1	1110021J02Rik	UCSC_kg	3099	chr17	-	29834519	29853939	natural antisense	NM_028791	Ftsjd2	cap-specific mRNA	8.17275	8.04146	7.5859
MM9LINCRNAEXON11582-	mouselincRNA0405	lincRNA	900	chr13	-	64041438	64042338	intergenic				3.23056	3.9779	6.08659
ENSMUST00000125853	Gm12316	Ensembl	406	chr11	-	70424713	70426713	natural antisense	NM_001045959	Mink1	misshapen-like kinase 1 isoform 3	4.57877	4.8204	6.03559
ENSMUST00000125853	Gm12316	Ensembl	406	chr11	-	70424713	70426713	natural antisense	NM_001045964	Mink1	misshapen-like kinase 1 isoform 4	4.57877	4.8204	6.03559
ENSMUST00000125853	Gm12316	Ensembl	406	chr11	-	70424713	70426713	natural antisense	NM_016713	Mink1	misshapen-like kinase 1 isoform 1	4.57877	4.8204	6.03559
ENSMUST00000125853	Gm12316	Ensembl	406	chr11	-	70424713	70426713	natural antisense	NM_176893	Mink1	misshapen-like kinase 1 isoform 2	4.57877	4.8204	6.03559
ENSMUST00000160110	A130049A11Rik	Ensembl	4046	chr3	-	103768458	103772504	natural antisense	NM_001163467	Phtf1	putative homeodomain transcription factor 1	2.72575	4.10778	4.10206
ENSMUST00000160110	A130049A11Rik	Ensembl	4046	chr3	-	103768458	103772504	natural antisense	NM_001163468	Phtf1	putative homeodomain transcription factor 1	2.72575	4.10778	4.10206
ENSMUST00000160110	A130049A11Rik	Ensembl	4046	chr3	-	103768458	103772504	natural antisense	NM_001163469	Phtf1	putative homeodomain transcription factor 1	2.72575	4.10778	4.10206
ENSMUST00000160110	A130049A11Rik	Ensembl	4046	chr3	-	103768458	103772504	natural antisense	NM_013629	Phtf1	putative homeodomain transcription factor 1	2.72575	4.10778	4.10206
ENSMUST00000160110	A130049A11Rik	Ensembl	4046	chr3	-	103768458	103772504	natural antisense	NM_172684	Rsbn1	round spermatid basic protein 1	2.72575	4.10778	4.10206
ENSMUST00000116499	Gm6269	Ensembl	453	chrX	-	35040153	35040606	intronic sense-overlapping	NM_001145406	Rhox3g-ps	reproductive homeobox 3G	4.88306	4.25374	4.69523
ENSMUST00000156350	2610028E06Rik	Ensembl	3623	chr4	-	125565440	125599661	intergenic				5.01627	3.57639	4.92376
NR_001570	Xist	RefSeq_NR	12250	chrX	-	100655711	100678572	intergenic				6.1147	5.95319	6.57381
uc007ypl.1	Parl	UCSC_kg	592	chr16	-	20279893	20287142	exon sense-overlapping	NM_001005767	Parl	presenilins-associated rhomboid-like protein,	13.9153	13.7164	14.0522
uc008vtb.1	AK163132	UCSC_kg	2516	chr4	-	147156427	147183949	exon sense-overlapping	NM_001127189	Gm13157	hypothetical protein LOC100041677	4.52395	3.02569	4.93915
uc009kip.1	BC100589	UCSC_kg	715	chr7	+	148091912	148093866	intergenic				5.72859	4.59435	6.35736
ENSMUST00000120865	Gm15272	Ensembl	233	chr10	-	24234084	24234317	intergenic				8.11546	6.44315	9.1591
NR_033451	Klra13-ps	RefSeq_NR	815	chr6	-	130241178	130256450	exon sense-overlapping	NM_010646	Klra12	killer cell lectin-like receptor subfamily A,	4.67887	4.30287	6.32244
NR_033451	Klra13-ps	RefSeq_NR	815	chr6	-	130241178	130256450	exon sense-overlapping	NM_024470	Klra23	killer cell lectin-like receptor subfamily A,	4.67887	4.30287	6.32244
NR_033451	Klra13-ps	RefSeq_NR	815	chr6	-	130241178	130256450	intronic sense-overlapping	NM_013793	Klra15	killer cell lectin-like receptor, subfamily A,	4.67887	4.30287	6.32244
NR_033451	Klra13-ps	RefSeq_NR	815	chr6	-	130241178	130256450	intronic sense-overlapping	NM_053152	Klra22	killer cell lectin-like receptor subfamily A,	4.67887	4.30287	6.32244
DV068350	mouselincRNA1213	lincRNA	956	chr5	+	106351376	106352281	intergenic				4.83176	4.65466	4.13978
ENSMUST00000131642	Gm12319	Ensembl	357	chr11	-	70468242	70469995	bidirectional	NM_001136062	Eno3	beta-enolase isoform 2	5.90073	6.51779	5.24725
ENSMUST00000121617	Gm12340	Ensembl	462	chr11	+	75957759	75958221	intronic antisense	NM_026664	Vps53	vacuolar protein sorting-associated protein 53	13.6276	13.3899	11.4066
AK015816		fantom3	972	chr17	+	4634979	4637471	intergenic				3.39388	4.23934	6.10924
uc008oan.1	AK027991	UCSC_kg	872	chr2	+	167836028	167837006	natural antisense	NM_001080708	Fam65c	hypothetical protein LOC69553	7.81511	7.7864	8.38943
ENSMUST00000130513	Gm16982	Ensembl	2620	chr7	-	148795964	148799646	natural antisense	NM_007459	Ap2a2	AP-2 complex subunit alpha-2	3.53656	4.47059	4.85561
ENSMUST00000127951	Gm2093	Ensembl	3526	chr15	+	3946038	3965858	bidirectional	NM_145930	AW549877	hypothetical protein LOC106064	6.73277	7.21994	7.49826
ENSMUST00000166116	1700095B22Rik	Ensembl	1090	chr3	-	105251107	105255873	natural antisense	NM_001039347	Kcnd3	potassium voltage-gated channel subfamily D	6.65989	6.78909	7.65886
mouselincRNA1181+	mouselincRNA1181	lincRNA	6824	chr5	+	30191405	30198229	intergenic				4.4708	4.47723	6.62459
ENSMUST00000149192	Gm16754	Ensembl	2077	chr9	+	21029814	21037083	natural antisense	NM_001110305	Keap1	kelch-like ECH-associated protein 1	5.44962	5.47218	7.06135
ENSMUST00000149192	Gm16754	Ensembl	2077	chr9	+	21029814	21037083	natural antisense	NM_001110306	Keap1	kelch-like ECH-associated protein 1	5.44962	5.47218	7.06135
ENSMUST00000149192	Gm16754	Ensembl	2077	chr9	+	21029814	21037083	natural antisense	NM_001110307	Keap1	kelch-like ECH-associated protein 1	5.44962	5.47218	7.06135
ENSMUST00000149192	Gm16754	Ensembl	2077	chr9	+	21029814	21037083	natural antisense	NM_016679	Keap1	kelch-like ECH-associated protein 1	5.44962	5.47218	7.06135
AK140346		fantom3	1978	chr17	-	56395072	56397044	natural antisense	NM_010192	Fem1a	protein fem-1 homolog A-A	4.23167	4.16198	3.08218
AK143797		fantom3	922	chr15	+	36772570	36774093	intergenic				3.22771	2.93847	5.88464
NR_028586	Gm11978	RefSeq_NR	1306	chr11	-	6550150	6560239	natural antisense	NM_019511	Ramp3	receptor activity-modifying protein 3 precursor	5.09543	5.40177	4.70431
uc.300+	uc.300	UCR	208	chr19	+	44871528	44871736	intronic sense-overlapping	NM_011037	Pax2	paired box protein Pax-2	5.36692	5.96097	6.62437
ENSMUST00000121179	Gm8383	Ensembl	1770	chrX	+	146150693	146152463	intergenic				7.93124	7.33459	4.5501
MM9LINCRNAEXON11080+	mouselincRNA0819	lincRNA	722	chr19	+	23073926	23074648	intergenic				3.51229	4.19755	4.03566
AK010199		fantom3	2026	chr1	+	60393136	60395162	intergenic				12.123	12.2997	13.0715
ENSMUST00000121260	Gm14407	Ensembl	447	chr2	-	176870060	176870507	intergenic				15.6165	15.1745	15.4454
uc009bpe.1	TCR-beta chain	UCSC_kg	740	chr6	+	41483862	41498351	intergenic				4.76685	5.91433	7.43668
uc009jht.1	AK035124	UCSC_kg	2329	chr7	-	120844403	120851954	intergenic				9.87986	10.1912	11.282
AK136590		fantom3	882	chr19	-	39004478	39005358	bidirectional	NM_008234	Hells	lymphocyte-specific helicase	3.83584	4.54355	5.92319
ENSMUST00000159098	Gm16030	Ensembl	603	chr15	+	7291913	7292516	intronic antisense	NM_178748	Egflam	pikachurin	5.11289	5.07445	6.19659
AK017899		NRED	1753	chr1	+	182685968	182689019	intergenic				3.72408	5.50402	4.05015
AK142186		fantom3	2323	chr15	-	34010064	34012387	bidirectional	NM_026002	Mtdh	protein LYRIC	3.76866	4.42503	2.99753
uc007ktj.1	1110001A07Rik	UCSC_kg	851	chr11	+	86922762	86938136	bidirectional	NM_175563	Prr11	proline-rich protein 11	12.3763	12.5445	12.0807
uc007ktj.1	1110001A07Rik	UCSC_kg	851	chr11	+	86922762	86938136	exon sense-overlapping	NM_025377	Fam33a	spindle and kinetochore-associated protein 2	12.3763	12.5445	12.0807
AK046290		fantom3	1776	chr9	+	50369634	50371409	bidirectional	NM_025687	Tex12	testis-expressed sequence 12 protein	4.87784	5.13582	6.45643
ENSMUST00000134378	Ankzf1	Ensembl	1094	chr1	+	75188733	75192109	bidirectional	NM_001003917	Atg9a	autophagy-related protein 9A	4.66345	4.81202	3.39773
ENSMUST00000134378	Ankzf1	Ensembl	1094	chr1	+	75188733	75192109	exon sense-overlapping	NM_026187	Ankzf1	ankyrin repeat and zinc finger domain-containing	4.66345	4.81202	3.39773
NR_027372	Arhgap1	RefSeq_NR	2964	chr2	+	91490274	91512477	bidirectional	NM_001033451	Zfp408	zinc finger protein 408	4.17971	4.3189	3.58907
NR_027372	Arhgap1	RefSeq_NR	2964	chr2	+	91490274	91512477	exon sense-overlapping	NM_001145902	Arhgap1	rho GTPase-activating protein 1 isoform 1	4.17971	4.3189	3.58907
NR_027372	Arhgap1	RefSeq_NR	2964	chr2	+	91490274	91512477	exon sense-overlapping	NM_146124	Arhgap1	rho GTPase-activating protein 1 isoform 2	4.17971	4.3189	3.58907
uc008alw.1	Sod2	UCSC_kg	4214	chr17	+	13200704	13232929	exon sense-overlapping	NM_013671	Sod2	superoxide dismutase [Mn], mitochondrial	12.6178	12.0625	12.6287
AK161884		fantom3	1391	chr12	+	54255195	54256586	intergenic				10.4505	10.3778	10.8649
AK032082		fantom3	2279	chr19	-	41994629	41996908	intergenic				6.97794	7.28586	8.0412
MM9LINCRNAEXON10801+	mouselincRNA1169	lincRNA	72	chr4	+	149435322	149435394	intergenic				6.21354	6.00347	7.28486
AK028520		fantom3	3578	chr7	+	138532702	138536280	natural antisense	NM_175115	Ikzf5	zinc finger protein Pegasus	4.5186	4.36881	4.32451
NR_027832	1700020I14Rik	RefSeq_NR	1395	chr2	+	119420031	119426480	intergenic				11.291	11.3551	11.2353
AK045829		fantom3	1825	chr5	+	72537668	72539493	intergenic				3.61704	2.39978	2.49499
ENSMUST00000125465	1700028P15Rik	Ensembl	3254	chr2	-	171783688	171788324	intergenic				3.91377	4.51405	4.53375
ENSMUST00000120338	Gm15483	Ensembl	456	chr7	-	140930161	140930617	intronic sense-overlapping	NM_133941	Dhx32	putative pre-mRNA-splicing factor ATP-dependent	15.9449	15.7446	15.8999
uc009pes.1	Atp5l	UCSC_kg	292	chr9	-	44721351	44728786	exon sense-overlapping	NM_013795	Atp5l	ATP synthase subunit g, mitochondrial	14.9769	15.0566	15.7524
ENSMUST00000170072	AC131692.1	Ensembl	1933	chr19	+	6012619	6018426	natural antisense	NM_001110504	Capn1	calpain-1 catalytic subunit	4.3664	4.40686	5.27293
ENSMUST00000170072	AC131692.1	Ensembl	1933	chr19	+	6012619	6018426	natural antisense	NM_007600	Capn1	calpain-1 catalytic subunit	4.3664	4.40686	5.27293
uc009goz.1	BC049735	UCSC_kg	220	chr7	+	51516847	51517261	intergenic				9.07855	9.27531	10.9754
ENSMUST00000162324	Gm16184	Ensembl	573	chr7	+	20497173	20497746	intronic antisense	NM_027514	Pvr	poliovirus receptor	7.69195	7.20648	6.11173
AK049815		fantom3	2034	chr3	+	84108767	84110799	intergenic				4.98783	5.09973	6.98064
AK039784		fantom3	1876	chr9	-	45770948	45772824	intergenic				9.12477	8.91124	9.10885
uc008yoo.1	Gak	UCSC_kg	433	chr5	-	109014359	109020786	exon sense-overlapping	NM_153569	Gak	cyclin-G-associated kinase	4.21131	3.89299	4.68731
ENSMUST00000119476	Gm12475	Ensembl	1389	chr4	-	52373694	52375083	intergenic				7.65189	7.43674	4.33474
AK162545		fantom3	1586	chr9	-	64195416	64197002	intergenic				4.28973	4.34141	5.43146
uc007zua.1	AK016163	UCSC_kg	504	chr16	-	87125285	87128684	intergenic				6.07324	5.72938	7.0129
AI586214	mouselincRNA1163	lincRNA	410	chr4	+	140839619	140839995	intergenic				4.70493	4.39951	6.18477
AK046180		fantom3	571	chr4	+	100676581	100677149	intergenic				10.61	9.72454	9.8411
uc.458+	uc.458	UCR	204	chr15	+	76922073	76922277	intronic antisense	NM_001110827	Rbfox2	RNA binding protein fox-1 homolog 2 isoform 3	3.36954	3.99376	5.01321
uc.458+	uc.458	UCR	204	chr15	+	76922073	76922277	intronic antisense	NM_001110828	Rbfox2	RNA binding protein fox-1 homolog 2 isoform 4	3.36954	3.99376	5.01321
uc.458+	uc.458	UCR	204	chr15	+	76922073	76922277	intronic antisense	NM_001110830	Rbfox2	RNA binding protein fox-1 homolog 2 isoform 6	3.36954	3.99376	5.01321
uc.458+	uc.458	UCR	204	chr15	+	76922073	76922277	intronic antisense	NM_053104	Rbfox2	RNA binding protein fox-1 homolog 2 isoform 1	3.36954	3.99376	5.01321
uc.458+	uc.458	UCR	204	chr15	+	76922073	76922277	intronic antisense	NM_175387	Rbfox2	RNA binding protein fox-1 homolog 2 isoform 2	3.36954	3.99376	5.01321
uc.458+	uc.458	UCR	204	chr15	+	76922073	76922277	natural antisense	NM_001110829	Rbfox2	RNA binding protein fox-1 homolog 2 isoform 5	3.36954	3.99376	5.01321
AK140860		fantom3	2483	chr4	-	142854304	142856787	intergenic				3.83725	4.33704	4.81603
NR_033611	Gm12669	RefSeq_NR	1006	chr7	+	144629356	144659663	exon sense-overlapping	NM_023140	Glrx3	glutaredoxin-3	11.995	11.7595	11.3922
mouselincRNA1117-	mouselincRNA1117	lincRNA	6275	chr4	+	96944448	96950723	intergenic				5.11013	5.54329	6.19637
uc008nju.1	Raly	UCSC_kg	784	chr2	+	154616892	154873476	exon sense-overlapping	NM_001139511	Raly	RNA-binding protein Raly short isoform	7.00766	6.66686	8.06828
uc008nju.1	Raly	UCSC_kg	784	chr2	+	154616892	154873476	exon sense-overlapping	NM_001139512	Raly	RNA-binding protein Raly short isoform	7.00766	6.66686	8.06828
uc008nju.1	Raly	UCSC_kg	784	chr2	+	154616892	154873476	exon sense-overlapping	NM_001139513	Raly	RNA-binding protein Raly long isoform	7.00766	6.66686	8.06828
uc008nju.1	Raly	UCSC_kg	784	chr2	+	154616892	154873476	exon sense-overlapping	NM_015770	a	agouti-signaling protein precursor	7.00766	6.66686	8.06828
uc008nju.1	Raly	UCSC_kg	784	chr2	+	154616892	154873476	exon sense-overlapping	NM_023130	Raly	RNA-binding protein Raly short isoform	7.00766	6.66686	8.06828
uc008nju.1	Raly	UCSC_kg	784	chr2	+	154616892	154873476	intronic antisense	NM_026030	Eif2s2	eukaryotic translation initiation factor 2	7.00766	6.66686	8.06828
uc009fco.1	6430701C03Rik	UCSC_kg	2147	chr7	-	7186041	7231000	exon sense-overlapping	NM_001113468	Vmn2r29	vomeronasal 2, receptor 29	3.76413	4.31683	3.14891
ENSMUST00000122019	Gm14538	Ensembl	1327	chrX	+	20105381	20106708	intergenic				9.71202	9.50868	9.09809
uc008pwr.1	AK075724	UCSC_kg	3740	chr3	-	88609210	88636420	intergenic				4.53677	4.02952	5.55706
uc008sbt.1	AK080160	UCSC_kg	1877	chr4	+	16091231	16193372	bidirectional	NM_138952	Ripk2	receptor-interacting serine/threonine-protein	4.69564	5.35267	5.44703
NR_033209	Gm4792	RefSeq_NR	787	chr10	-	93756407	93761448	intergenic				4.33804	4.57771	4.81209
uc009nzx.1	Itgb1	UCSC_kg	1656	chr8	+	131248095	131257097	exon sense-overlapping	NM_010578	Itgb1	integrin beta-1 precursor	11.8124	11.611	9.30083
uc007sdo.1	AK007159	UCSC_kg	1150	chr14	-	7471533	7516746	intergenic				5.85867	6.82353	6.96243
ENSMUST00000055270	D130020L05Rik	Ensembl	2431	chr12	+	102320690	102327137	natural antisense	NM_001160214	Smek1	serine/threonine-protein phosphatase 4	7.08665	6.74577	8.15772
ENSMUST00000055270	D130020L05Rik	Ensembl	2431	chr12	+	102320690	102327137	natural antisense	NM_211355	Smek1	serine/threonine-protein phosphatase 4	7.08665	6.74577	8.15772
AW244756		predicted	267	chr15	-	102903957	102904224	intergenic				5.72138	6.07489	7.65631
uc007rur.1	AK020577	UCSC_kg	765	chr13	-	108642170	108642935	intronic sense-overlapping	NM_145456	Zswim6	zinc finger SWIM domain-containing protein 6	3.1142	3.8013	5.41346
CA559477	humanlincRNA2085	lincRNA	494	chr6	+	6433021	6458621	intergenic				5.51287	5.67593	6.40057
ENSMUST00000138275	Gm14546	Ensembl	1647	chr6	+	34240264	34274249	intronic antisense	NM_009658	Akr1b3	aldose reductase	11.5149	11.8403	13.5837
MM9LINCRNAEXON10501+	mouselincRNA1331	lincRNA	358	chr6	+	121055716	121056074	intergenic				4.44681	4.55566	5.70807
NR_024200	Rnu1b2	RefSeq_NR	1172	chr3	+	96177017	96178189	intergenic				8.35348	8.5965	9.4195
AK134771		fantom3	1845	chr1	+	193073302	193075145	intergenic				5.09541	5.19806	5.96337
ENSMUST00000118742	Gm13314	Ensembl	319	chr2	-	14613007	14613326	intronic antisense	NM_023116	Cacnb2	voltage-dependent L-type calcium channel subunit	9.50586	9.27258	7.98617
AK039385		fantom3	2622	chr12	+	100032657	100035279	natural antisense	NM_001081191	Eml5	echinoderm microtubule-associated protein-like	5.0831	5.68711	7.19846
NR_027360	5930416I19Rik	RefSeq_NR	1898	chr6	-	128307017	128312840	bidirectional	NM_008021	Foxm1	forkhead box protein M1	5.48293	5.60232	3.01315
uc008thb.1	AK077143	UCSC_kg	757	chr4	+	63295454	63300512	intergenic				3.89318	4.27118	4.46557
ENSMUST00000051051	Fbll1	Ensembl	980	chr11	-	35610994	35611974	exon sense-overlapping	NM_001004147	Fbll1	rRNA/tRNA 2'-O-methyltransferase	6.724	5.80924	6.09489
AK045802		fantom3	1712	chr4	+	128243185	128244897	intergenic				8.20495	8.5071	9.29878
ENSMUST00000152147	1810058I24Rik	Ensembl	2521	chr6	+	35202653	35213496	intergenic				10.8545	11.2274	11.8291
ENSMUST00000120098	Gm13044	Ensembl	253	chr4	+	143077828	143078081	intergenic				5.54498	5.58914	6.65932
AK005752		fantom3	607	chr5	+	122285231	122285836	intronic antisense	NM_008507	Sh2b3	SH2B adapter protein 3	5.56968	6.05302	6.85875
AK076626		fantom3	2437	chr5	-	119444569	119447005	intergenic				6.38931	6.61714	7.29637
ENSMUST00000121993	Gm11229	Ensembl	437	chr4	+	70946975	70947412	intergenic				4.07965	4.73879	5.6146
AK017680		predicted	1247	chr2	+	117006764	117008011	intergenic				12.3848	12.6936	13.2872
AK034470		fantom3	2290	chr4	+	108476809	108479104	intergenic				4.44137	4.69891	5.73432
AK016288		fantom3	705	chr5	+	147518197	147518999	intergenic				6.8149	6.84214	7.6978
ENSMUST00000139356	E130307A14Rik	Ensembl	701	chr10	-	39342460	39451655	bidirectional	NM_011264	Rev3l	DNA polymerase zeta catalytic subunit	6.09774	5.74172	3.16866
ENSMUST00000139356	E130307A14Rik	Ensembl	701	chr10	-	39342460	39451655	intronic antisense	NM_134000	Traf3ip2	adapter protein CIKS	6.09774	5.74172	3.16866
uc008hnx.1	ep	UCSC_kg	849	chr19	-	42829685	42832319	exon sense-overlapping	NM_019424	Hps1	Hermansky-Pudlak syndrome 1 protein homolog	6.89886	6.91835	8.04046
ENSMUST00000140992	Ppp4r1l-ps	Ensembl	367	chr2	-	173422647	173485141	bidirectional	NM_024436	Rab22a	ras-related protein Rab-22A	5.62246	5.77671	6.15801
ENSMUST00000077628	Gm10051	Ensembl	497	chr5	+	133950949	133951446	intergenic				14.3277	13.8393	12.3284
ENSMUST00000117771	Gm5752	Ensembl	594	chrX	-	8518715	8519309	intergenic				9.67611	9.74576	6.87756
ENSMUST00000118690	Gm12901	Ensembl	532	chr4	+	122935288	122936147	intergenic				15.0144	14.6264	13.5773
ENSMUST00000122435	Gm14903	Ensembl	537	chrX	+	112688426	112695194	intergenic				3.05875	4.92349	2.61805
AK090010		fantom3	1981	chr15	-	39844348	39846324	intergenic				4.42479	4.61772	3.68213
MM9LINCRNAEXON10245+	mouselincRNA1492	lincRNA	413	chr8	+	122860426	122860839	intergenic				13.3337	13.2612	14.6309
MM9LINCRNAEXON11203-		lincRNA	444	chr17	-	17664026	17664470	intergenic				7.08413	7.39018	8.6256
ENSMUST00000130746	4930412M03Rik	Ensembl	1111	chr11	-	59925720	59928732	intronic antisense	NM_009021	Rai1	retinoic acid-induced protein 1	9.86121	10.2142	11.5128
AK080742		fantom3	630	chr13	-	104529428	104530057	intergenic				8.04155	7.94333	8.49283
ENSMUST00000097976	Gm12650	Ensembl	246	chr4	+	93469035	93469281	intergenic				12.3062	11.8546	12.1676
ENSMUST00000161177	Gm2343	Ensembl	1042	chr1	+	165659699	165660741	intergenic				6.6636	6.78386	7.77956
uc009ljz.1	DQ699523	UCSC_kg	3046	chr8	+	34504025	34507071	intronic sense-overlapping	NM_001098233	Purg	purine-rich element-binding protein gamma	7.19912	7.21765	7.7975
AK156792		fantom3	1570	chr11	-	117167039	117168607	intronic antisense	NM_001113486	Sept9	septin-9 isoform a	9.11403	8.55624	8.86482
AK156792		fantom3	1570	chr11	-	117167039	117168607	intronic antisense	NM_001113487	Sept9	septin-9 isoform b	9.11403	8.55624	8.86482
AK136056	humanlincRNA1949	lincRNA	2644	chr10	+	30092723	30095367	intergenic				10.6165	10.32	10.7077
ENSMUST00000118231	Gm13469	Ensembl	350	chr2	-	46261739	46262089	intergenic				14.1362	13.862	13.6918
ENSMUST00000119913	Gm14991	Ensembl	598	chrX	+	133021508	133023423	intergenic				3.96732	4.09706	4.44512
MM9LINCRNAEXON11053-	mouselincRNA0944	lincRNA	1338	chr2	-	173421591	173422929	intergenic				10.5319	9.86908	9.68222
NR_033121	Gm8348	RefSeq_NR	1990	chr14	+	3518337	3539580	intergenic				8.27974	7.88372	6.51344
MM9LINCRNAEXON11883-		lincRNA	1673	chr10	-	31216239	31217912	intergenic				5.00042	5.29433	5.86814
AK157753		fantom3	1243	chr6	+	30549657	30550900	intergenic				4.53877	5.13828	5.49512
MM9LINCRNAEXON10465-		lincRNA	187	chr6	-	86284085	86284272	intergenic				8.64822	8.40151	9.5308
uc007erj.1	AK076839	UCSC_kg	869	chr10	-	24889933	24891040	exon sense-overlapping	NM_018747	Akap7	A-kinase anchor protein 7	6.74933	6.23146	6.06475
AK155823		fantom3	2226	chr7	-	88924581	88926807	intergenic				6.49749	5.44788	5.18541
ENSMUST00000152828	Pisd-ps1	Ensembl	715	chr11	+	3028974	3030149	intergenic				4.39211	4.10662	4.23152
uc008ewu.1	AK046742	UCSC_kg	1634	chr18	-	50211330	50213498	intronic antisense	NM_001177759	Tnfaip8	tumor necrosis factor alpha-induced protein 8	5.266	3.59793	3.444
uc008ewu.1	AK046742	UCSC_kg	1634	chr18	-	50211330	50213498	intronic antisense	NM_001177760	Tnfaip8	tumor necrosis factor alpha-induced protein 8	5.266	3.59793	3.444
uc008ewu.1	AK046742	UCSC_kg	1634	chr18	-	50211330	50213498	natural antisense	NM_134131	Tnfaip8	tumor necrosis factor alpha-induced protein 8	5.266	3.59793	3.444
uc008qku.1	Tars2	UCSC_kg	2008	chr3	-	95543898	95558785	exon sense-overlapping	NM_001163617	Tars2	threonyl-tRNA synthetase, mitochondrial isoform	7.44743	7.63652	8.92118
uc008qku.1	Tars2	UCSC_kg	2008	chr3	-	95543898	95558785	exon sense-overlapping	NM_001163618	Tars2	threonyl-tRNA synthetase, mitochondrial isoform	7.44743	7.63652	8.92118
uc008qku.1	Tars2	UCSC_kg	2008	chr3	-	95543898	95558785	exon sense-overlapping	NM_001163619	Tars2	threonyl-tRNA synthetase, mitochondrial isoform	7.44743	7.63652	8.92118
uc008qku.1	Tars2	UCSC_kg	2008	chr3	-	95543898	95558785	exon sense-overlapping	NM_027931	Tars2	threonyl-tRNA synthetase, mitochondrial isoform	7.44743	7.63652	8.92118
uc.418-	uc.418	UCR	217	chr11	+	87863436	87863653	exon sense-overlapping	NM_001078167	Srsf1	serine/arginine-rich splicing factor 1 isoform	10.7742	11.2327	8.71912
uc.418-	uc.418	UCR	217	chr11	+	87863436	87863653	exon sense-overlapping	NM_173374	Srsf1	serine/arginine-rich splicing factor 1 isoform	10.7742	11.2327	8.71912
AK050116		fantom3	3895	chr11	-	44872421	44876353	intergenic				6.43178	6.28425	7.31547
AK035189		fantom3	3268	chr18	-	43474416	43477683	natural antisense	NM_178749	Stk32a	serine/threonine-protein kinase 32A	10.7088	10.8675	11.8747
AK043754		fantom3	1731	chr6	-	135663250	135664980	intergenic				5.8619	5.27242	5.5687
uc007van.1	AK019031	UCSC_kg	349	chr14	-	122276084	122278629	intronic antisense	NM_026861	Ubac2	ubiquitin-associated domain-containing protein 2	4.10583	3.28934	6.20344
ENSMUST00000146593	Gm15843	Ensembl	529	chr1	+	72506072	72506601	intronic antisense	NM_001045533	March4	E3 ubiquitin-protein ligase MARCH4 precursor	12.2594	11.8528	12.1022
ENSMUST00000128125	Gm10658	Ensembl	1241	chr9	-	56904436	56919614	bidirectional	NM_001110351	Sin3a	paired amphipathic helix protein Sin3a isoform	6.22623	6.2467	6.40128
ENSMUST00000128125	Gm10658	Ensembl	1241	chr9	-	56904436	56919614	natural antisense	NM_019651	Ptpn9	tyrosine-protein phosphatase non-receptor type	6.22623	6.2467	6.40128
ENSMUST00000121947	Gm12767	Ensembl	340	chr7	-	34389282	34391071	intergenic				2.32456	4.93566	2.49499
uc007kwu.1	DQ712556	UCSC_kg	2571	chr11	-	90337808	90340379	exon sense-overlapping	NM_011505	Stxbp4	syntaxin-binding protein 4	10.6762	10.599	10.7993
ENSMUST00000062640	Gm4798	Ensembl	708	chr10	+	71167325	71168033	intergenic				4.41022	4.77722	3.12156
uc008moo.1	Ankrd5	UCSC_kg	2987	chr2	+	136358056	136387834	exon sense-overlapping	NM_175667	Ankrd5	ankyrin repeat domain-containing protein 5	3.61161	3.6757	4.00165
uc009fmd.1	Trappc6a	UCSC_kg	700	chr7	+	20094077	20101494	bidirectional	NM_177692	Bloc1s3	biogenesis of lysosome-related organelles	7.21249	6.4377	4.52998
uc009fmd.1	Trappc6a	UCSC_kg	700	chr7	+	20094077	20101494	exon sense-overlapping	NM_025960	Trappc6a	trafficking protein particle complex subunit 6A	7.21249	6.4377	4.52998
ENSMUST00000141168	Gm16156	Ensembl	713	chr8	+	108458232	108469743	bidirectional	NM_023182	Ctrl	chymotrypsin-like	4.80662	5.46576	4.777
ENSMUST00000141168	Gm16156	Ensembl	713	chr8	+	108458232	108469743	intronic antisense	NM_008490	Lcat	phosphatidylcholine-sterol acyltransferase	4.80662	5.46576	4.777
ENSMUST00000141168	Gm16156	Ensembl	713	chr8	+	108458232	108469743	intronic antisense	NM_013640	Psmb10	proteasome subunit beta type-10 precursor	4.80662	5.46576	4.777
ENSMUST00000141168	Gm16156	Ensembl	713	chr8	+	108458232	108469743	natural antisense	NM_009195	Slc12a4	solute carrier family 12 member 4	4.80662	5.46576	4.777
ENSMUST00000136879	Gm13561	Ensembl	1826	chr2	+	62195127	62308970	intronic antisense	NM_001159543	Dpp4	dipeptidyl peptidase 4 isoform 2	3.59806	3.80084	5.26527
ENSMUST00000136879	Gm13561	Ensembl	1826	chr2	+	62195127	62308970	intronic antisense	NM_010074	Dpp4	dipeptidyl peptidase 4 isoform 1	3.59806	3.80084	5.26527
AK079014		fantom3	732	chr13	+	18042600	18043331	intergenic				7.26037	6.91325	8.23379
AK085126		fantom3	2589	chr5	+	92556322	92558910	intergenic				5.09365	5.27194	6.12103
uc008xke.1	AK076709	UCSC_kg	1106	chr5	+	52508551	52509762	intergenic				12.2089	12.1666	13.6107
uc007rlu.1	AK089519	UCSC_kg	1193	chr13	-	95059402	95064961	intergenic				3.88333	4.06118	3.66765
ENSMUST00000098955	Gm16589	Ensembl	1782	chr8	+	4087542	4089900	intergenic				8.82963	9.2811	7.96592
uc008opf.1	Pag1	UCSC_kg	1158	chr3	-	9827435	9833630	exon sense-overlapping	NM_001195031	Pag1	phosphoprotein associated with	5.13363	4.98151	6.3874
uc008opf.1	Pag1	UCSC_kg	1158	chr3	-	9827435	9833630	exon sense-overlapping	NM_053182	Pag1	phosphoprotein associated with	5.13363	4.98151	6.3874
ENSMUST00000117285	Gm12635	Ensembl	752	chr4	+	90119564	90120316	intergenic				4.43226	4.79864	3.26007
AK021043		fantom3	1027	chr18	-	42775289	42777578	intergenic				4.22562	5.60222	2.85957
MM9LINCRNAEXON10741-	mouselincRNA1136	lincRNA	512	chr4	-	124202602	124203114	intergenic				5.56123	5.57955	5.84472
uc008vss.1	AK017111	UCSC_kg	1693	chr4	-	146437474	146442545	intronic antisense	NM_027285	1700029I01Rik	hypothetical protein LOC70005	4.91044	4.86578	4.6919
AK149720		fantom3	5702	chr15	-	90308271	90313973	intergenic				4.49086	4.58578	4.6771
AK016038		fantom3	2128	chr14	+	119062714	119064841	intronic antisense	NM_001033336	Abcc4	ATP-binding cassette, sub-family C (CFTR/MRP),	4.23153	4.23268	5.96586
AK016038		fantom3	2128	chr14	+	119062714	119064841	intronic antisense	NM_001163675	Abcc4	ATP-binding cassette, sub-family C (CFTR/MRP),	4.23153	4.23268	5.96586
AK016038		fantom3	2128	chr14	+	119062714	119064841	intronic antisense	NM_001163676	Abcc4	ATP-binding cassette, sub-family C (CFTR/MRP),	4.23153	4.23268	5.96586
ENSMUST00000159602	A230009B12Rik	Ensembl	1810	chr17	+	10649161	10685921	intronic antisense	NM_027032	Pacrg	parkin coregulated gene protein homolog	4.59157	4.23141	5.38777
CF546276	humanlincRNA0205	lincRNA	118	chr13	-	11582087	11582183	intergenic				2.44582	4.56519	4.72055
AK051857		fantom3	2860	chr18	+	13020937	13023795	intronic antisense	NM_207530	Osbpl1a	oxysterol-binding protein-related protein 1	4.00514	3.60119	3.23729
ENSMUST00000069427	4933401B06Rik	Ensembl	1248	chrX	+	104737817	104739084	intergenic				3.72348	4.12287	4.01484
AK087086		fantom3	568	chr10	-	120353021	120353589	intergenic				4.16876	3.85082	4.89355
uc008ahe.1	AK045744	UCSC_kg	553	chr17	+	6642582	6644102	intergenic				11.1517	10.6964	10.5298
BC052788		NRED	1353	chr7	+	71031248	71032531	natural antisense	NM_021366	Klf13	Krueppel-like factor 13	7.62152	7.54287	8.19041
ENSMUST00000120117	Gm13181	Ensembl	1069	chr2	+	3603633	3604702	intergenic				9.64371	9.47598	8.0901
uc007vaz.1	AK047660	UCSC_kg	1284	chr14	-	122764460	122805965	intronic antisense	NM_029556	Clybl	citrate lyase subunit beta-like protein,	4.99574	5.52292	5.91372
MM9LINCRNAEXON10746+	mouselincRNA1136	lincRNA	1505	chr4	+	124288832	124290337	intergenic				3.92487	3.92333	5.40496
AK047306		fantom3	1605	chr2	-	17963660	17965266	intergenic				5.84636	5.44607	6.70289
uc.443-	uc.443	UCR	239	chr17	+	33806983	33807222	natural antisense	NM_001109913	Hnrnpm	heterogeneous nuclear ribonucleoprotein M	6.59735	6.41257	7.41978
uc.443-	uc.443	UCR	239	chr17	+	33806983	33807222	natural antisense	NM_029804	Hnrnpm	heterogeneous nuclear ribonucleoprotein M	6.59735	6.41257	7.41978
AK020029		fantom3	1349	chr1	+	193446215	193447565	intergenic				7.9447	7.95403	8.36466
uc009rol.1	Kpc1	UCSC_kg	1258	chr9	-	107954544	107962171	exon sense-overlapping	NM_032543	Rnf123	E3 ubiquitin-protein ligase RNF123	8.12021	8.14297	8.19825
uc009rol.1	Kpc1	UCSC_kg	1258	chr9	-	107954544	107962171	intronic antisense	NM_177275	Amigo3	amphoterin-induced protein 3 precursor	8.12021	8.14297	8.19825
ENSMUST00000122376	Gm11452	Ensembl	690	chr2	+	162733659	162734349	intergenic				6.41531	6.18637	5.30091
ENSMUST00000119203	Gm5759	Ensembl	811	chrX	-	86143034	86143845	intergenic				11.4721	10.7786	10.5535
AK140701		fantom3	2664	chr13	+	102570015	102572678	intergenic				6.35295	4.91925	5.53257
ENSMUST00000155349	Gm13012	Ensembl	849	chr4	-	137438284	137439841	intronic antisense	NM_199307	Ece1	endothelin-converting enzyme 1	4.5753	3.67733	3.15996
CJ181897	humanlincRNA1447	lincRNA	393	chr3	-	60657117	60806576	bidirectional	NM_008772	P2ry1	P2Y purinoceptor 1	4.20332	5.22058	4.71287
AK016022		fantom3	617	chr17	-	46016798	46018389	intergenic				6.53781	6.97392	8.33182
ENSMUST00000119777	Gm12848	Ensembl	842	chr4	+	115324993	115326085	intergenic				8.89061	8.5249	6.38285
AK033619		fantom3	3065	chr19	-	54272880	54275944	intergenic				6.34691	5.97174	6.43864
ENSMUST00000122420	Gm8577	Ensembl	986	chrX	+	151208995	151209981	intergenic				8.8347	8.95831	8.81981
uc008aem.1	BC040266	UCSC_kg	3956	chr17	+	3197335	3311120	exon sense-overlapping	NM_134123	Scaf8	protein SCAF8	8.50355	8.51788	8.49492
AK054386		fantom3	923	chr13	-	29040912	29041836	intergenic				10.9505	10.4133	9.16742
BI687976	humanlincRNA2322	lincRNA	714	chr19	+	27316886	27719498	intronic antisense	NM_177474	D19Bwg1357e	D19Bwg1357e protein	3.10038	4.13086	5.0338
BI687976	humanlincRNA2322	lincRNA	714	chr19	+	27316886	27719498	intronic sense-overlapping	NM_001161420	Vldlr	very low-density lipoprotein receptor isoform b	3.10038	4.13086	5.0338
BI687976	humanlincRNA2322	lincRNA	714	chr19	+	27316886	27719498	intronic sense-overlapping	NM_013703	Vldlr	very low-density lipoprotein receptor isoform a	3.10038	4.13086	5.0338
BI687976	humanlincRNA2322	lincRNA	714	chr19	+	27316886	27719498	intronic sense-overlapping	NM_183179	Kcnv2	potassium voltage-gated channel subfamily V	3.10038	4.13086	5.0338
ENSMUST00000131133	Gm12354	Ensembl	518	chr4	-	19643878	19647346	intergenic				5.31059	5.09068	5.52623
ENSMUST00000144981	4930594O21Rik	Ensembl	683	chr3	+	37512834	37514198	intergenic				4.92749	5.47362	5.91503
ENSMUST00000101630	Gm7603	Ensembl	582	chrX	-	36038765	36039347	intergenic				10.6502	10.6687	10.2289
MM9LINCRNAEXON10151-		lincRNA	786	chr9	-	96796019	96796805	intergenic				8.50451	8.36353	9.25432
AK085581		fantom3	1337	chr4	-	59592972	59594306	bidirectional	NM_024255	Hsdl2	hydroxysteroid dehydrogenase-like protein 2	5.73355	6.10711	6.67911
AK076564		fantom3	3559	chr14	+	13207098	13217243	intronic antisense	NM_001042617	Cadps	calcium-dependent secretion activator 1 isoform	4.66957	5.60234	5.3741
AK076564		fantom3	3559	chr14	+	13207098	13217243	intronic antisense	NM_012061	Cadps	calcium-dependent secretion activator 1 isoform	4.66957	5.60234	5.3741
MM9LINCRNAEXON10271-	mouselincRNA1492	lincRNA	72	chr8	-	123008365	123008437	intergenic				6.95707	6.89774	8.18949
AK014120		fantom3	462	chr3	+	40650877	40671638	bidirectional	NM_028140	Mfsd8	major facilitator superfamily domain-containing	8.2371	8.77759	8.87387
AK014120		fantom3	462	chr3	+	40650877	40671638	intronic antisense	NM_001129886	Gm10731	hypothetical protein LOC100039043	8.2371	8.77759	8.87387
ENSMUST00000099440	1810034E14Rik	Ensembl	1756	chr13	+	64350053	64369453	bidirectional	NM_001122989	Cdc14b	dual specificity protein phosphatase CDC14B	6.15378	6.41685	6.28511
ENSMUST00000099440	1810034E14Rik	Ensembl	1756	chr13	+	64350053	64369453	intronic antisense	NM_172587	Cdc14b	dual specificity protein phosphatase CDC14B	6.15378	6.41685	6.28511
ENSMUST00000148705	Gm14167	Ensembl	433	chr2	-	151366466	151368084	bidirectional	NM_008019	Fkbp1a	peptidyl-prolyl cis-trans isomerase FKBP1A	5.72215	5.08551	3.53711
ENSMUST00000117240	Gm11989	Ensembl	672	chr11	-	8283184	8283856	intergenic				14.3942	14.2126	14.2061
uc007ein.1	AK084809	UCSC_kg	1435	chr10	-	7511187	7512622	bidirectional	NM_026141	Ppil4	peptidyl-prolyl cis-trans isomerase-like 4	10.0375	8.16026	8.29393
mouselincRNA0544+	mouselincRNA0544	lincRNA	6675	chr15	+	55095972	55102647	intergenic				5.40377	5.39166	5.92838
uc007odx.1	Numb	UCSC_kg	2114	chr12	-	85136388	85262808	exon sense-overlapping	NM_001136075	Numb	protein numb homolog isoform 1	4.35026	5.02767	5.07234
uc007odx.1	Numb	UCSC_kg	2114	chr12	-	85136388	85262808	exon sense-overlapping	NM_010949	Numb	protein numb homolog isoform 2	4.35026	5.02767	5.07234
uc008lra.1	AK012325	UCSC_kg	638	chr2	-	115891953	115893097	intergenic				7.78383	6.83238	6.50099
AK038070		fantom3	2573	chr4	+	119808076	119810647	intergenic				7.50606	7.54234	8.51588
uc008mcn.1	Dutp	UCSC_kg	1771	chr2	+	125082798	125084785	exon sense-overlapping	NM_001159646	Dut	deoxyuridine triphosphatase isoform 1	5.45908	6.21699	5.96702
uc008mcn.1	Dutp	UCSC_kg	1771	chr2	+	125082798	125084785	exon sense-overlapping	NM_023595	Dut	deoxyuridine triphosphatase isoform 2	5.45908	6.21699	5.96702
CK619885	mouselincRNA0415	lincRNA	312	chr13	+	74527108	74527344	intergenic				4.4979	4.28882	5.18982
uc007vth.1	Atad2	UCSC_kg	2368	chr15	-	57939635	57966637	exon sense-overlapping	NM_027435	Atad2	ATPase family AAA domain-containing protein 2	2.44407	3.86108	2.7592
CD770606	humanlincRNA2082	lincRNA	619	chr6	+	3792848	3793400	intergenic				6.12197	6.22861	6.87872
ENSMUST00000121250	Gm12978	Ensembl	522	chr4	-	131458704	131459226	intergenic				3.138	4.68171	3.78106
ENSMUST00000064897	Gm9892	Ensembl	996	chr8	-	53281414	53282410	intergenic				14.1515	14.1519	13.7993
uc007zbn.1	Sema5b	UCSC_kg	1488	chr16	+	35658525	35662984	exon sense-overlapping	NM_013661	Sema5b	semaphorin-5B precursor	5.12819	4.7398	3.35729
ENSMUST00000122338	Olfr1027-ps1	Ensembl	1342	chr2	+	85772301	85773643	intergenic				3.41915	4.16984	3.91834
AK082290		fantom3	3640	chr1	-	16535968	16539607	intergenic				6.45188	6.41635	7.10792
AK034252		fantom3	3504	chr5	-	139611781	139615372	intergenic				5.50511	5.4488	6.0228
ENSMUST00000120245	Gm13323	Ensembl	1151	chr2	-	17718460	17719611	intergenic				7.50971	6.93566	7.00903
AK134627		fantom3	1263	chr16	-	4284888	4286151	intergenic				10.4186	10.8653	11.7295
MM9LINCRNAEXON12069-	mouselincRNA0095	lincRNA	418	chr1	-	137535069	137535487	intergenic				4.18936	4.6643	5.26369
uc007hxv.1	BC019819	UCSC_kg	2041	chr11	+	5906290	5908331	intronic antisense	NM_001174053	Camk2b	calcium/calmodulin-dependent protein kinase type	10.0458	9.99888	11.4089
uc007hxv.1	BC019819	UCSC_kg	2041	chr11	+	5906290	5908331	intronic antisense	NM_001174054	Camk2b	calcium/calmodulin-dependent protein kinase type	10.0458	9.99888	11.4089
uc007hxv.1	BC019819	UCSC_kg	2041	chr11	+	5906290	5908331	intronic antisense	NM_007595	Camk2b	calcium/calmodulin-dependent protein kinase type	10.0458	9.99888	11.4089
AK145210		predicted	1539	chr11	-	116146543	116148092	intergenic				8.13786	8.53036	9.12638
ENSMUST00000147728	Pla2g2a	Ensembl	557	chr4	+	138389173	138391101	exon sense-overlapping	NM_001082531	Pla2g2a	phospholipase A2, membrane associated precursor	5.74667	5.57704	6.32142
ENSMUST00000147728	Pla2g2a	Ensembl	557	chr4	+	138389173	138391101	intronic antisense	NM_001122954	Pla2g5	calcium-dependent phospholipase A2 precursor	5.74667	5.57704	6.32142
ENSMUST00000171491	Gm11059	Ensembl	1073	chr13	+	98521066	98530920	intergenic				5.28565	4.77378	5.5997
AK046606		fantom3	925	chr10	+	128256700	128257625	natural antisense	NM_024180	Ormdl2	ORM1-like protein 2	6.00286	6.07624	6.80166
uc007xhm.1	AK135804	UCSC_kg	977	chr15	+	90202575	90240141	intergenic				4.17239	4.54145	5.73021
NR_015512	4933406K04Rik	RefSeq_NR	1354	chr12	-	107923816	107954534	intergenic				9.14643	9.53748	10.3158
uc.310-	uc.310	UCR	229	chr19	-	55551684	55551913	intronic antisense	NM_016862	Vti1a	vesicle transport through interaction with	7.2209	7.26413	8.59461
mouselincRNA1400-	mouselincRNA1400	lincRNA	10089	chr7	+	105917702	105927791	intergenic				4.75007	4.77398	5.18329
ENSMUST00000143564	5830418P13Rik	Ensembl	2173	chr9	+	103325907	103363585	natural antisense	NM_001002896	Bfsp2	phakinin	5.73575	6.48989	6.27757
ENSMUST00000119355	Gm13252	Ensembl	321	chr4	-	131800860	131801181	intronic sense-overlapping	NM_001122992	Gmeb1	glucocorticoid modulatory element-binding	14.7854	14.914	15.2985
ENSMUST00000119355	Gm13252	Ensembl	321	chr4	-	131800860	131801181	intronic sense-overlapping	NM_020273	Gmeb1	glucocorticoid modulatory element-binding	14.7854	14.914	15.2985
uc007etr.1	mD53	UCSC_kg	731	chr10	-	31052185	31066518	exon sense-overlapping	NM_009413	Tpd52l1	tumor protein D53	8.07773	7.15023	6.70672
MM9LINCRNAEXON11396+		lincRNA	116	chr15	+	102761659	102761775	intergenic				4.46016	4.61014	5.16412
AK157377		fantom3	2920	chr1	-	6851317	6854232	intergenic				8.73426	8.76287	10.5664
uc009otp.1	AK020345	UCSC_kg	906	chr9	+	35716007	35717300	exon sense-overlapping	NM_001101442	9230113P08Rik	hypothetical protein LOC77908	4.47859	4.24917	5.39903
uc007zwh.1	AK013372	UCSC_kg	918	chr16	-	90348969	90349887	intergenic				7.37357	7.30974	6.49277
uc008xkk.1	AK079034	UCSC_kg	869	chr5	+	52581919	52637135	bidirectional	NM_001042620	Dhx15	putative pre-mRNA-splicing factor ATP-dependent	4.63916	5.23565	6.71982
uc008xkk.1	AK079034	UCSC_kg	869	chr5	+	52581919	52637135	bidirectional	NM_007839	Dhx15	putative pre-mRNA-splicing factor ATP-dependent	4.63916	5.23565	6.71982
AK161360		fantom3	1242	chr5	-	35733321	35734561	natural antisense	NM_010445	Hmx1	homeobox protein HMX1	4.79423	4.79572	6.30091
ENSMUST00000146791	Gm12091	Ensembl	830	chr11	-	29501783	29502613	intergenic				15.7483	15.7449	15.8419
ENSMUST00000167654	Gm10804	Ensembl	237	chr2	+	93308595	93308832	intergenic				5.52048	5.83618	7.22706
AK157495		fantom3	2920	chr5	-	27522494	27525408	intronic antisense	NM_001198886	Dpp6	dipeptidyl aminopeptidase-like protein 6 isoform	4.90648	5.39293	6.96909
AK157495		fantom3	2920	chr5	-	27522494	27525408	intronic antisense	NM_010075	Dpp6	dipeptidyl aminopeptidase-like protein 6 isoform	4.90648	5.39293	6.96909
AK157495		fantom3	2920	chr5	-	27522494	27525408	intronic antisense	NM_207282	Dpp6	dipeptidyl aminopeptidase-like protein 6 isoform	4.90648	5.39293	6.96909
uc008shs.1	AK139295	UCSC_kg	2146	chr4	-	40667186	40669431	bidirectional	NM_001164671	Dnaja1	dnaJ homolog subfamily A member 1	8.38143	6.52781	7.76919
uc008shs.1	AK139295	UCSC_kg	2146	chr4	-	40667186	40669431	bidirectional	NM_001164672	Dnaja1	dnaJ homolog subfamily A member 1	8.38143	6.52781	7.76919
uc008shs.1	AK139295	UCSC_kg	2146	chr4	-	40667186	40669431	bidirectional	NM_008298	Dnaja1	dnaJ homolog subfamily A member 1	8.38143	6.52781	7.76919
AK037430		fantom3	1035	chr12	+	108285482	108286516	intergenic				8.82564	9.39155	9.93203
uc008iko.1	AK138658	UCSC_kg	1811	chr2	-	14628460	14661349	intronic antisense	NM_023116	Cacnb2	voltage-dependent L-type calcium channel subunit	3.74536	4.27815	4.66719
BB110294		predicted	675	chr6	-	52207736	52208244	intergenic				5.14039	5.64231	7.26943
uc.471+	uc.471	UCR	239	chrX	+	12870038	12870277	exon sense-overlapping	NM_010028	Ddx3x	ATP-dependent RNA helicase DDX3X	13.1178	13.242	12.7824
uc007mzr.1	AK050516	UCSC_kg	1194	chr12	+	8518006	8569487	intronic antisense	NM_001038660	Slc7a15	aromatic-preferring amino acid transporter	5.30218	5.62054	6.46482
uc007mzr.1	AK050516	UCSC_kg	1194	chr12	+	8518006	8569487	intronic antisense	NM_177802	Slc7a15	aromatic-preferring amino acid transporter	5.30218	5.62054	6.46482
ENSMUST00000121588	Gm12706	Ensembl	698	chr4	-	100033966	100034664	intronic antisense	NM_013845	Ror1	tyrosine-protein kinase transmembrane receptor	11.3068	10.7461	11.0746
ENSMUST00000125194	Gm12092	Ensembl	600	chr11	-	29512323	29545509	intergenic				6.34493	6.78405	7.66273
NR_033628	AA474331	RefSeq_NR	781	chr10	-	39612565	39619044	intergenic				4.55061	6.12826	5.82086
ENSMUST00000148215	Gm15318	Ensembl	828	chr17	+	31289696	31299268	natural antisense	NM_009362	Tff1	trefoil factor 1 precursor	2.46181	4.54265	3.35266
ENSMUST00000119091	Gm8087	Ensembl	567	chr9	-	78236707	78237274	intergenic				11.7242	11.2651	11.1517
uc008mla.1	2310035K24Rik	UCSC_kg	532	chr2	+	131036175	131038472	exon sense-overlapping	NM_027129	2310035K24Rik	protein C20orf29 homolog	7.01889	6.71184	4.47203
ENSMUST00000161511	1700006J14Rik	Ensembl	574	chr10	+	119801268	119820885	natural antisense	NM_010441	Hmga2	high mobility group protein HMGI-C	3.70992	4.18257	5.19746
uc007oki.1	4930534B04Rik	UCSC_kg	1561	chr12	-	92236931	92268518	exon sense-overlapping	NM_181815	4930534B04Rik	hypothetical protein LOC75216	6.52671	4.77895	2.73253
AK054367		fantom3	2023	chr5	+	34563810	34568633	natural antisense	NM_001015039	Zfyve28	lateral signaling target protein 2 homolog	5.1731	5.27231	5.27693
ENSMUST00000120793	3110067C02Rik	Ensembl	2117	chrX	+	146898268	146900699	intergenic				11.4276	11.0979	11.2057
mouselincRNA0238+	mouselincRNA0238	lincRNA	19478	chr11	+	40215131	40234609	intergenic				3.61757	3.96086	3.72597
AK052994		fantom3	1516	chrX	+	148711960	148713475	intergenic				8	8.35731	6.547
uc008owe.1	AK018164	UCSC_kg	2387	chr3	+	32362639	32365026	exon sense-overlapping	NM_008839	Pik3ca	phosphatidylinositol-4,5-bisphosphate 3-kinase	10.6076	10.5764	11.5813
ENSMUST00000117234	Gm14400	Ensembl	2135	chr2	-	177010177	177013668	intergenic				8.76839	9.1089	9.16141
MM9LINCRNAEXON10865-	mouselincRNA1009	lincRNA	1474	chr3	-	79055846	79057320	intergenic				4.45714	5.8964	3.72407
uc008oga.1	LOC100043381	UCSC_kg	2082	chr2	+	175639522	175703264	exon sense-overlapping	NM_001099349	Gm14308	hypothetical protein LOC100043381	8.75378	8.67376	8.58067
uc008oga.1	LOC100043381	UCSC_kg	2082	chr2	+	175639522	175703264	exon sense-overlapping	NM_001100415	Gm14430	KRAB box and zinc finger, C2H2 type domain	8.75378	8.67376	8.58067
uc008oga.1	LOC100043381	UCSC_kg	2082	chr2	+	175639522	175703264	exon sense-overlapping	NM_001101804	Gm14434	predicted gene 14434	8.75378	8.67376	8.58067
uc008oga.1	LOC100043381	UCSC_kg	2082	chr2	+	175639522	175703264	exon sense-overlapping	NM_001177543	0610010B08Rik	KRAB box and zinc finger, C2H2 type domain	8.75378	8.67376	8.58067
uc008oga.1	LOC100043381	UCSC_kg	2082	chr2	+	175639522	175703264	natural antisense	NM_001177404	Gm14431	KRAB box and zinc finger C2H2 type domain	8.75378	8.67376	8.58067
uc008oga.1	LOC100043381	UCSC_kg	2082	chr2	+	175639522	175703264	natural antisense	NM_001177405	Gm8898	KRAB box and zinc finger C2H2 type domain	8.75378	8.67376	8.58067
uc008oga.1	LOC100043381	UCSC_kg	2082	chr2	+	175639522	175703264	natural antisense	NM_001177406	Gm14431	KRAB box and zinc finger C2H2 type domain	8.75378	8.67376	8.58067
uc008oga.1	LOC100043381	UCSC_kg	2082	chr2	+	175639522	175703264	natural antisense	NM_001177407	Gm8898	KRAB box and zinc finger C2H2 type domain	8.75378	8.67376	8.58067
MM9LINCRNAEXON11331-		lincRNA	1137	chr15	-	38922794	38923931	intergenic				9.71622	10.0184	11.166
uc007xer.1	AK006138	UCSC_kg	500	chr15	-	88720940	88721943	intergenic				6.33691	6.28884	7.32819
AK030425		fantom3	3637	chr11	-	106055701	106059339	intergenic				3.81428	3.61971	5.57213
BI661822	humanlincRNA0201	lincRNA	759	chr8	-	129330206	129330965	intergenic				5.05474	5.69328	6.09601
AK146532		fantom3	1498	chr16	-	24076473	24082776	intergenic				4.46855	4.11513	4.42427
ENSMUST00000122948	Gm13431	Ensembl	476	chr2	+	36072344	36078454	intergenic				15.1006	15.358	15.958
ENSMUST00000118774	Gm5754	Ensembl	892	chrX	+	9588913	9589805	intergenic				4.13796	3.47903	3.42914
NR_028418	Tmem179b	RefSeq_NR	525	chr19	-	8847011	8848957	exon sense-overlapping	NM_001177798	Taf6l	TAF6-like RNA polymerase II p300/CBP-associated	9.76251	9.12027	9.66649
NR_028418	Tmem179b	RefSeq_NR	525	chr19	-	8847011	8848957	exon sense-overlapping	NM_026325	Tmem179b	transmembrane protein 179B	9.76251	9.12027	9.66649
NR_028418	Tmem179b	RefSeq_NR	525	chr19	-	8847011	8848957	exon sense-overlapping	NM_146092	Taf6l	TAF6-like RNA polymerase II p300/CBP-associated	9.76251	9.12027	9.66649
uc009oqn.1	BC061253	UCSC_kg	2210	chr9	+	27156583	27158793	intergenic				8.43344	9.70894	9.98116
AK048173		fantom3	2326	chr19	-	5920970	5923294	intronic sense-overlapping	NM_026772	Cdc42ep2	cdc42 effector protein 2	3.73353	5.07536	4.86974
ENSMUST00000119266	Gm12537	Ensembl	1002	chr4	-	57383824	57384826	intergenic				16.76	16.7326	15.1762
AK076901		fantom3	915	chr3	+	151651417	151655296	intergenic				4.81771	4.60432	5.49533
uc.426+	uc.426	UCR	262	chr18	+	15003380	15003642	intronic sense-overlapping	NM_001100449	Taf4b	TAF4B RNA polymerase II, TATA box binding	6.39184	6.38255	7.47816
ENSMUST00000155136	3632454L22Rik	Ensembl	1892	chrX	-	131562444	131571141	intergenic				5.89504	6.04711	6.86544
AK155801		fantom3	1061	chr6	+	17067639	17068700	intergenic				2.65078	3.0284	3.6338
ENSMUST00000120090	Gm14231	Ensembl	592	chr2	-	156615547	156616139	intergenic				14.8036	14.5098	14.5336
AK157537		fantom3	3269	chr1	-	147170523	147173821	intergenic				3.64152	3.77248	3.54572
uc007zfz.1	AK083150	UCSC_kg	2523	chr16	-	42884482	42912176	intergenic				3.83638	4.16917	5.99016
uc008zte.1	MRPS17	UCSC_kg	338	chr5	+	130221571	130222741	exon sense-overlapping	NM_025450	Mrps17	28S ribosomal protein S17, mitochondrial	9.29777	9.20793	9.02057
ENSMUST00000121358	Gm14324	Ensembl	3051	chr2	+	177469004	177473462	intergenic				5.81891	5.87307	7.13777
MM9LINCRNAEXON11908+	mouselincRNA0173	lincRNA	532	chr10	+	60514011	60514543	intergenic				5.9337	5.95225	7.03531
uc008wjn.1	ADAM22	UCSC_kg	6964	chr5	-	8072351	8116659	exon sense-overlapping	NM_001007220	Adam22	disintegrin and metalloproteinase	4.01292	4.0125	4.61559
uc008wjn.1	ADAM22	UCSC_kg	6964	chr5	-	8072351	8116659	exon sense-overlapping	NM_001007221	Adam22	disintegrin and metalloproteinase	4.01292	4.0125	4.61559
uc008wjn.1	ADAM22	UCSC_kg	6964	chr5	-	8072351	8116659	exon sense-overlapping	NM_001098225	Adam22	disintegrin and metalloproteinase	4.01292	4.0125	4.61559
uc007yyw.1	AK193714	UCSC_kg	1701	chr16	+	32473038	32474739	exon sense-overlapping	NM_001163159	Pcyt1a	choline-phosphate cytidylyltransferase A	12.489	12.6865	12.6745
uc007yyw.1	AK193714	UCSC_kg	1701	chr16	+	32473038	32474739	exon sense-overlapping	NM_001163160	Pcyt1a	choline-phosphate cytidylyltransferase A	12.489	12.6865	12.6745
uc007yyw.1	AK193714	UCSC_kg	1701	chr16	+	32473038	32474739	exon sense-overlapping	NM_009981	Pcyt1a	choline-phosphate cytidylyltransferase A	12.489	12.6865	12.6745
AK037866		fantom3	2904	chr1	-	165856589	165859494	bidirectional	NM_028776	Scyl3	protein-associating with the carboxyl-terminal	8.27726	8.41328	9.88302
AK157601		fantom3	2674	chr7	-	92020362	92023033	intergenic				8.12112	6.98488	7.73789
uc008ruf.1	Rabggtb	UCSC_kg	1222	chr3	-	153570417	153574996	exon sense-overlapping	NM_001163478	Rabggtb	geranylgeranyl transferase type-2 subunit beta	10.3767	9.72388	8.26995
uc008ruf.1	Rabggtb	UCSC_kg	1222	chr3	-	153570417	153574996	exon sense-overlapping	NM_001163479	Rabggtb	geranylgeranyl transferase type-2 subunit beta	10.3767	9.72388	8.26995
uc008ruf.1	Rabggtb	UCSC_kg	1222	chr3	-	153570417	153574996	exon sense-overlapping	NM_011231	Rabggtb	geranylgeranyl transferase type-2 subunit beta	10.3767	9.72388	8.26995
ENSMUST00000119021	Gm7438	Ensembl	639	chrX	+	29786132	29807174	intergenic				5.90993	5.43775	6.42715
ENSMUST00000143291	Gm11752	Ensembl	510	chr11	+	119081473	119083787	intronic antisense	NM_172443	Tbc1d16	TBC1 domain family, member 16	5.14022	5.17427	6.37213
NR_027852	Cd40	RefSeq_NR	1784	chr2	+	164881135	164897154	exon sense-overlapping	NM_011611	Cd40	tumor necrosis factor receptor superfamily	6.79658	6.75102	7.88175
NR_027852	Cd40	RefSeq_NR	1784	chr2	+	164881135	164897154	exon sense-overlapping	NM_170702	Cd40	tumor necrosis factor receptor superfamily	6.79658	6.75102	7.88175
NR_027852	Cd40	RefSeq_NR	1784	chr2	+	164881135	164897154	exon sense-overlapping	NM_170703	Cd40	tumor necrosis factor receptor superfamily	6.79658	6.75102	7.88175
NR_027852	Cd40	RefSeq_NR	1784	chr2	+	164881135	164897154	exon sense-overlapping	NM_170704	Cd40	tumor necrosis factor receptor superfamily	6.79658	6.75102	7.88175
ENSMUST00000171632	RP23-314E23.1	Ensembl	475	chr9	-	59319565	59320040	intronic sense-overlapping	NM_019927	Arih1	protein ariadne-1 homolog	14.8026	14.4779	14.0811
ENSMUST00000136683	Mtag2	Ensembl	685	chr7	+	52621532	52623318	intronic antisense	NM_029741	Ppfia3	liprin-alpha-3	4.98635	3.4876	2.49499
ENSMUST00000136683	Mtag2	Ensembl	685	chr7	+	52621532	52623318	natural antisense	NM_011698	Lin7b	protein lin-7 homolog B	4.98635	3.4876	2.49499
mouselincRNA1054-	mouselincRNA1054	lincRNA	11600	chr3	+	119404914	119416514	intergenic				6.74843	7.00148	8.05843
ENSMUST00000139718	Tmem134	Ensembl	1013	chr19	+	4125958	4131726	bidirectional	NM_016666	Aip	AH receptor-interacting protein	11.2659	11.4612	10.4423
ENSMUST00000139718	Tmem134	Ensembl	1013	chr19	+	4125958	4131726	exon sense-overlapping	NM_001078649	Tmem134	transmembrane protein 134 isoform a	11.2659	11.4612	10.4423
ENSMUST00000139718	Tmem134	Ensembl	1013	chr19	+	4125958	4131726	exon sense-overlapping	NM_025889	Tmem134	transmembrane protein 134 isoform b	11.2659	11.4612	10.4423
AK131936		fantom3	1067	chr9	+	96083955	96085022	intergenic				7.9677	7.72337	8.74733
AK006901		fantom3	779	chr10	+	56224315	56225093	intergenic				3.05898	3.40761	3.3608
uc007oru.1	Foxn3	UCSC_kg	237	chr12	-	100447670	100529511	exon sense-overlapping	NM_183186	Foxn3	forkhead box protein N3	12.0369	12.3704	12.8978
AK087708		fantom3	1776	chr3	-	29971422	29973199	intergenic				4.7585	6.05763	6.29734
M71214		NRED	365	chr13	+	19269892	19270358	intergenic				5.09464	5.15112	6.50034
AK042908		fantom3	1683	chr16	+	41499353	41501034	intergenic				4.68837	5.18179	6.86026
AK043318		fantom3	1460	chr1	-	151257852	151259309	intergenic				3.34856	3.7601	3.17055
AK156389		fantom3	2327	chr9	-	43542196	43544496	intergenic				3.46591	3.6002	5.0233
mouselincRNA0508-	mouselincRNA0508	lincRNA	5575	chr14	+	86908549	86914124	intergenic				2.82507	3.91258	5.07686
ENSMUST00000121747	Gm12924	Ensembl	318	chr4	+	123112859	123113177	intronic antisense	NM_001199136	Macf1	microtubule-actin cross-linking factor 1 isoform	6.03378	5.93862	6.26891
ENSMUST00000121747	Gm12924	Ensembl	318	chr4	+	123112859	123113177	intronic antisense	NM_001199137	Macf1	microtubule-actin cross-linking factor 1 isoform	6.03378	5.93862	6.26891
ENSMUST00000158256	7SK.241	Ensembl	203	chr9	-	29069997	29070200	intronic sense-overlapping	NM_172290	Ntm	neurotrimin precursor	4.5503	4.82923	4.7487
ENSMUST00000132692	Gm13556	Ensembl	464	chr2	+	38141774	38142811	natural antisense	NM_146122	Dennd1a	DENN domain-containing protein 1A	5.27128	5.53062	6.1388
AK030266		fantom3	2257	chr10	+	81546157	81548413	intergenic				4.39064	3.42665	2.89146
ENSMUST00000161930	Gm16114	Ensembl	300	chr3	-	40462788	40463088	intronic antisense	NM_175515	Intu	PDZ domain containing 6	4.60224	3.14205	2.89449
MM9LINCRNAEXON10155-		lincRNA	1448	chr9	-	100389237	100390685	intergenic				7.25014	7.35385	8.87215
ENSMUST00000160330	Gm15508	Ensembl	325	chr1	-	188896889	188897214	intronic sense-overlapping	NM_028848	Spata17	spermatogenesis-associated protein 17 isoform 1	4.24507	4.08913	4.72622
uc008jzq.1	Gorasp2	UCSC_kg	293	chr2	+	70514513	70516159	exon sense-overlapping	NM_027352	Gorasp2	Golgi reassembly-stacking protein 2	8.64174	8.4889	4.37978
ENSMUST00000118620	Gm14654	Ensembl	447	chrX	+	43714636	43715083	intergenic				5.99589	5.70276	6.66763
uc007cud.1	9830123M21Rik	UCSC_kg	1770	chr1	-	137850154	137859717	exon sense-overlapping	NM_177642	Igfn1	immunoglobulin-like and fibronectin type III	6.91581	7.20872	8.32803
uc008jbi.1	Tbc1d13	UCSC_kg	301	chr2	+	29989390	29992233	exon sense-overlapping	NM_146252	Tbc1d13	TBC1 domain family member 13	5.2624	5.17354	4.93679
ENSMUST00000091987	Smt3h2-ps	Ensembl	285	chrX	+	7329255	7329540	intergenic				13.3727	13.2929	12.6775
ENSMUST00000118507	Gm12722	Ensembl	493	chr4	-	105047058	105047551	intergenic				11.2945	11.3056	10.9704
ENSMUST00000118953	Gm13744	Ensembl	850	chr2	-	87400076	87400926	intergenic				9.74114	9.85671	7.31737
AK046125		fantom3	2996	chr12	+	58597967	58600963	intergenic				8.82566	8.48159	9.51464
ENSMUST00000158673	7SK.287	Ensembl	288	chr4	-	132727341	132727629	intronic antisense	NM_153423	Wasf2	wiskott-Aldrich syndrome protein family member	7.61026	8.27514	8.13747
uc007kkm.1	NF1GRP	UCSC_kg	1269	chr11	+	79261626	79286977	exon sense-overlapping	NM_010897	Nf1	neurofibromin	5.61515	5.46417	6.16847
AK088170		fantom3	512	chr11	+	115948986	115949497	bidirectional	NM_016852	Wbp2	WW domain-binding protein 2	4.38353	4.29253	5.48521
AK030301		fantom3	3750	chr18	+	68741568	68745988	intergenic				4.29838	5.38588	6.88934
ENSMUST00000121549	Gm12539	Ensembl	1098	chr4	-	57468432	57470421	intergenic				9.24915	8.68182	4.94155
uc.284+	uc.284	UCR	209	chr14	-	33409610	33409819	intergenic				2.46004	5.85052	7.04051
AK089331		fantom3	1711	chr3	-	61165559	61167270	intergenic				5.31848	5.2299	6.02646
AK019197		fantom3	315	chr1	-	169302101	169302413	intergenic				9.15451	9.43371	10.6773
ENSMUST00000127518	Spag17-ps	Ensembl	651	chr3	+	99689328	99764044	exon sense-overlapping	NM_028892	Spag17	sperm-associated antigen 17	4.58433	4.55376	5.25828
uc009tgd.1	6330419J24Rik	UCSC_kg	2366	chrX	+	53627786	53630973	intergenic				8.94506	8.21979	8.81413
uc009ldv.1	IKKbeta	UCSC_kg	636	chr8	-	23812926	23817035	exon sense-overlapping	NM_001159774	Ikbkb	inhibitor of nuclear factor kappa-B kinase	8.1249	8.11286	8.82714
uc009ldv.1	IKKbeta	UCSC_kg	636	chr8	-	23812926	23817035	exon sense-overlapping	NM_010546	Ikbkb	inhibitor of nuclear factor kappa-B kinase	8.1249	8.11286	8.82714
NR_033728	Nit1	RefSeq_NR	1374	chr1	-	173272367	173275776	bidirectional	NM_011070	Pfdn2	prefoldin subunit 2	7.25453	7.31705	8.53078
NR_033728	Nit1	RefSeq_NR	1374	chr1	-	173272367	173275776	exon sense-overlapping	NM_012049	Nit1	nitrilase homolog 1 isoform 1	7.25453	7.31705	8.53078
NR_033728	Nit1	RefSeq_NR	1374	chr1	-	173272367	173275776	natural antisense	NM_001128609	Dedd	death effector domain-containing protein	7.25453	7.31705	8.53078
NR_033728	Nit1	RefSeq_NR	1374	chr1	-	173272367	173275776	natural antisense	NM_011615	Dedd	death effector domain-containing protein	7.25453	7.31705	8.53078
uc009tpf.1	AK048446	UCSC_kg	2732	chrX	+	71696460	71699192	exon sense-overlapping	NM_001136067	Ikbkg	NF-kappa-B essential modulator isoform 3	7.40162	7.16197	8.49683
uc009tpf.1	AK048446	UCSC_kg	2732	chrX	+	71696460	71699192	exon sense-overlapping	NM_001161421	Ikbkg	NF-kappa-B essential modulator isoform 4	7.40162	7.16197	8.49683
uc009tpf.1	AK048446	UCSC_kg	2732	chrX	+	71696460	71699192	exon sense-overlapping	NM_001161422	Ikbkg	NF-kappa-B essential modulator isoform 5	7.40162	7.16197	8.49683
uc009tpf.1	AK048446	UCSC_kg	2732	chrX	+	71696460	71699192	exon sense-overlapping	NM_001161423	Ikbkg	NF-kappa-B essential modulator isoform 1	7.40162	7.16197	8.49683
uc009tpf.1	AK048446	UCSC_kg	2732	chrX	+	71696460	71699192	exon sense-overlapping	NM_001161424	Ikbkg	NF-kappa-B essential modulator isoform 2	7.40162	7.16197	8.49683
uc009tpf.1	AK048446	UCSC_kg	2732	chrX	+	71696460	71699192	exon sense-overlapping	NM_010547	Ikbkg	NF-kappa-B essential modulator isoform 1	7.40162	7.16197	8.49683
uc009tpf.1	AK048446	UCSC_kg	2732	chrX	+	71696460	71699192	exon sense-overlapping	NM_178590	Ikbkg	NF-kappa-B essential modulator isoform 2	7.40162	7.16197	8.49683
BB525166	humanlincRNA1311	lincRNA	288	chr16	+	93070882	93071030	intergenic				9.76957	9.70951	10.0752
MM9LINCRNAEXON11637+	mouselincRNA0445	lincRNA	1180	chr13	+	108832155	108833335	intergenic				6.3658	6.75424	7.35987
uc008zfw.1	Ksr2	UCSC_kg	2566	chr5	+	118213195	118217997	exon sense-overlapping	NM_001114545	Ksr2	kinase suppressor of Ras 2 isoform 1	5.63315	5.41244	6.64285
uc008use.1	Csf3r	UCSC_kg	3335	chr4	+	125701979	125721683	exon sense-overlapping	NM_007782	Csf3r	granulocyte colony-stimulating factor receptor	7.91426	7.75929	9.58236
ENSMUST00000166593	RP23-13B8.10	Ensembl	437	chr10	-	79326681	79327179	intronic sense-overlapping	NM_001170935	BC005764	lipid phosphate phosphatase-related protein type	6.81706	6.07077	6.39739
ENSMUST00000166593	RP23-13B8.10	Ensembl	437	chr10	-	79326681	79327179	natural antisense	NM_001077363	Ptbp1	polypyrimidine tract-binding protein 1 isoform	6.81706	6.07077	6.39739
ENSMUST00000166593	RP23-13B8.10	Ensembl	437	chr10	-	79326681	79327179	natural antisense	NM_008956	Ptbp1	polypyrimidine tract-binding protein 1 isoform	6.81706	6.07077	6.39739
uc.268+	uc.268	UCR	251	chr2	+	37225581	37225832	natural antisense	NM_001100591	Rc3h2	RING finger and CCCH-type zinc finger	8.0642	7.81402	8.72717
ENSMUST00000119257	Gm11598	Ensembl	357	chr11	+	100104586	100104943	intergenic				13.9371	13.6061	13.3388
ENSMUST00000091759	Gm7731	Ensembl	470	chr16	-	15216951	15217421	intergenic				9.35059	8.54002	6.83594
uc009bsy.1	AK211659	UCSC_kg	350	chr6	-	47381782	47382132	intergenic				13.1329	12.9594	13.2129
ENSMUST00000140421	Gm15627	Ensembl	437	chr5	-	134574281	134575078	bidirectional	NM_030719	Gatsl2	GATS-like protein 2	6.42257	5.42942	6.15445
AK136698		fantom3	545	chr15	-	80835836	80836840	natural antisense	NM_134091	Sgsm3	small G protein signaling modulator 3	5.84754	5.64228	6.30038
uc.51+	uc.51	UCR	207	chr11	-	26875979	26876186	intergenic				4.62167	3.92817	3.45684
ENSMUST00000098492	9330175E14Rik	Ensembl	1197	chr8	-	96946798	96958057	intergenic				7.09996	5.39425	6.31526
MM9LINCRNAEXON11726-		lincRNA	227	chr12	-	110058064	110058291	intergenic				5.83919	5.07816	6.27811
AA896286	humanlincRNA0653	lincRNA	450	chr14	+	109454202	109593996	intergenic				5.9595	6.68971	7.9114
uc009lor.1	AK144087	UCSC_kg	862	chr8	-	46245847	46250499	intergenic				6.46118	6.6586	8.19977
AK080826		fantom3	2053	chr6	-	25688497	25690553	intergenic				3.54386	4.08632	5.00902
ENSMUST00000122265	Rpl30-ps9	Ensembl	345	chrX	-	102473975	102474320	intergenic				15.6519	15.4099	15.7151
AK013045		fantom3	1318	chr8	+	23329991	23331308	intergenic				10.6548	10.6017	11.2988
AK089510		fantom3	1308	chr7	+	107662449	107663755	natural antisense	NM_153527	Dnajb13	dnaJ homolog subfamily B member 13	5.63381	5.93403	7.20003
uc008umz.1	BC099611	UCSC_kg	1128	chr4	+	119433849	119545930	intronic sense-overlapping	NM_010657	Hivep3	transcription factor HIVEP3	4.41408	4.58206	6.25972
ENSMUST00000119838	Gm14433	Ensembl	990	chr2	+	176048082	176050418	intergenic				9.41383	9.23003	9.63232
AK033145		fantom3	2015	chr6	-	144487612	144492173	intergenic				6.21543	6.38379	8.6145
uc.335+	uc.335	UCR	214	chr6	+	138328076	138328290	intronic antisense	NM_207222	Lmo3	LIM domain only protein 3	6.37878	6.27106	6.43972
AK083058		fantom3	3462	chr6	+	64933695	64937157	intergenic				5.35443	5.2158	6.03138
ENSMUST00000121490	Gm5578	Ensembl	1236	chr6	+	112555537	112556773	intergenic				8.15864	8.20573	6.17323
ENSMUST00000117835	Gm12957	Ensembl	377	chr4	+	119193594	119193971	intergenic				11.5774	11.8359	10.9406
AK003024		NRED	619	chr11	-	98546960	98554719	natural antisense	NM_009439	Psmd3	26S proteasome non-ATPase regulatory subunit 3	5.03217	5.71697	5.68705
ENSMUST00000139758	4933401B06Rik	Ensembl	1155	chrX	+	104737929	104739084	intergenic				6.49108	6.26141	5.5179
ENSMUST00000120203	Gm12933	Ensembl	872	chr4	+	126342497	126343369	intergenic				15.5547	15.5706	15.6915
AK015589		fantom3	445	chr15	-	99935664	99938592	intronic antisense	NM_001159361	Dip2b	disco-interacting protein 2 homolog B isoform 1	4.91233	2.80813	2.49499
AK138338	mouselincRNA1426	lincRNA	1840	chr8	+	12278818	12280657	intergenic				3.8689	4.33262	5.78396
ENSMUST00000089898	Rps15-ps2	Ensembl	423	chr6	+	57967483	57967969	intergenic				15.1622	14.8105	15.1071
ENSMUST00000057009	9330175E14Rik	Ensembl	4388	chr8	-	96953714	96958182	intergenic				4.69137	4.73768	5.91248
AA981261	mouselincRNA0618	lincRNA	423	chr16	+	15196331	15196714	intergenic				9.18136	9.16899	7.81306
uc007bcg.1	AK053027	UCSC_kg	2613	chr1	+	58561998	58580074	bidirectional	NM_008765	Orc2	origin recognition complex subunit 2 isoform A	6.09636	5.89759	5.82262
uc007bcg.1	AK053027	UCSC_kg	2613	chr1	+	58561998	58580074	natural antisense	NM_172513	Fam126b	hypothetical protein LOC213056	6.09636	5.89759	5.82262
ENSMUST00000118446	Rpsa-ps11	Ensembl	889	chr4	-	59175139	59176028	intergenic				13.0905	12.7484	9.80121
uc008hwv.1	AK047177	UCSC_kg	1670	chr19	-	53524693	53528626	intergenic				3.94821	5.46834	4.63461
AK084979		fantom3	3365	chr9	+	51088956	51092315	intergenic				6.08614	6.31801	7.14019
ENSMUST00000084413	Krtap5-1	Ensembl	567	chr7	-	149482323	149482974	exon sense-overlapping	NM_015808	Krtap5-1	keratin-associated protein 5-1	6.3156	6.20054	6.49003
humanlincRNA2330+	humanlincRNA2330	lincRNA	9527	chr4	+	80723984	80733511	intergenic				14.0819	14.0889	15.1076
AK133468		fantom3	2381	chr13	-	83273566	83276169	intergenic				8.04281	8.03709	9.78441
ENSMUST00000119724	Gm12341	Ensembl	500	chr11	+	76327570	76328070	intronic antisense	NM_198894	Abr	active breakpoint cluster region-related protein	15.2426	14.8202	14.3766
ENSMUST00000119724	Gm12341	Ensembl	500	chr11	+	76327570	76328070	intronic antisense	NM_198895	Abr	active breakpoint cluster region-related protein	15.2426	14.8202	14.3766
ENSMUST00000097988	Gm10583	Ensembl	396	chr4	-	88404074	88404474	intergenic				6.23833	6.13283	6.78442
uc008gyh.1	AK053416	UCSC_kg	1025	chr19	-	20080110	20084681	intergenic				4.18124	5.19799	3.09812
AK020322		fantom3	1035	chr16	-	25902474	25903509	intergenic				5.8165	5.74543	6.79963
AK045584		fantom3	1487	chr14	-	99471384	99472871	natural antisense	NM_175265	6720463M24Rik	protein aurora borealis	9.03888	8.8661	9.37093
uc008sec.1	AK052881	UCSC_kg	745	chr4	+	24719826	24727457	natural antisense	NM_001033531	Klhl32	kelch-like 32 isoform 2	5.75245	5.07669	5.53019
uc008sec.1	AK052881	UCSC_kg	745	chr4	+	24719826	24727457	natural antisense	NM_001163020	Klhl32	kelch-like 32 isoform 1	5.75245	5.07669	5.53019
ENSMUST00000169128	Gm11181	Ensembl	1114	chr11	+	78389738	78390852	intronic antisense	NM_008702	Nlk	serine/threonine-protein kinase NLK	5.51709	5.62932	3.94814
uc008rnc.1	AK002733	UCSC_kg	826	chr3	-	137873679	137902628	intronic antisense	NM_009626	Adh7	alcohol dehydrogenase class 4 mu/sigma chain	4.93715	3.40708	4.45438
AK137968		fantom3	832	chr8	+	125233407	125234236	intergenic				7.15664	7.22941	8.33207
MM9LINCRNAEXON11268+	mouselincRNA0623	lincRNA	843	chr16	+	23994502	23995345	intergenic				6.92582	7.623	8.73624
ENSMUST00000118004	Gm16171	Ensembl	324	chr7	+	88052710	88053034	intergenic				4.59497	3.75264	4.67703
AK018780		fantom3	727	chr19	-	4256954	4257679	intergenic				6.29754	5.9227	7.75917
AK045196		fantom3	1945	chrX	+	160396208	160400013	natural antisense	NM_009453	Zrsr2	U2 small nuclear ribonucleoprotein auxiliary	5.37862	5.02703	5.64888
AK045196		fantom3	1945	chrX	+	160396208	160400013	natural antisense	NM_178794	Zrsr2	U2 small nuclear ribonucleoprotein auxiliary	5.37862	5.02703	5.64888
AK013499		fantom3	1618	chr15	-	81869063	81870686	natural antisense	NM_010247	Xrcc6	X-ray repair cross-complementing protein 6	3.84249	4.35504	3.99268
AK017799		fantom3	1804	chr8	-	96539399	96541200	intergenic				10.5247	10.0369	9.55975
uc007qxz.1	AK006304	UCSC_kg	754	chr13	-	63777068	63835606	intergenic				5.60819	5.51015	5.80571
ENSMUST00000081739	Gm10143	Ensembl	3194	chr19	+	10273678	10276872	natural antisense	NM_007999	Fen1	flap endonuclease 1	5.53066	5.33768	6.48416
AK048817		fantom3	3249	chr14	+	64448999	64452249	intergenic				4.20573	4.51869	5.10287
ENSMUST00000120923	Gm11809	Ensembl	950	chr4	-	8599779	8600729	intergenic				7.59224	7.46203	6.6167
ENSMUST00000101097	Gm5943	Ensembl	459	chrX	+	112102758	112103217	intergenic				10.5479	10.7685	8.89404
NR_028333	Zfp672	RefSeq_NR	2900	chr11	-	58128615	58136848	exon sense-overlapping	NM_178761	Zfp672	zinc finger protein 672	11.478	11.5677	12.1182
ENSMUST00000137034	1700120E14Rik	Ensembl	732	chr18	-	74684906	74690760	intronic antisense	NM_201600	Myo5b	myosin-Vb	8.2069	7.97014	8.68543
AK030253		fantom3	2453	chr11	+	43711473	43713927	intergenic				6.40944	6.41464	6.86926
ENSMUST00000133015	Gm12542	Ensembl	647	chr4	-	59902857	59907796	intronic antisense	NM_172468	Snx30	sorting nexin-30	6.32216	6.74512	7.97205
uc008vpc.1	AK041061	UCSC_kg	2240	chr4	-	141236264	141238504	intergenic				6.76935	6.63947	6.66125
ENSMUST00000120483	Gm14008	Ensembl	274	chr2	-	128413630	128413904	intergenic				13.1256	12.9639	10.6785
ENSMUST00000147622	1110046J04Rik	Ensembl	397	chr13	+	34027688	34028499	natural antisense	NM_001164117	Serpinb6a	serpin B6 isoform a	4.87569	5.77977	5.85754
ENSMUST00000147622	1110046J04Rik	Ensembl	397	chr13	+	34027688	34028499	natural antisense	NM_001164118	Serpinb6a	serpin B6 isoform b	4.87569	5.77977	5.85754
ENSMUST00000147622	1110046J04Rik	Ensembl	397	chr13	+	34027688	34028499	natural antisense	NM_009254	Serpinb6a	serpin B6 isoform b	4.87569	5.77977	5.85754
uc008wgz.1	AK172704	UCSC_kg	724	chr5	+	3568307	3569031	exon sense-overlapping	NM_001042501	Fam133b	hypothetical protein LOC68152	3.67452	3.22963	3.00945
ENSMUST00000117698	Gm14823	Ensembl	238	chrX	-	102763239	102763477	intergenic				3.30744	3.44698	2.6955
MM9LINCRNAEXON11782-		lincRNA	97	chr11	-	59013711	59013808	intergenic				5.70811	5.37254	3.47131
ENSMUST00000118325	Gm6418	Ensembl	3577	chrX	-	109572641	109576512	intergenic				5.94035	6.31742	3.71241
ENSMUST00000118516	Gm9506	Ensembl	320	chr4	+	148470491	148470811	intronic antisense	NM_019781	Pex14	peroxisomal membrane protein PEX14	13.1386	13.2412	13.6546
ENSMUST00000121687	Xlr3d-ps	Ensembl	658	chrX	+	71941385	71949415	intergenic				5.00013	5.49191	3.43381
CJ322887	humanlincRNA2248	lincRNA	436	chr15	-	40425039	40425473	intergenic				7.19907	7.26955	8.17821
uc008hvy.1	AK090268	UCSC_kg	2016	chr19	+	50221427	50255142	natural antisense	NM_021377	Sorcs1	VPS10 domain-containing receptor SorCS1	6.58069	6.32129	7.87325
ENSMUST00000164188	AC149055.1	Ensembl	3660	chr7	+	31742427	31746638	bidirectional	NM_011680	Usf2	upstream stimulatory factor 2	5.57681	5.61173	6.68158
ENSMUST00000164188	AC149055.1	Ensembl	3660	chr7	+	31742427	31746638	natural antisense	NM_001164184	Lsr	lipolysis-stimulated lipoprotein receptor	5.57681	5.61173	6.68158
ENSMUST00000164188	AC149055.1	Ensembl	3660	chr7	+	31742427	31746638	natural antisense	NM_001164185	Lsr	lipolysis-stimulated lipoprotein receptor	5.57681	5.61173	6.68158
ENSMUST00000164188	AC149055.1	Ensembl	3660	chr7	+	31742427	31746638	natural antisense	NM_017405	Lsr	lipolysis-stimulated lipoprotein receptor	5.57681	5.61173	6.68158
uc008gmq.1	BC094633	UCSC_kg	503	chr19	-	8829278	8831415	bidirectional	NM_016813	Nxf1	nuclear RNA export factor 1	6.68816	6.13274	7.43904
uc008gmq.1	BC094633	UCSC_kg	503	chr19	-	8829278	8831415	natural antisense	NM_001167799	Stx5a	syntaxin-5	6.68816	6.13274	7.43904
uc008gmq.1	BC094633	UCSC_kg	503	chr19	-	8829278	8831415	natural antisense	NM_019829	Stx5a	syntaxin-5	6.68816	6.13274	7.43904
uc007fui.1	AK154406	UCSC_kg	1711	chr10	+	75808196	75809907	bidirectional	NM_001081419	Dip2a	disco-interacting protein 2 homolog A	7.32103	6.87718	7.05598
ENSMUST00000081361	A930017M01Rik	Ensembl	1674	chr15	+	44712925	44714601	intergenic				5.74293	5.48496	6.37295
ENSMUST00000152429	A830052D11Rik	Ensembl	1130	chr18	-	32518710	32537938	intronic antisense	NM_001083334	Bin1	myc box-dependent-interacting protein 1 isoform	3.77729	3.56268	3.68342
ENSMUST00000152429	A830052D11Rik	Ensembl	1130	chr18	-	32518710	32537938	intronic antisense	NM_009668	Bin1	myc box-dependent-interacting protein 1 isoform	3.77729	3.56268	3.68342
ENSMUST00000151064	Gm16825	Ensembl	2289	chr17	+	79281381	79291840	natural antisense	NM_001163625	Sult6b1	sulfotransferase 6B1	4.06936	3.45956	2.92879
ENSMUST00000151064	Gm16825	Ensembl	2289	chr17	+	79281381	79291840	natural antisense	NM_011163	Eif2ak2	interferon-induced, double-stranded	4.06936	3.45956	2.92879
ENSMUST00000128263	Gm12841	Ensembl	338	chr4	+	117556225	117558600	bidirectional	NM_017377	B4galt2	beta-1,4-galactosyltransferase 2	7.08598	6.99148	7.26426
ENSMUST00000128263	Gm12841	Ensembl	338	chr4	+	117556225	117558600	natural antisense	NM_033617	Atp6v0b	V-type proton ATPase 21 kDa proteolipid subunit	7.08598	6.99148	7.26426
ENSMUST00000146397	2010110K18Rik	Ensembl	678	chr18	+	34911565	34918339	bidirectional	NM_009860	Cdc25c	M-phase inducer phosphatase 3	6.05873	6.03642	2.67114
ENSMUST00000140763	Gm13570	Ensembl	309	chr2	-	59936462	59936771	intronic sense-overlapping	NM_001001182	Baz2b	bromodomain adjacent to zinc finger domain, 2B	3.92217	4.3109	4.53205
AK087349		fantom3	1150	chr8	+	123610865	123612015	intergenic				5.92214	6.85892	7.51323
AK084458		fantom3	1369	chr4	-	116373229	116374595	intergenic				4.26424	4.99884	4.98973
uc007zsa.1	AK077115	UCSC_kg	1129	chr16	-	77004472	77011126	intergenic				6.0435	6.1352	7.39764
ENSMUST00000054103	5830417I10Rik	Ensembl	2548	chr3	+	88615558	88625942	intergenic				3.84772	3.99633	4.24581
AK132382		fantom3	2827	chr6	-	85102614	85105439	intergenic				4.40807	4.49686	5.30975
uc009usz.1	Sh3kbp1	UCSC_kg	2069	chrX	+	156380652	156412099	exon sense-overlapping	NM_001135727	Sh3kbp1	SH3 domain-containing kinase-binding protein 1	8.82425	8.5256	3.84324
uc009usz.1	Sh3kbp1	UCSC_kg	2069	chrX	+	156380652	156412099	exon sense-overlapping	NM_001135728	Sh3kbp1	SH3 domain-containing kinase-binding protein 1	8.82425	8.5256	3.84324
uc009usz.1	Sh3kbp1	UCSC_kg	2069	chrX	+	156380652	156412099	exon sense-overlapping	NM_021389	Sh3kbp1	SH3 domain-containing kinase-binding protein 1	8.82425	8.5256	3.84324
AK138784		fantom3	3815	chr3	-	50687167	50690981	intergenic				6.20607	6.11917	7.19736
AK039043		fantom3	1545	chr10	-	77727275	77728820	intergenic				4.26675	5.06577	3.37943
AK015670		fantom3	1066	chr13	+	94994844	94995909	natural antisense	NM_029153	Scamp1	secretory carrier-associated membrane protein 1	4.10379	3.74346	4.14381
uc009mic.1	Slc10a7	UCSC_kg	2867	chr8	+	81033233	81257478	bidirectional	NM_009033	Rbmxrt	heterogeneous nuclear ribonucleoprotein G	5.80222	5.90096	4.07196
uc009mic.1	Slc10a7	UCSC_kg	2867	chr8	+	81033233	81257478	exon sense-overlapping	NM_029736	Slc10a7	sodium/bile acid cotransporter 7	5.80222	5.90096	4.07196
ENSMUST00000141455	Gm16093	Ensembl	392	chr3	+	19127779	19140987	natural antisense	NM_001122759	Pde7a	high affinity cAMP-specific 3',5'-cyclic	4.19118	4.09629	5.05483
ENSMUST00000141455	Gm16093	Ensembl	392	chr3	+	19127779	19140987	natural antisense	NM_008802	Pde7a	high affinity cAMP-specific 3',5'-cyclic	4.19118	4.09629	5.05483
uc008dwn.1	AK020462	UCSC_kg	799	chr17	+	95149451	95156356	bidirectional	NM_176917	Mettl4	methyltransferase-like protein 4	3.89211	4.03653	5.65574
CK371889		predicted	599	chr8	+	94299594	94300171	intergenic				4.87437	5.0534	5.25917
AK163148		fantom3	4023	chr14	-	27479447	27483468	intergenic				5.22374	4.83217	4.39321
AK017909		fantom3	1904	chr10	-	9342744	9344647	intergenic				10.5112	11.8411	11.1409
uc008ehp.1	AK161589	UCSC_kg	2167	chr18	+	25755990	25762334	intronic antisense	NM_001146292	Celf4	CUGBP Elav-like family member 4 isoform A	6.40046	6.04404	7.05793
uc008ehp.1	AK161589	UCSC_kg	2167	chr18	+	25755990	25762334	intronic antisense	NM_001146293	Celf4	CUGBP Elav-like family member 4 isoform B	6.40046	6.04404	7.05793
uc008ehp.1	AK161589	UCSC_kg	2167	chr18	+	25755990	25762334	intronic antisense	NM_001146294	Celf4	CUGBP Elav-like family member 4 isoform C	6.40046	6.04404	7.05793
uc008ehp.1	AK161589	UCSC_kg	2167	chr18	+	25755990	25762334	intronic antisense	NM_001174074	Celf4	CUGBP Elav-like family member 4 isoform F	6.40046	6.04404	7.05793
uc008ehp.1	AK161589	UCSC_kg	2167	chr18	+	25755990	25762334	intronic antisense	NM_133195	Celf4	CUGBP Elav-like family member 4 isoform D	6.40046	6.04404	7.05793
AA915228	mouselincRNA0815	lincRNA	268	chr19	+	14916280	14916548	intergenic				8.20398	8.55349	10.5969
BC024137		NRED	1372	chr8	+	116677306	116678639	intergenic				7.17821	7.31969	9.36213
ENSMUST00000119399	Gm11719	Ensembl	351	chr11	+	107192021	107192372	intronic antisense	NM_145823	Pitpnc1	cytoplasmic phosphatidylinositol transfer	4.50325	3.91453	4.19169
MM9LINCRNAEXON11792+	mouselincRNA0252	lincRNA	1098	chr11	+	69184165	69185263	intergenic				15.3083	15.4636	16.2261
NR_015457	B430010I23Rik	RefSeq_NR	2349	chr8	+	42102821	42109570	natural antisense	NM_001005863	Mtus1	microtubule-associated tumor suppressor 1	4.59161	3.804	4.52745
NR_015457	B430010I23Rik	RefSeq_NR	2349	chr8	+	42102821	42109570	natural antisense	NM_001005864	Mtus1	microtubule-associated tumor suppressor 1	4.59161	3.804	4.52745
NR_015457	B430010I23Rik	RefSeq_NR	2349	chr8	+	42102821	42109570	natural antisense	NM_001005865	Mtus1	microtubule-associated tumor suppressor 1	4.59161	3.804	4.52745
ENSMUST00000122167	Gm16061	Ensembl	857	chr5	-	136174032	136174889	intronic antisense	NM_008898	Por	NADPH--cytochrome P450 reductase	15.9769	15.9425	15.829
MM9LINCRNAEXON11127-	mouselincRNA0742	lincRNA	489	chr18	-	6014273	6014762	intergenic				3.81459	3.94151	3.33697
AK144278		fantom3	3118	chr5	-	18704300	18707423	intergenic				5.93448	6.15182	7.57155
MM9LINCRNAEXON11267+		lincRNA	288	chr16	+	20128854	20129142	intergenic				13.9755	13.4823	14.9041
MM9LINCRNAEXON10230+		lincRNA	516	chr8	+	119780401	119780917	intergenic				11.4409	11.3548	12.8779
ENSMUST00000119680	Gm15702	Ensembl	444	chr1	+	25280574	25281018	intronic antisense	NM_175642	Bai3	brain-specific angiogenesis inhibitor 3	3.62765	3.65987	3.01047
AK039610		fantom3	1538	chr7	+	7074870	7076554	bidirectional	NM_172738	Zfp954	hypothetical protein LOC232853	4.37599	4.54897	4.75443
MM9LINCRNAEXON10796+		lincRNA	855	chr4	+	141233466	141234321	intergenic				4.9335	5.39377	4.05372
ENSMUST00000126622	Gm9828	Ensembl	1446	chr13	+	99087023	99091990	bidirectional	NM_001170540	Btf3	transcription factor BTF3 isoform 2	5.51356	5.41892	4.74939
ENSMUST00000126622	Gm9828	Ensembl	1446	chr13	+	99087023	99091990	bidirectional	NM_145455	Btf3	transcription factor BTF3 isoform 1	5.51356	5.41892	4.74939
AK034510		fantom3	4416	chr13	+	95797940	95802355	natural antisense	NM_001170669	Pde8b	phosphodiesterase 8B isoform 1	5.01874	4.97918	4.53878
AK034510		fantom3	4416	chr13	+	95797940	95802355	natural antisense	NM_172263	Pde8b	phosphodiesterase 8B isoform 2	5.01874	4.97918	4.53878
AK013567		fantom3	1255	chr2	-	132777038	132778288	intergenic				9.77479	10.0916	11.1887
ENSMUST00000118722	Ldha-ps2	Ensembl	1057	chr4	-	119006993	119008050	intronic sense-overlapping	NM_029286	Ccdc30	coiled-coil domain-containing protein 30	12.571	12.735	10.4547
MM9LINCRNAEXON10533+	mouselincRNA1174	lincRNA	1152	chr5	+	22937459	22938611	intergenic				7.28766	7.33864	7.91026
uc008hdm.1	AK132712	UCSC_kg	1003	chr19	-	29539239	29597649	intronic antisense	NM_001081319	C030046E11Rik	protein RIC1 homolog	6.41094	6.22143	5.57025
uc008hdm.1	AK132712	UCSC_kg	1003	chr19	-	29539239	29597649	natural antisense	NM_021396	Pdcd1lg2	programmed cell death 1 ligand 2 precursor	6.41094	6.22143	5.57025
AK131850		RNAdb	1255	chr17	+	46167878	46169132	natural antisense	NM_001025250	Vegfa	vascular endothelial growth factor A isoform 1	7.45178	6.38979	5.95304
AK131850		RNAdb	1255	chr17	+	46167878	46169132	natural antisense	NM_001025257	Vegfa	vascular endothelial growth factor A isoform 3	7.45178	6.38979	5.95304
AK131850		RNAdb	1255	chr17	+	46167878	46169132	natural antisense	NM_009505	Vegfa	vascular endothelial growth factor A isoform 2	7.45178	6.38979	5.95304
MM9LINCRNAEXON10532+	mouselincRNA1174	lincRNA	3927	chr5	+	22928039	22931966	intergenic				6.62311	7.26218	7.00935
AK028583		fantom3	2785	chr17	-	15940151	15942934	intergenic				10.141	10.5796	11.4632
MM9LINCRNAEXON10574-		lincRNA	431	chr5	-	77713441	77713872	intergenic				4.21409	4.53597	3.62458
AK033838		fantom3	1304	chr12	-	83496801	83498105	natural antisense	NM_001167983	Sipa1l1	signal-induced proliferation-associated 1-like	4.53017	5.12246	4.22454
AK033838		fantom3	1304	chr12	-	83496801	83498105	natural antisense	NM_172579	Sipa1l1	signal-induced proliferation-associated 1-like	4.53017	5.12246	4.22454
mouselincRNA0288-	mouselincRNA0288	lincRNA	12871	chr12	+	8376244	8389115	intergenic				5.19348	5.67886	6.98809
BY732216	humanlincRNA0653	lincRNA	614	chr12	-	120033643	120033848	intergenic				4.77956	4.57347	5.22394
ENSMUST00000140415	A330102I10Rik	Ensembl	682	chr13	+	29108161	29120666	intergenic				8.89348	8.15039	9.17811
uc007vtu.1	Tatdn1	UCSC_kg	1960	chr15	-	58731485	58765285	bidirectional	NM_023172	Ndufb9	NADH dehydrogenase [ubiquinone] 1 beta	5.77196	5.91569	5.3835
uc007vtu.1	Tatdn1	UCSC_kg	1960	chr15	-	58731485	58765285	exon sense-overlapping	NM_175151	Tatdn1	putative deoxyribonuclease TATDN1	5.77196	5.91569	5.3835
uc007vtu.1	Tatdn1	UCSC_kg	1960	chr15	-	58731485	58765285	natural antisense	NM_175226	Rnf139	E3 ubiquitin-protein ligase RNF139	5.77196	5.91569	5.3835
ENSMUST00000165277	Gm16412	Ensembl	207	chrX	+	86250774	86250981	intergenic				14.5483	14.4936	14.2351
AK132701		fantom3	992	chr2	+	121636179	121637170	intergenic				6.88481	7.032	8.34416
AK142841		fantom3	4288	chr6	-	118537257	118541546	intergenic				4.37889	4.35326	5.14207
ENSMUST00000143904	4930558J18Rik	Ensembl	2012	chr1	-	57416065	57434348	bidirectional	NM_028546	1700066M21Rik	hypothetical protein LOC73467 precursor	5.50985	5.60253	5.15089
NR_024509	Tmem80	RefSeq_NR	699	chr7	+	148514028	148519226	bidirectional	NM_016874	Deaf1	deformed epidermal autoregulatory factor 1	9.09145	9.49918	9.93572
NR_024509	Tmem80	RefSeq_NR	699	chr7	+	148514028	148519226	exon sense-overlapping	NM_001141950	Tmem80	transmembrane protein 80	9.09145	9.49918	9.93572
NR_024509	Tmem80	RefSeq_NR	699	chr7	+	148514028	148519226	exon sense-overlapping	NM_027797	Tmem80	transmembrane protein 80	9.09145	9.49918	9.93572
BG791443		predicted	533	chr4	-	134446221	134452087	natural antisense	NM_011270	Rhd	blood group Rh(D) polypeptide	6.47761	6.50414	7.2645
AK085312		fantom3	1072	chr15	+	94077632	94086037	intergenic				6.38979	6.23809	6.51989
AK083162		fantom3	2768	chr18	+	70786018	70788785	intergenic				10.2586	10.3923	10.8294
MM9LINCRNAEXON11755-		lincRNA	101	chr11	-	23639091	23639192	intergenic				6.39074	6.90722	5.22203
uc009csd.1	BC029726	UCSC_kg	2099	chr6	+	86476264	86514443	bidirectional	NM_011865	Pcbp1	poly(rC)-binding protein 1	7.62842	7.06212	6.70792
AK051612		fantom3	1954	chr6	-	83015364	83017315	natural antisense	NM_033606	Dqx1	ATP-dependent RNA helicase DQX1	2.38122	5.73906	7.10573
AK006847		fantom3	461	chr19	-	5488743	5489198	intergenic				3.01372	3.77722	5.66825
ENSMUST00000119057	Gm14217	Ensembl	891	chr2	+	154529544	154530435	intergenic				16.0493	15.6467	15.4884
NR_028101	Gm12191	RefSeq_NR	524	chr15	-	34370260	34372988	exon sense-overlapping	NM_001163485	Rpl30	60S ribosomal protein L30	16.1139	15.8747	16.2372
NR_028101	Gm12191	RefSeq_NR	524	chr15	-	34370260	34372988	exon sense-overlapping	NM_009083	Rpl30	60S ribosomal protein L30	16.1139	15.8747	16.2372
ENSMUST00000153719	1700021L23Rik	Ensembl	726	chr4	-	123980079	123988704	intergenic				3.55152	3.66735	4.18053
AK019791		fantom3	282	chr10	+	100051748	100052029	natural antisense	NM_175128	4930430F08Rik	hypothetical protein LOC68281	6.34533	6.47888	7.83289
uc007inp.1	AK170868	UCSC_kg	2398	chr11	+	45621584	45656382	intergenic				5.31229	5.43641	6.65359
ENSMUST00000152875	Gm15053	Ensembl	2325	chr6	+	52212768	52217597	intergenic				3.79796	3.50678	5.17397
AK148589		fantom3	1977	chr8	+	128952335	128954311	natural antisense	NM_001159907	Tarbp1	TAR (HIV-1) RNA binding protein 1	7.10096	6.36908	5.69853
uc008oow.1	AK211473	UCSC_kg	387	chr3	+	8929593	8929980	natural antisense	NM_001025261	Tpd52	tumor protein D52 isoform 1	5.00586	4.42554	5.44403
uc008oow.1	AK211473	UCSC_kg	387	chr3	+	8929593	8929980	natural antisense	NM_001025262	Tpd52	tumor protein D52 isoform 2	5.00586	4.42554	5.44403
uc008oow.1	AK211473	UCSC_kg	387	chr3	+	8929593	8929980	natural antisense	NM_001025263	Tpd52	tumor protein D52 isoform 3	5.00586	4.42554	5.44403
uc008oow.1	AK211473	UCSC_kg	387	chr3	+	8929593	8929980	natural antisense	NM_001025264	Tpd52	tumor protein D52 isoform 4	5.00586	4.42554	5.44403
uc008oow.1	AK211473	UCSC_kg	387	chr3	+	8929593	8929980	natural antisense	NM_009412	Tpd52	tumor protein D52 isoform 5	5.00586	4.42554	5.44403
MM9LINCRNAEXON10996+		lincRNA	1914	chr2	+	84582104	84584018	intergenic				6.66983	6.58407	7.78865
ENSMUST00000160079	Gm3355	Ensembl	487	chr17	-	13999323	13999810	intronic antisense	NM_010806	Mllt4	afadin	15.8396	15.4753	14.2387
ENSMUST00000119530	Gm11708	Ensembl	832	chr11	-	106865222	106866054	intergenic				9.46624	9.6538	9.05842
ENSMUST00000119286	Gm13002	Ensembl	682	chr4	-	136778555	136779237	intergenic				4.08837	2.32258	4.47731
ENSMUST00000118642	Gm7331	Ensembl	387	chrX	+	159004788	159005175	intronic antisense	NM_178256	Reps2	ralBP1-associated Eps domain-containing protein	15.5938	15.5963	15.6182
ENSMUST00000117763	Gm11235	Ensembl	333	chr4	+	72203699	72204032	intergenic				8.11421	8.302	7.24188
uc009ndp.1	Acd	UCSC_kg	2732	chr8	-	108219759	108224995	bidirectional	NM_001047435	Pard6a	partitioning defective 6 homolog alpha isoform	6.68621	6.51376	6.75602
uc009ndp.1	Acd	UCSC_kg	2732	chr8	-	108219759	108224995	bidirectional	NM_001047436	Pard6a	partitioning defective 6 homolog alpha isoform	6.68621	6.51376	6.75602
uc009ndp.1	Acd	UCSC_kg	2732	chr8	-	108219759	108224995	bidirectional	NM_019695	Pard6a	partitioning defective 6 homolog alpha isoform	6.68621	6.51376	6.75602
uc009ndp.1	Acd	UCSC_kg	2732	chr8	-	108219759	108224995	exon sense-overlapping	NM_001012638	Acd	adrenocortical dysplasia protein	6.68621	6.51376	6.75602
uc009ndp.1	Acd	UCSC_kg	2732	chr8	-	108219759	108224995	natural antisense	NM_001033320	Rltpr	leucine-rich repeat-containing protein 16C	6.68621	6.51376	6.75602
AK035720		fantom3	1391	chr15	+	58237378	58242881	intergenic				7.04597	7.03899	9.32016
mouselincRNA1279+	mouselincRNA1279	lincRNA	14785	chr6	+	52014956	52029741	intergenic				6.42112	6.74275	8.22233
humanlincRNA1003+	humanlincRNA1003	lincRNA	27134	chr12	+	13074721	13101855	intergenic				4.46205	4.5619	5.55307
ENSMUST00000146054	1190007F08Rik	Ensembl	707	chr4	-	153397419	153400259	exon sense-overlapping	NM_001163721	1190007F08Rik	hypothetical protein LOC68859	7.5808	7.56767	9.54494
ENSMUST00000146054	1190007F08Rik	Ensembl	707	chr4	-	153397419	153400259	exon sense-overlapping	NM_001163722	1190007F08Rik	hypothetical protein LOC68859	7.5808	7.56767	9.54494
ENSMUST00000128571	2010204K13Rik	Ensembl	540	chrX	-	6989228	7000114	intergenic				4.5009	2.89412	2.86897
ENSMUST00000145953	Gm15276	Ensembl	498	chrX	-	30277502	30278000	intergenic				5.24286	5.08568	6.62998
ENSMUST00000160763	A230009B12Rik	Ensembl	1145	chr17	+	10649081	10666989	intronic antisense	NM_027032	Pacrg	parkin coregulated gene protein homolog	3.3639	3.52137	3.27985
ENSMUST00000087858	Gm7666	Ensembl	651	chr15	+	6603922	6604870	intronic sense-overlapping	NM_011815	Fyb	FYN-binding protein	10.9544	10.3909	10.2012
NR_027827	A030009H04Rik	RefSeq_NR	1779	chr11	+	69154270	69156149	intergenic				9.06257	8.54925	8.31416
AK143353		NRED	1223	chr7	-	134620706	134621927	intergenic				5.57335	4.76606	5.93939
uc007xll.1	AK177749	UCSC_kg	229	chr15	+	97794659	97795340	exon sense-overlapping	NM_201359	Tmem106c	transmembrane protein 106C	4.13254	4.34006	3.08393
BY366990	mouselincRNA0946	lincRNA	467	chr2	+	179984199	179984669	intergenic				6.47682	6.33899	6.81069
ENSMUST00000121991	Gm13406	Ensembl	256	chr2	-	34291846	34292102	intronic antisense	NM_177345	Mapkap1	target of rapamycin complex 2 subunit MAPKAP1	13.4258	12.6857	12.3055
AK041352		fantom3	2543	chr13	-	114319246	114357975	intergenic				3.98804	4.02772	5.00972
ENSMUST00000098413	Gm6181	Ensembl	409	chr7	+	60010787	60011196	intergenic				15.2592	15.3183	15.4239
ENSMUST00000150099	Gm13267	Ensembl	281	chr2	+	5816645	5819930	bidirectional	NM_021305	Sec61a2	protein transport protein Sec61 subunit alpha	4.14832	4.50169	4.78603
ENSMUST00000150099	Gm13267	Ensembl	281	chr2	+	5816645	5819930	natural antisense	NM_001081131	Dhtkd1	probable 2-oxoglutarate dehydrogenase E1	4.14832	4.50169	4.78603
AK042649		predicted	1164	chr9	-	60668878	60686008	intronic antisense	NM_028283	Uaca	uveal autoantigen with coiled-coil domains and	9.12126	9.49805	9.19224
uc.465-	uc.465	UCR	310	chrX	+	90653565	90653875	intronic antisense	NM_008892	Pola1	DNA polymerase alpha catalytic subunit	12.4455	12.7474	12.6207
uc008gfy.1	Dpf2	UCSC_kg	368	chr19	-	5911825	5912805	exon sense-overlapping	NM_011262	Dpf2	zinc finger protein ubi-d4	4.24568	4.09937	4.76418
uc007tra.1	Tcra	UCSC_kg	325	chr14	+	53752390	53752809	intergenic				8.8846	8.76208	9.87995
AK082378		fantom3	2973	chr4	-	144940034	144943006	intergenic				4.44752	4.6875	4.67447
uc007vcj.1	BC037032	UCSC_kg	3300	chr15	-	3971688	3977405	natural antisense	NM_024188	Oxct1	succinyl-CoA:3-ketoacid-coenzyme A transferase	5.29725	6.22495	4.5921
uc007gkn.1	AK082148	UCSC_kg	2727	chr10	-	83455472	83467605	intergenic				4.95562	5.63213	5.6978
NR_004843	BC090627	RefSeq_NR	4547	chr15	-	89246835	89260358	exon sense-overlapping	NM_007692	Chkb	choline/ethanolamine kinase	10.786	9.98168	10.2307
NR_004843	BC090627	RefSeq_NR	4547	chr15	-	89246835	89260358	exon sense-overlapping	NM_009948	Cpt1b	carnitine O-palmitoyltransferase 1, muscle	10.786	9.98168	10.2307
MM9LINCRNAEXON11980+	mouselincRNA0222	lincRNA	90	chr10	+	120145110	120145200	intergenic				4.07982	3.56464	4.63231
AK044348		fantom3	3237	chr3	+	65762238	65765473	bidirectional	NM_019937	Ccnl1	cyclin-L1	7.25679	7.30178	7.34798
humanlincRNA2268-	humanlincRNA2268	lincRNA	30306	chr15	+	56250110	56280416	intergenic				4.84907	5.01165	5.63871
AK017364		fantom3	1630	chr8	+	28389912	28391542	intergenic				6.01964	6.52942	6.80929
uc.414+	uc.414	UCR	246	chr11	+	98629371	98629617	natural antisense	NM_145434	Nr1d1	nuclear receptor subfamily 1 group D member 1	7.6236	7.28634	6.84814
CB236921	mouselincRNA0322	lincRNA	809	chr12	-	70612381	70613074	intergenic				4.59917	3.94104	5.53708
uc.235-	uc.235	UCR	227	chr14	+	67980426	67980653	intronic sense-overlapping	NM_010095	Ebf2	transcription factor COE2	3.53401	4.36705	3.91048
ENSMUST00000146688	Gm13150	Ensembl	511	chr4	+	146346084	146363080	intronic sense-overlapping	NM_027285	1700029I01Rik	hypothetical protein LOC70005	7.30893	6.82118	5.73651
ENSMUST00000121238	Gm11805	Ensembl	600	chr4	-	3647573	3648173	intronic antisense	NM_001111096	Lyn	tyrosine-protein kinase Lyn isoform A	9.70717	9.6145	6.69404
ENSMUST00000121238	Gm11805	Ensembl	600	chr4	-	3647573	3648173	intronic antisense	NM_010747	Lyn	tyrosine-protein kinase Lyn isoform B	9.70717	9.6145	6.69404
BC052519		predicted	1100	chr9	-	121424782	121445263	intergenic				4.74275	4.63709	6.73332
NR_028445	F930015N05Rik	RefSeq_NR	3540	chr11	-	64246636	64250176	natural antisense	NM_178870	Hs3st3a1	heparan sulfate glucosamine 3-O-sulfotransferase	3.31279	3.82566	2.49499
uc007iga.1	AK016948	UCSC_kg	1488	chr11	+	25226111	25267137	intergenic				7.505	7.73171	7.96339
ENSMUST00000117351	Gm14518	Ensembl	542	chrX	+	15099581	15100123	intergenic				3.20321	3.91484	3.31689
AV268665		predicted	240	chr10	-	20030307	20030448	intergenic				8.25477	7.32972	7.65584
MM9LINCRNAEXON10107-		lincRNA	654	chr9	-	44099311	44099965	intergenic				3.86152	4.09869	2.87972
ENSMUST00000156286	Gm16685	Ensembl	1592	chr3	+	7612704	7690001	intronic antisense	NM_008371	Il7	interleukin-7 precursor	2.61386	3.49135	6.35577
AK156533		fantom3	1533	chr2	-	128922016	128922740	natural antisense	NM_027192	Ttl	tubulin--tyrosine ligase	4.20615	4.84087	5.10813
MM9LINCRNAEXON11101+		lincRNA	833	chr19	+	23804619	23805452	intergenic				7.46845	7.55346	6.72223
uc009lws.1	AK170106	UCSC_kg	3946	chr8	+	71404456	71408402	exon sense-overlapping	NM_008509	Lpl	lipoprotein lipase precursor	10.0175	10.1698	11.8646
uc008pzg.1	AK053703	UCSC_kg	1571	chr3	-	89204925	89206583	exon sense-overlapping	NM_020517	Lenep	lens epithelial cell protein LEP503	10.563	10.6324	11.6456
ENSMUST00000121276	Gm13674	Ensembl	823	chr2	+	79972086	79972909	intergenic				5.70479	6.35685	5.6265
uc008pwp.1	AK078122	UCSC_kg	2086	chr3	-	88586864	88636420	intergenic				2.73986	4.68405	3.51303
uc008hmx.1	Mms19	UCSC_kg	2629	chr19	-	42022164	42055626	bidirectional	NM_145500	Ubtd1	ubiquitin domain-containing protein 1	4.14931	4.47162	5.02615
uc008hmx.1	Mms19	UCSC_kg	2629	chr19	-	42022164	42055626	exon sense-overlapping	NM_028152	Mms19	MMS19 nucleotide excision repair protein	4.14931	4.47162	5.02615
AK033648		fantom3	1804	chr5	-	65087088	65089759	intergenic				6.5657	6.56111	6.93281
uc007xip.1	AK005807	UCSC_kg	884	chr15	-	92534186	92536386	intronic antisense	NM_001164593	Pdzrn4	PDZ domain containing RING finger 4 isoform 1	5.29741	5.22455	6.10206
uc007xip.1	AK005807	UCSC_kg	884	chr15	-	92534186	92536386	intronic antisense	NM_001164594	Pdzrn4	PDZ domain containing RING finger 4 isoform 2	5.29741	5.22455	6.10206
AK171478		fantom3	3712	chr11	-	70599198	70602908	intergenic				3.94206	3.83158	4.17301
uc008rjv.1	AK076734	UCSC_kg	449	chr3	+	131422768	131693705	intergenic				8.15405	7.45015	8.43355
AK145778		fantom3	879	chr4	+	66563461	66564340	intergenic				7.338	7.30128	7.63068
uc009lvi.1	AK131860	UCSC_kg	1352	chr8	-	67609515	67653311	intergenic				5.23135	4.03242	4.80087
ENSMUST00000118681	Gm2810	Ensembl	990	chr5	+	40719676	40720666	intergenic				9.25351	8.24139	7.69961
ENSMUST00000142782	Gm12514	Ensembl	568	chr4	-	55144307	55148373	intergenic				3.21131	3.59373	2.67274
AK085278		NRED	575	chr2	-	127095193	127095768	bidirectional	NM_139308	Stard7	stAR-related lipid transfer protein 7,	4.96324	4.16609	3.40711
ENSMUST00000160362	Gm2976	Ensembl	513	chr9	-	22284377	22284890	intronic antisense	NM_178415	Bbs9	protein PTHB1	11.6706	10.9684	8.72373
ENSMUST00000160362	Gm2976	Ensembl	513	chr9	-	22284377	22284890	intronic antisense	NM_181316	Bbs9	protein PTHB1	11.6706	10.9684	8.72373
uc008uju.1	BC059842	UCSC_kg	6387	chr4	-	118035347	118056021	exon sense-overlapping	NM_198170	Szt2	protein SZT2	11.121	11.1252	11.9432
uc008uju.1	BC059842	UCSC_kg	6387	chr4	-	118035347	118056021	natural antisense	NM_026601	Hyi	putative hydroxypyruvate isomerase	11.121	11.1252	11.9432
ENSMUST00000138492	Gm13209	Ensembl	494	chr4	-	147958829	147960116	intergenic				6.60129	6.30425	7.21616
AK086358		fantom3	755	chr9	-	40293070	40293825	intergenic				5.71301	5.47041	6.20876
AK045486		fantom3	1240	chr8	-	73035574	73036814	intergenic				8.10428	7.23293	7.79365
ENSMUST00000120091	Gm5642	Ensembl	399	chrX	-	121583567	121583966	intergenic				16.1725	15.9898	16.0891
NR_015505	6720401G13Rik	RefSeq_NR	5769	chrX	-	47916296	47988435	intergenic				11.3962	10.6917	11.1121
ENSMUST00000126640	Gm15288	Ensembl	653	chr13	-	112351579	112358761	intergenic				8.54669	8.52605	9.35227
ENSMUST00000141338	9330136K24Rik	Ensembl	2478	chr17	-	21665157	21672842	natural antisense	NM_144515	Zfp52	zinc finger protein 52	5.60494	5.46826	6.35341
uc008crf.1	Ent1	UCSC_kg	307	chr17	-	45726871	45732452	exon sense-overlapping	NM_001199113	Slc29a1	equilibrative nucleoside transporter 1 isoform	6.86286	7.18005	4.6869
uc008crf.1	Ent1	UCSC_kg	307	chr17	-	45726871	45732452	exon sense-overlapping	NM_001199114	Slc29a1	equilibrative nucleoside transporter 1 isoform	6.86286	7.18005	4.6869
uc008crf.1	Ent1	UCSC_kg	307	chr17	-	45726871	45732452	exon sense-overlapping	NM_001199115	Slc29a1	equilibrative nucleoside transporter 1 isoform	6.86286	7.18005	4.6869
uc008crf.1	Ent1	UCSC_kg	307	chr17	-	45726871	45732452	exon sense-overlapping	NM_001199116	Slc29a1	equilibrative nucleoside transporter 1 isoform	6.86286	7.18005	4.6869
uc008crf.1	Ent1	UCSC_kg	307	chr17	-	45726871	45732452	exon sense-overlapping	NM_022880	Slc29a1	equilibrative nucleoside transporter 1 isoform	6.86286	7.18005	4.6869
AK015305		fantom3	1220	chr19	-	58948419	58949628	intergenic				3.72679	3.6325	3.4249
ENSMUST00000121642	Gm9001	Ensembl	399	chr6	-	75732351	75732750	intergenic				13.229	12.8056	12.9998
AK089798		NRED	1563	chr5	+	117143881	117145430	intergenic				5.73979	5.76001	6.46109
uc009nsu.1	AK209590	UCSC_kg	2222	chr8	+	124967591	124969813	bidirectional	NM_138656	Mvd	diphosphomevalonate decarboxylase	6.27688	5.64866	6.68439
uc008ajk.1	AK015714	UCSC_kg	937	chr17	-	8486230	8503945	bidirectional	NM_134114	Sft2d1	vesicle transport protein SFT2A	4.31908	3.46602	4.16614
uc008ajk.1	AK015714	UCSC_kg	937	chr17	-	8486230	8503945	natural antisense	NM_018819	Brp44l	brain protein 44-like protein	4.31908	3.46602	4.16614
ENSMUST00000124746	Gm15906	Ensembl	323	chr4	+	128812334	128814154	intergenic				2.93711	3.8645	3.92566
AK042597		fantom3	4144	chr1	-	52841535	52845677	intergenic				3.66806	4.71315	4.886
uc007ney.1	BC023202	UCSC_kg	3738	chr12	+	25645521	25649259	intergenic				8.66326	8.34141	8.21737
ENSMUST00000149343	9430041J12Rik	Ensembl	2122	chr7	-	4026073	4072046	intronic antisense	NM_001001454	Ttyh1	protein tweety homolog 1 isoform 1	4.1023	4.07099	5.52884
ENSMUST00000149343	9430041J12Rik	Ensembl	2122	chr7	-	4026073	4072046	intronic antisense	NM_001109765	Ttyh1	protein tweety homolog 1 isoform 2	4.1023	4.07099	5.52884
ENSMUST00000149343	9430041J12Rik	Ensembl	2122	chr7	-	4026073	4072046	intronic antisense	NM_021324	Ttyh1	protein tweety homolog 1 isoform 2	4.1023	4.07099	5.52884
uc.305+	uc.305	UCR	305	chr19	+	45521111	45521416	intronic sense-overlapping	NM_001037758	Btrc	F-box/WD repeat-containing protein 1A isoform a	3.92862	4.16085	4.11199
uc.305+	uc.305	UCR	305	chr19	+	45521111	45521416	intronic sense-overlapping	NM_009771	Btrc	F-box/WD repeat-containing protein 1A isoform b	3.92862	4.16085	4.11199
MM9LINCRNAEXON11256-	mouselincRNA0608	lincRNA	1058	chr16	-	4592914	4593972	bidirectional	NM_031184	Glis2	zinc finger protein GLIS2	4.48478	4.38628	4.23055
AK085021		fantom3	3153	chr1	+	179917424	179920575	intergenic				5.8161	6.01283	6.84397
uc008peg.1	AK145396	UCSC_kg	746	chr3	-	51908252	51908998	exon sense-overlapping	NM_001004176	Maml3	mastermind-like 3	10.0164	10.105	10.4724
ENSMUST00000168671	CT030194.3	Ensembl	2868	chr13	-	67918997	67931922	intronic antisense	NM_198322	Zfp273	zinc finger protein 273	6.52728	6.21939	6.66433
humanlincRNA1050-	humanlincRNA1050	lincRNA	7844	chr11	+	24253546	24261390	intergenic				7.17928	7.04993	9.28845
ENSMUST00000170262	AC127370.1	Ensembl	2478	chr9	+	60535525	60538204	bidirectional	NM_001146047	Lrrc49	leucine-rich repeat-containing protein 49	3.33157	4.09904	3.99566
ENSMUST00000170262	AC127370.1	Ensembl	2478	chr9	+	60535525	60538204	natural antisense	NM_001146046	Lrrc49	leucine-rich repeat-containing protein 49	3.33157	4.09904	3.99566
ENSMUST00000170262	AC127370.1	Ensembl	2478	chr9	+	60535525	60538204	natural antisense	NM_145616	Lrrc49	leucine-rich repeat-containing protein 49	3.33157	4.09904	3.99566
ENSMUST00000050108	Gm5479	Ensembl	426	chr17	+	3056686	3057112	intergenic				10.4425	10.3959	9.84389
ENSMUST00000158657	7SK.285	Ensembl	322	chrX	+	141254729	141255051	intronic sense-overlapping	NM_001033795	Zcchc16	zinc finger CCHC domain-containing protein 16	5.86435	5.63773	7.54736
AK157468		fantom3	1587	chr7	-	83843026	83844603	natural antisense	NM_001199224	Agbl1	cytosolic carboxypeptidase 4	5.7379	5.83406	6.1499
AK003944		fantom3	1340	chr8	+	109111042	109118720	intergenic				8.28468	8.19127	9.2134
AK079005		fantom3	1069	chr11	-	69189608	69190674	intergenic				5.40174	4.83736	4.57191
ENSMUST00000121152	Gm14633	Ensembl	470	chrX	-	53701064	53701534	intergenic				13.8254	13.1214	13.8608
AK017043		fantom3	1787	chr17	+	84477999	84489215	intergenic				5.19351	3.59131	4.16633
AK040656		fantom3	493	chr9	-	44187041	44187533	bidirectional	NM_021395	Hyou1	hypoxia up-regulated protein 1 precursor	6.97026	6.31016	7.19066
uc007lhs.1	Rapgefl1	UCSC_kg	2083	chr11	+	98711645	98714319	exon sense-overlapping	NM_001080925	Rapgefl1	rap guanine nucleotide exchange factor-like 1	8.74434	7.62415	7.95735
AK016875		fantom3	1710	chr6	+	85326195	85327901	intergenic				4.1015	4.08678	5.11717
ENSMUST00000146624	2410057H14Rik	Ensembl	590	chr3	-	102524153	102539340	intronic antisense	NM_027533	Tspan2	tetraspanin-2	4.18937	3.43352	2.49499
ENSMUST00000135190	Gm8292	Ensembl	516	chr1	+	55392210	55392727	intronic antisense	NM_001113367	Boll	protein boule-like isoform 2	16.4457	16.4244	16.5685
ENSMUST00000135190	Gm8292	Ensembl	516	chr1	+	55392210	55392727	intronic antisense	NM_029267	Boll	protein boule-like isoform 1	16.4457	16.4244	16.5685
ENSMUST00000171761	CT485609.5	Ensembl	2827	chr17_random	+	28690	44029	intronic antisense	NM_145968	Tagap	T-cell activation Rho GTPase-activating protein	3.54461	4.14336	4.79035
ENSMUST00000119359	Gm4853	Ensembl	394	chrX	+	35750111	35750505	intergenic				16.4425	16.4738	16.7355
uc008izx.1	Rapgef1	UCSC_kg	1201	chr2	+	29557712	29586132	exon sense-overlapping	NM_001039086	Rapgef1	Rap guanine nucleotide exchange factor (GEF) 1	4.81164	4.8535	5.4642
uc008izx.1	Rapgef1	UCSC_kg	1201	chr2	+	29557712	29586132	exon sense-overlapping	NM_001039087	Rapgef1	Rap guanine nucleotide exchange factor (GEF) 1	4.81164	4.8535	5.4642
uc008izx.1	Rapgef1	UCSC_kg	1201	chr2	+	29557712	29586132	exon sense-overlapping	NM_054050	Rapgef1	Rap guanine nucleotide exchange factor (GEF) 1	4.81164	4.8535	5.4642
AK017625		fantom3	1244	chr10	+	127931369	127932612	bidirectional	NM_010860	Myl6	myosin light polypeptide 6	5.47224	5.25861	6.12738
AK017625		fantom3	1244	chr10	+	127931369	127932612	natural antisense	NM_172259	Myl6b	myosin light chain 6B	5.47224	5.25861	6.12738
MM9LINCRNAEXON10962-		lincRNA	1142	chr2	-	74540956	74542098	intergenic				3.36021	2.86289	2.49499
uc008vsp.1	Rex2	UCSC_kg	430	chr4	+	146346050	146426699	exon sense-overlapping	NM_001177767	Gm13138	predicted gene 13138	3.69175	4.73011	3.69911
uc008vsp.1	Rex2	UCSC_kg	430	chr4	+	146346050	146426699	exon sense-overlapping	NM_009051	Rex2	reduced expression 2	3.69175	4.73011	3.69911
uc008vsp.1	Rex2	UCSC_kg	430	chr4	+	146346050	146426699	intronic sense-overlapping	NM_027285	1700029I01Rik	hypothetical protein LOC70005	3.69175	4.73011	3.69911
uc007mzc.1	AK146888	UCSC_kg	876	chr12	-	7918694	7956867	intergenic				4.03723	4.17943	4.56236
AK047248		fantom3	1316	chr4	-	3756167	3757483	intergenic				6.26834	5.39541	6.37214
AK017366		fantom3	1544	chr14	+	55065154	55066698	intergenic				4.45981	4.14328	4.83619
AK033955		fantom3	3812	chr5	-	52298360	52302170	intergenic				7.2514	7.32267	8.43797
uc009shf.1	Ppp2r3a	UCSC_kg	795	chr9_random	-	51777	53680	intronic sense-overlapping	NM_001163415	Ppp2r3d	serine/threonine-protein phosphatase 2A	8.53573	8.65822	4.57567
uc009shf.1	Ppp2r3a	UCSC_kg	795	chr9_random	-	51777	53680	intronic sense-overlapping	NM_011154	Ppp2r3d	serine/threonine-protein phosphatase 2A	8.53573	8.65822	4.57567
uc009gux.1	Snrp70	UCSC_kg	2999	chr7	-	52631823	52651017	exon sense-overlapping	NM_009224	Snrnp70	U1 small nuclear ribonucleoprotein 70 kDa	12.9401	12.9374	13.7241
uc008lxx.1	Tubgcp4	UCSC_kg	2918	chr2	+	120996941	121024505	bidirectional	NM_178889	Zscan29	zinc finger and SCAN domain-containing protein	6.01559	6.11805	5.61789
uc008lxx.1	Tubgcp4	UCSC_kg	2918	chr2	+	120996941	121024505	exon sense-overlapping	NM_153387	Tubgcp4	gamma-tubulin complex component 4	6.01559	6.11805	5.61789
uc008lxx.1	Tubgcp4	UCSC_kg	2918	chr2	+	120996941	121024505	natural antisense	NM_013735	Trp53bp1	tumor suppressor p53-binding protein 1	6.01559	6.11805	5.61789
AK020641		fantom3	668	chr3	+	33969175	33969843	intronic antisense	NM_001026211	Dnajc19	mitochondrial import inner membrane translocase	6.99548	6.98308	8.18235
ENSMUST00000118668	Gm12677	Ensembl	426	chr4	-	44326298	44326930	intronic antisense	NM_010790	Melk	maternal embryonic leucine zipper kinase	10.2747	9.29447	9.42335
AK046177		fantom3	606	chr13	-	117639650	117640255	intergenic				8.93541	8.86139	9.52979
uc007gqh.1	AK049515	UCSC_kg	1637	chr10	+	86148525	86152699	intergenic				8.72462	8.45857	9.65589
uc009jts.1	AK086010	UCSC_kg	2022	chr7	-	134115235	134119024	bidirectional	NM_026638	Cdipt	CDP-diacylglycerol--inositol	5.251	5.71901	5.641
uc009jts.1	AK086010	UCSC_kg	2022	chr7	-	134115235	134119024	bidirectional	NM_138754	Cdipt	CDP-diacylglycerol--inositol	5.251	5.71901	5.641
BC028549		NRED	904	chr11	-	68621643	68622499	natural antisense	NM_175260	Myh10	myosin-10	5.98448	5.93836	4.32742
AK077245		fantom3	2446	chr8	+	131178212	131180657	intergenic				3.94509	3.71042	2.49499
uc007mla.1	AK011693	UCSC_kg	1891	chr11	-	116264154	116274346	exon sense-overlapping	NM_027258	Rnf157	RING finger protein 157	6.38251	6.35648	6.03716
uc007fpd.1	AK138135	UCSC_kg	2805	chr10	+	72562089	73179343	intergenic				4.76713	4.34852	4.692
AK135629		fantom3	1879	chr7	-	52726354	52728232	intergenic				4.11609	3.83359	3.14822
ENSMUST00000166076	AC164629.8	Ensembl	873	chr10	-	99839095	99839969	intergenic				3.14614	3.66649	4.39337
ENSMUST00000145985	9430021M05Rik	Ensembl	1201	chr2	+	162486898	162492845	bidirectional	NM_021464	Ptprt	receptor-type tyrosine-protein phosphatase T	5.75999	5.73894	6.72427
uc009dtv.1	bMRP64	UCSC_kg	1325	chr6	+	125142182	125144410	bidirectional	NM_146171	Ncapd2	condensin complex subunit 1	9.75689	9.64049	9.1084
uc009dtv.1	bMRP64	UCSC_kg	1325	chr6	+	125142182	125144410	exon sense-overlapping	NM_025595	Mrpl51	39S ribosomal protein L51, mitochondrial	9.75689	9.64049	9.1084
ENSMUST00000140055	Gm16862	Ensembl	2841	chr17	+	45893658	45925543	intergenic				4.50467	4.62266	5.38816
AK143409		fantom3	2284	chr5	+	107504871	107507830	intergenic				7.15291	6.68778	7.60806
ENSMUST00000121923	Gm4908	Ensembl	1212	chrX	+	44824984	44826196	intergenic				13.935	14.0061	14.2375
NR_027485	Psmd2	RefSeq_NR	3092	chr16	+	20651724	20663487	exon sense-overlapping	NM_134101	Psmd2	26S proteasome non-ATPase regulatory subunit 2	8.07988	8.27502	9.67293
uc009uvb.1	AK047984	UCSC_kg	1550	chrX	-	160414784	160416334	exon sense-overlapping	NM_181315	Car5b	carbonic anhydrase 5B, mitochondrial precursor	6.88678	6.69259	7.69074
AK136448		fantom3	1066	chr9	-	100538789	100539851	intergenic				3.5586	3.93118	4.29684
AI255174	mouselincRNA0334	lincRNA	461	chr12	-	82109311	82111357	intergenic				5.74943	5.40646	6.87155
AK131672		fantom3	899	chr7	+	53069391	53070289	natural antisense	NM_001112701	Cyth2	cytohesin-2 isoform 2	6.24531	6.18823	7.27849
AK131672		fantom3	899	chr7	+	53069391	53070289	natural antisense	NM_011181	Cyth2	cytohesin-2 isoform 1	6.24531	6.18823	7.27849
AK053163		fantom3	1273	chr19	+	46388590	46389863	natural antisense	NM_028627	Psd	PH and SEC7 domain-containing protein 1	8.71032	8.83357	10.2831
uc008ewg.1	AK148393	UCSC_kg	1446	chr18	+	48142870	48267634	intronic sense-overlapping	NM_001025388	Gm5506	hypothetical protein LOC433182	4.92365	4.41371	4.97755
ENSMUST00000118851	Gm7657	Ensembl	666	chrX	+	39269592	39270258	intergenic				8.36354	8.44409	9.46815
uc009pgg.1	Bace	UCSC_kg	1097	chr9	+	45646665	45665331	exon sense-overlapping	NM_001145947	Bace1	beta-secretase 1 isoform 2	5.03454	5.43308	6.27542
uc009pgg.1	Bace	UCSC_kg	1097	chr9	+	45646665	45665331	exon sense-overlapping	NM_011792	Bace1	beta-secretase 1 isoform 1	5.03454	5.43308	6.27542
MM9LINCRNAEXON10653-		lincRNA	848	chr4	-	40667744	40668592	bidirectional	NM_008298	Dnaja1	dnaJ homolog subfamily A member 1	5.26818	4.25451	4.66884
ENSMUST00000161621	Gm8550	Ensembl	653	chr1	+	65074653	65075306	intronic antisense	NM_027582	Akr1cl	aldo-keto reductase family 1, member C-like	9.37202	9.22077	7.90403
ENSMUST00000123368	2610028E06Rik	Ensembl	3467	chr4	-	125565094	125576226	intergenic				7.24921	6.34953	6.4967
ENSMUST00000139014	2900052L18Rik	Ensembl	1588	chr11	-	120091115	120092899	intergenic				8.31643	6.26141	6.49334
ENSMUST00000152627	Gm15892	Ensembl	439	chr11	+	87879919	87880954	intergenic				10.2757	10.4999	10.651
AK139879		fantom3	2343	chr16	+	3468459	3481051	intergenic				5.40053	5.68407	6.18059
humanlincRNA1046+	humanlincRNA1046	lincRNA	57715	chr11	+	24996777	25054492	intergenic				9.89268	9.97693	11.0592
ENSMUST00000078419	Gm15590	Ensembl	552	chr17	-	6131853	6132405	intronic antisense	NM_001103181	Tulp4	tubby-related protein 4 isoform b	13.9973	13.5777	12.3524
uc007dib.1	AK149537	UCSC_kg	1226	chr1	-	166078721	166082348	natural antisense	NM_007976	F5	coagulation factor V precursor	8.29633	8.29073	9.03897
uc007dib.1	AK149537	UCSC_kg	1226	chr1	-	166078721	166082348	natural antisense	NM_011347	Selp	P-selectin	8.29633	8.29073	9.03897
humanlincRNA0926-	humanlincRNA0926	lincRNA	57115	chr18	+	26034908	26092023	intergenic				7.00167	7.06516	8.82051
AK087896		NRED	721	chr10	-	99606076	99606796	intergenic				6.64783	5.50122	7.44901
MM9LINCRNAEXON11973+		lincRNA	1175	chr10	+	114725114	114726289	intergenic				4.7085	5.51695	6.46659
uc007wjn.1	AK005822	UCSC_kg	1101	chr15	+	76125680	76127323	exon sense-overlapping	NM_001195537	Gm10345	sphingomyelin phosphodiesterase 5	5.1106	4.18735	2.89093
uc007wjn.1	AK005822	UCSC_kg	1101	chr15	+	76125680	76127323	natural antisense	NM_153122	Oplah	5-oxoprolinase	5.1106	4.18735	2.89093
uc007tup.1	TCR-alpha chain	UCSC_kg	318	chr14	+	54801195	54840456	intergenic				3.31546	3.79716	3.31373
BB429143	mouselincRNA0550	lincRNA	675	chr15	+	60668445	60669124	intergenic				9.86383	9.86539	10.7259
AK032934		fantom3	3128	chr11	-	74974881	74978009	natural antisense	NM_001002764	Smg6	telomerase-binding protein EST1A	8.17648	9.88833	8.7109
uc009gft.1	2310022K01Rik	UCSC_kg	2105	chr7	-	31438730	31449988	exon sense-overlapping	NM_027999	Haus5	HAUS augmin-like complex subunit 5	6.54904	6.6585	5.11419
uc.102+	uc.102	UCR	338	chr2	+	72937887	72938225	natural antisense	NM_025942	Ola1	obg-like ATPase 1 isoform a	7.01894	7.2247	8.13754
ENSMUST00000132378	2010001A14Rik	Ensembl	543	chr11	-	57609020	57614916	bidirectional	NM_001081168	Sap30l	histone deacetylase complex subunit SAP30L	5.98282	6.52905	4.18261
uc009qai.1	AK028224	UCSC_kg	572	chr9	-	62189309	62191841	natural antisense	NM_009672	Anp32a	acidic leucine-rich nuclear phosphoprotein 32	11.3704	10.9386	10.9288
ENSMUST00000121336	Gm11797	Ensembl	754	chr4	+	5997020	5997774	intergenic				3.3726	3.34706	3.68408
AK011807		NRED	909	chr7	-	74792677	74856281	natural antisense	NM_001168475	Ttc23	tetratricopeptide repeat protein 23 isoform 2	4.99186	5.16583	3.51507
AK011807		NRED	909	chr7	-	74792677	74856281	natural antisense	NM_001168476	Ttc23	tetratricopeptide repeat protein 23 isoform 3	4.99186	5.16583	3.51507
AK011807		NRED	909	chr7	-	74792677	74856281	natural antisense	NM_001168477	Ttc23	tetratricopeptide repeat protein 23 isoform 4	4.99186	5.16583	3.51507
AK011807		NRED	909	chr7	-	74792677	74856281	natural antisense	NM_025905	Ttc23	tetratricopeptide repeat protein 23 isoform 1	4.99186	5.16583	3.51507
humanlincRNA0255+	humanlincRNA0255	lincRNA	3661	chr6	+	117242095	117245756	intergenic				6.71015	7.37949	5.19325
uc008ygk.1	Rasgef1b	UCSC_kg	1583	chr5	-	99646438	99651467	exon sense-overlapping	NM_145839	Rasgef1b	ras-GEF domain-containing family member 1B	5.08076	5.2308	2.99478
uc008ygk.1	Rasgef1b	UCSC_kg	1583	chr5	-	99646438	99651467	exon sense-overlapping	NM_181318	Rasgef1b	ras-GEF domain-containing family member 1B	5.08076	5.2308	2.99478
ENSMUST00000137643	C130036L24Rik	Ensembl	3109	chr1	+	88256158	88270366	bidirectional	NM_010880	Ncl	nucleolin	6.54556	5.75417	6.71965
BG082317	mouselincRNA0895	lincRNA	583	chr2	-	117024427	117025010	intergenic				5.31073	5.19083	4.82672
ENSMUST00000055820	Gm9531	Ensembl	441	chr9	+	81571218	81572101	intergenic				10.1721	10.2637	8.62495
AK006130		fantom3	1646	chr9	+	119892263	119893909	natural antisense	NM_153287	Csrnp1	cysteine/serine-rich nuclear protein 1	4.49727	4.58492	5.09056
AK144704		fantom3	1025	chr8	-	66179659	66218374	intergenic				6.15262	5.87797	5.95738
mouselincRNA1631+	mouselincRNA1631	lincRNA	6175	chrX	+	91415195	91421370	intergenic				6.09473	6.4546	7.14661
uc008uxq.1	2510006D16Rik	UCSC_kg	870	chr4	+	129277950	129285123	bidirectional	NM_018799	Eif3i	eukaryotic translation initiation factor 3	9.65251	9.33292	8.66503
uc008uxq.1	2510006D16Rik	UCSC_kg	870	chr4	+	129277950	129285123	exon sense-overlapping	NM_029748	2510006D16Rik	transmembrane protein 234	9.65251	9.33292	8.66503
ENSMUST00000170986	B230319C09Rik	Ensembl	915	chr6	+	83391803	83395354	bidirectional	NM_183138	Tet3	methylcytosine dioxygenase TET3	4.26169	4.92628	4.32704
ENSMUST00000117321	Gm9009	Ensembl	326	chrX	+	91861138	91861464	intergenic				6.36632	6.36725	4.19453
MM9LINCRNAEXON10651-		lincRNA	1324	chr4	-	33116913	33118237	bidirectional	NM_019586	Ube2j1	ubiquitin-conjugating enzyme E2 J1	7.39619	7.00239	7.46684
ENSMUST00000095505	Gm16368	Ensembl	435	chr12	+	89322140	89322575	intergenic				11.9333	11.6569	11.6934
ENSMUST00000117660	Gm14890	Ensembl	676	chrX	+	56450139	56450815	intergenic				8.55505	8.78321	8.84143
ENSMUST00000135086	Gm1720	Ensembl	1503	chrX	+	163099956	163127744	intergenic				5.7779	5.68087	6.63205
ENSMUST00000120816	Gm13328	Ensembl	1020	chr2	-	20156671	20157691	intergenic				11.3499	11.1543	8.15542
AK084060		fantom3	4073	chr19	-	9939413	9943485	intergenic				5.85566	6.43751	5.17911
MM9LINCRNAEXON10615-		lincRNA	154	chr5	-	121791857	121792011	intergenic				3.95092	3.59831	5.076
uc007yxw.1	Pigz	UCSC_kg	410	chr16	+	31934039	31942708	exon sense-overlapping	NM_172822	Pigz	GPI mannosyltransferase 4	5.40878	4.39655	5.35101
ENSMUST00000075723	Gm13493	Ensembl	722	chr2	-	51726460	51727182	intergenic				16.7002	16.4435	16.2704
MM9LINCRNAEXON10609-	mouselincRNA1227	lincRNA	77	chr5	-	120275973	120276050	intergenic				9.3996	9.81366	10.0015
AK156491		fantom3	1081	chr9	+	68127813	68128894	intergenic				8.00855	7.71299	8.91353
ENSMUST00000160524	A130049A11Rik	Ensembl	312	chr3	-	103771491	103771803	bidirectional	NM_001163467	Phtf1	putative homeodomain transcription factor 1	5.53738	5.0018	5.505
ENSMUST00000160524	A130049A11Rik	Ensembl	312	chr3	-	103771491	103771803	bidirectional	NM_001163468	Phtf1	putative homeodomain transcription factor 1	5.53738	5.0018	5.505
ENSMUST00000160524	A130049A11Rik	Ensembl	312	chr3	-	103771491	103771803	bidirectional	NM_001163469	Phtf1	putative homeodomain transcription factor 1	5.53738	5.0018	5.505
ENSMUST00000160524	A130049A11Rik	Ensembl	312	chr3	-	103771491	103771803	bidirectional	NM_013629	Phtf1	putative homeodomain transcription factor 1	5.53738	5.0018	5.505
ENSMUST00000120609	Gm13161	Ensembl	559	chr4	+	146817579	146818138	intronic sense-overlapping	NM_001039209	Gm13152	hypothetical protein LOC195531	6.40134	6.62076	6.59264
humanlincRNA0502-	humanlincRNA0502	lincRNA	6420	chr10	+	117648708	117655128	intergenic				4.2815	4.54295	4.57755
ENSMUST00000119596	Gm14843	Ensembl	212	chrX	+	98674686	98674898	intergenic				12.36	12.0442	11.2371
ENSMUST00000145437	2810410L24Rik	Ensembl	646	chr11	-	120049020	120051166	intergenic				6.41988	6.25299	8.07449
MM9LINCRNAEXON10919-	mouselincRNA0836	lincRNA	1544	chr2	-	10263873	10265417	intergenic				7.84841	7.84624	8.87142
ENSMUST00000158609	7SK.277	Ensembl	317	chr8	+	12356152	12356469	intergenic				6.2315	6.1179	7.52712
ENSMUST00000086479	Gm10186	Ensembl	435	chr8	-	3583791	3584230	natural antisense	NM_001024728	C330021F23Rik	ribosomal protein S23 like protein	16.3473	16.16	16.4262
humanlincRNA0587+	humanlincRNA0587	lincRNA	3420	chr3	+	54900225	54903645	intergenic				3.06243	4.03388	3.78859
ENSMUST00000106890	1500011K16Rik	Ensembl	719	chr2	-	127617190	127618210	intergenic				10.7479	10.7354	11.7625
ENSMUST00000156523	9530059O14Rik	Ensembl	2095	chr9	+	122481614	122588083	intergenic				3.5315	3.88828	4.47979
uc009ali.1	mKIAA1358	UCSC_kg	799	chr5	-	144956217	144957130	exon sense-overlapping	NM_027410	Tecpr1	tectonin beta-propeller repeat-containing	10.2624	10.5248	10.8654
AK135611		fantom3	3135	chr18	+	76471543	76474676	intergenic				6.99786	7.20406	7.2848
uc008feg.1	S60130	UCSC_kg	329	chr18	-	64609340	64609669	intergenic				7.85414	7.8492	5.68104
MM9LINCRNAEXON10875-		lincRNA	395	chr3	-	85459041	85459436	intergenic				7.59775	7.71818	6.43678
AK016932		fantom3	1185	chr10	-	81778119	81779304	intergenic				3.75419	3.95646	4.69927
AK156141		fantom3	4362	chr1	+	115375723	115381593	intergenic				7.81852	7.9715	8.93507
uc009jaz.1	AY512917	UCSC_kg	1294	chr7	+	114386535	114443910	intergenic				4.99567	4.97647	4.36945
AK144670		fantom3	2408	chr1	-	121549045	121551453	intergenic				8.06287	8.34483	7.69855
ENSMUST00000117826	Gm5510	Ensembl	486	chr19	+	6152714	6153200	intergenic				10.5407	10.5283	8.71742
ENSMUST00000136860	Scml1	Ensembl	576	chrX	-	158255665	158257519	intergenic				6.04666	5.94271	6.89537
MM9LINCRNAEXON11587-		lincRNA	1064	chr13	-	66629158	66630222	intergenic				5.8701	5.94217	6.73481
ENSMUST00000104935	Eid1	Ensembl	971	chr2	+	125498862	125499837	exon sense-overlapping	NM_025613	Eid1	EP300-interacting inhibitor of differentiation	12.5727	12.348	12.1921
ENSMUST00000104935	Eid1	Ensembl	971	chr2	+	125498862	125499837	intronic antisense	NM_199022	Shc4	SHC-transforming protein 4	12.5727	12.348	12.1921
AK134567		fantom3	1447	chr6	-	51807423	51808869	intergenic				9.48519	9.61849	10.4598
uc008jtw.1	AK166079	UCSC_kg	731	chr2	-	60044182	60047896	bidirectional	NM_020575	March7	E3 ubiquitin-protein ligase MARCH7	4.88294	4.88868	4.82165
AK156714		fantom3	1314	chr7	+	110324171	110325522	intergenic				6.04839	6.17215	6.46867
uc007dmn.1	Dusp12	UCSC_kg	1268	chr1	-	172804318	172815671	exon sense-overlapping	NM_023173	Dusp12	dual specificity protein phosphatase 12	6.9351	6.44064	4.11855
ENSMUST00000163836	C330006A16Rik	Ensembl	420	chr2	-	25993902	25994322	intergenic				3.44877	4.04584	3.52396
AK039660		fantom3	981	chr6	-	59297610	59298589	intergenic				4.29395	3.12143	2.49499
uc009clx.1	HtrA2	UCSC_kg	345	chr6	-	83002466	83003811	bidirectional	NM_007517	Aup1	ancient ubiquitous protein 1	7.86329	7.30638	5.94293
uc009clx.1	HtrA2	UCSC_kg	345	chr6	-	83002466	83003811	exon sense-overlapping	NM_019752	Htra2	serine protease HTRA2, mitochondrial	7.86329	7.30638	5.94293
uc009clx.1	HtrA2	UCSC_kg	345	chr6	-	83002466	83003811	natural antisense	NM_013586	Loxl3	lysyl oxidase homolog 3 precursor	7.86329	7.30638	5.94293
ENSMUST00000119460	Gm8844	Ensembl	2614	chrX	+	83561421	83564035	intergenic				8.18293	8.14019	5.11196
humanlincRNA1422+	humanlincRNA1422	lincRNA	1730	chr16	+	39076188	39077918	intergenic				3.52976	4.03964	3.24495
ENSMUST00000118807	Olfr1063-ps1	Ensembl	942	chr2	-	86274467	86275409	intergenic				3.44431	3.81759	3.64372
ENSMUST00000117478	Gm15626	Ensembl	868	chr5	-	83728609	83729477	intronic sense-overlapping	NM_153801	Tecrl	trans-2,3-enoyl-CoA reductase-like	6.14053	4.31084	5.42337
uc007bai.1	AK135004	UCSC_kg	1943	chr1	+	55283094	55292466	natural antisense	NM_028713	Rftn2	raftlin-2	3.46961	5.02592	3.24421
uc009mdk.1	1500034J01Rik	UCSC_kg	1868	chr8	+	73993109	73999996	exon sense-overlapping	NM_025600	Dda1	DET1- and DDB1-associated protein 1	6.93485	7.15814	6.78044
uc009mdk.1	1500034J01Rik	UCSC_kg	1868	chr8	+	73993109	73999996	natural antisense	NM_001164679	Ano8	anoctamin-8	6.93485	7.15814	6.78044
AK081035		fantom3	2927	chr11	-	32033275	32036195	intergenic				4.93555	5.17086	6.79954
AK156695		fantom3	1346	chrX	+	33727121	33728467	intergenic				6.0854	6.13767	6.9528
AK077196		fantom3	1769	chr8	-	95933843	95935612	intergenic				5.95027	6.0523	6.64062
MM9LINCRNAEXON11411-		lincRNA	124	chr15	-	102793002	102793126	intergenic				3.57411	4.56348	5.23278
MM9LINCRNAEXON10081+	mouselincRNA1506	lincRNA	65	chr9	+	13371161	13371226	intergenic				3.45139	4.49604	5.50492
AK160242		fantom3	832	chr1	-	82951760	82952588	intergenic				2.9247	3.395	5.32678
ENSMUST00000085342	Gm16551	Ensembl	2578	chr9	+	74696332	74700678	intergenic				4.82555	5.59157	6.35744
NR_028432	2210013O21Rik	RefSeq_NR	856	chrX	+	150158096	150175839	intergenic				12.2757	11.8587	11.9604
NR_033727	Rps27	RefSeq_NR	599	chr3	-	90016588	90017570	exon sense-overlapping	NM_001190258	Gm9846	predicted gene, ENSMUSG00000050621	6.411	5.35692	4.65889
NR_033727	Rps27	RefSeq_NR	599	chr3	-	90016588	90017570	exon sense-overlapping	NM_027015	Rps27	40S ribosomal protein S27	6.411	5.35692	4.65889
uc008zko.1	AK133032	UCSC_kg	331	chr5	+	122475341	122479706	intronic antisense	NM_007804	Cux2	homeobox protein cut-like 2	4.87134	3.2886	4.7157
ENSMUST00000164588	AC102815.1	Ensembl	3805	chr14	+	103377436	103381745	natural antisense	NM_177715	Kctd12	BTB/POZ domain-containing protein KCTD12	5.078	4.48362	4.47775
ENSMUST00000124013	1700091E21Rik	Ensembl	296	chr18	-	64435773	64436811	natural antisense	NM_009182	St8sia3	sia-alpha-2,3-Gal-beta-1,4-GlcNAc-R:alpha	5.41154	4.58485	4.93699
ENSMUST00000119117	Gm14404	Ensembl	1660	chr2	-	177204606	177207641	intergenic				8.70069	8.95728	9.70373
AK016862		fantom3	1734	chr9	-	114275615	114277348	intergenic				4.16069	4.19805	4.15059
AK033633		NRED	2103	chr19	-	47140774	47142876	natural antisense	NM_177342	Taf5	transcription initiation factor TFIID subunit 5	6.72176	6.08211	6.22104
ENSMUST00000119050	Gm12186	Ensembl	1027	chr11	-	48810188	48811215	intergenic				12.8814	12.4474	11.8304
AK006914		fantom3	605	chr1	+	90912687	90918785	intergenic				8.35505	8.58259	9.44808
uc008peq.1	Lhfp	UCSC_kg	1561	chr3	+	52845468	53065601	exon sense-overlapping	NM_175386	Lhfp	lipoma HMGIC fusion partner precursor	8.30342	8.32922	7.11368
ENSMUST00000163081	Gas5	Ensembl	370	chr1	+	162967439	162968256	intergenic				9.18675	8.52135	9.34191
ENSMUST00000117198	Gm14056	Ensembl	642	chr2	+	136224797	136225439	intergenic				13.1239	12.5552	12.1447
MM9LINCRNAEXON10081-	mouselincRNA1506	lincRNA	65	chr9	-	13371161	13371226	intergenic				10.8404	11.0075	11.0536
ENSMUST00000154631	A930007I19Rik	Ensembl	2099	chr19	-	29560844	29596484	bidirectional	NM_001081319	C030046E11Rik	protein RIC1 homolog	5.63552	5.68905	5.89575
ENSMUST00000118665	Gm15773	Ensembl	1448	chr7	+	13188544	13189992	intronic antisense	NM_001104644	Vmn2r53	vomeronasal 2, receptor 53	6.60095	6.73538	5.35628
AK086985		fantom3	1015	chr7	+	71061742	71065425	intronic antisense	NM_021366	Klf13	Krueppel-like factor 13	7.49281	7.63242	9.45544
AK080495		fantom3	704	chr12	+	18882357	18883061	intergenic				5.5381	5.71591	5.28856
uc007kcy.1	Srr	UCSC_kg	292	chr11	-	74726463	74739205	bidirectional	NM_001002764	Smg6	telomerase-binding protein EST1A	7.73541	8.24894	7.88505
uc007kcy.1	Srr	UCSC_kg	292	chr11	-	74726463	74739205	exon sense-overlapping	NM_001163311	Srr	serine racemase	7.73541	8.24894	7.88505
uc007kcy.1	Srr	UCSC_kg	292	chr11	-	74726463	74739205	exon sense-overlapping	NM_013761	Srr	serine racemase	7.73541	8.24894	7.88505
MM9LINCRNAEXON10545+	mouselincRNA1183	lincRNA	867	chr5	+	31872998	31873865	intergenic				5.01777	5.04609	5.75182
AK131705		fantom3	456	chr11	-	95685270	95685725	bidirectional	NM_153104	Phospho1	phosphoethanolamine/phosphocholine phosphatase	7.49377	6.43754	5.83984
AK042464		fantom3	1562	chr3	-	33955117	33956679	natural antisense	NM_001113188	Fxr1	fragile X mental retardation syndrome-related	6.22766	6.8531	6.87962
AK042464		fantom3	1562	chr3	-	33955117	33956679	natural antisense	NM_001113189	Fxr1	fragile X mental retardation syndrome-related	6.22766	6.8531	6.87962
AK042464		fantom3	1562	chr3	-	33955117	33956679	natural antisense	NM_008053	Fxr1	fragile X mental retardation syndrome-related	6.22766	6.8531	6.87962
AK084066		fantom3	1291	chr14	+	71059190	71060480	natural antisense	NM_023045	Xpo7	exportin-7	5.15396	4.92076	6.09882
uc007rlm.1	AK046172	UCSC_kg	874	chr13	-	94476130	94489130	natural antisense	NM_028772	Dmgdh	dimethylglycine dehydrogenase, mitochondrial	3.49185	2.64983	2.9919
uc009trr.1	dystrophin	UCSC_kg	2664	chrX	+	82435948	82450380	exon sense-overlapping	NM_007868	Dmd	dystrophin	10.0926	9.65136	9.92082
ENSMUST00000117183	Gm14427	Ensembl	635	chr2	-	74724428	74725063	intergenic				14.1449	13.6053	12.2247
ENSMUST00000152586	Spag17-ps	Ensembl	678	chr3	+	99826492	99831587	exon sense-overlapping	NM_028892	Spag17	sperm-associated antigen 17	4.01278	4.24883	3.58527
AK142118		fantom3	698	chr2	-	133379925	133380620	natural antisense	NM_007553	Bmp2	bone morphogenetic protein 2 precursor	4.60059	4.0027	4.77577
ENSMUST00000159933	4930581F22Rik	Ensembl	501	chr9	+	34924351	34925854	natural antisense	NM_009178	St3gal4	CMP-N-acetylneuraminate-beta-galactosamide-	7.6194	7.54476	8.30743
ENSMUST00000117567	Gm11560	Ensembl	948	chr11	+	99793475	99794423	intergenic				13.1031	12.8559	11.8057
uc.425+	uc.425	UCR	325	chr18	+	14055085	14055410	intronic antisense	NM_145492	Zfp521	zinc finger protein 521	3.90343	4.70723	5.60901
ENSMUST00000120850	Gm14639	Ensembl	866	chrX	-	53408704	53409570	intergenic				12.1201	11.9537	11.5503
BC024537		NRED	1808	chrX	+	155179849	155181630	intergenic				5.7788	6.06176	6.50991
NR_033523	Gm11517	RefSeq_NR	683	chr11	-	96656645	96659470	intronic antisense	NM_007622	Cbx1	chromobox protein homolog 1	15.7772	15.6408	16.062
AK016366		fantom3	1480	chr7	+	127813809	127819416	bidirectional	NM_001040137	Pdzd9	PDZ domain-containing protein 9 isoform 2	5.31885	5.38261	6.30191
AK016366		fantom3	1480	chr7	+	127813809	127819416	natural antisense	NM_001040136	Pdzd9	PDZ domain-containing protein 9 isoform 1	5.31885	5.38261	6.30191
C77860	humanlincRNA2275	lincRNA	322	chr15	+	58710238	58710560	intergenic				4.24492	4.60749	5.25862
ENSMUST00000165350	RP23-315I4.2	Ensembl	1113	chr14	-	105508606	105513893	exon sense-overlapping	NM_134077	Rbm26	RNA-binding protein 26	5.55142	5.502	5.70747
AK133322		fantom3	3838	chr12	-	83574162	83577999	intergenic				5.99769	5.95939	7.25709
MM9LINCRNAEXON11770-	mouselincRNA0243	lincRNA	903	chr11	-	53607073	53607976	intergenic				6.96018	7.13026	8.43828
uc009dih.1	AK076253	UCSC_kg	3240	chr6	-	114851924	114855164	intronic sense-overlapping	NM_177683	Vgll4	transcription cofactor vestigial-like protein 4	6.31274	6.99736	8.24581
ENSMUST00000168402	Gm7332	Ensembl	258	chr5	-	9260944	9261202	intergenic				12.321	11.9151	10.0083
uc007gdd.1	Uqcr	UCSC_kg	577	chr10	-	79865741	79869511	exon sense-overlapping	NM_025650	Uqcr11	cytochrome b-c1 complex subunit 10	7.34064	7.27443	5.8738
ENSMUST00000125746	6430710C18Rik	Ensembl	509	chr2	-	72623047	72638211	intergenic				5.22207	5.05093	6.31812
ENSMUST00000119415	Gm13253	Ensembl	392	chr4	-	131775960	131776352	intergenic				15.7343	15.4913	15.834
ENSMUST00000122385	Gm15975	Ensembl	1406	chr5	+	56015426	56016832	intergenic				10.837	10.7994	11.3652
uc007xsg.1	Scn8a	UCSC_kg	541	chr15	+	100701113	100767031	exon sense-overlapping	NM_001077499	Scn8a	sodium channel protein type 8 subunit alpha	4.44885	4.35143	4.3094
uc007xsg.1	Scn8a	UCSC_kg	541	chr15	+	100701113	100767031	exon sense-overlapping	NM_011323	Scn8a	sodium channel protein type 8 subunit alpha	4.44885	4.35143	4.3094
uc008ajj.1	AK014435	UCSC_kg	364	chr17	+	8477324	8481603	intronic sense-overlapping	NM_018819	Brp44l	brain protein 44-like protein	3.96883	4.22715	5.4454
AK011139		fantom3	1706	chr2	+	5790393	5792098	natural antisense	NM_021305	Sec61a2	protein transport protein Sec61 subunit alpha	7.28619	7.45145	7.00665
NR_015593	D130009I18Rik	RefSeq_NR	2664	chr14	+	105038363	105366000	intergenic				7.30782	7.37158	8.45251
NR_027980	1700001L05Rik	RefSeq_NR	6017	chr15	-	83184276	83197727	intergenic				7.01869	7.59951	8.7326
BC028448		NRED	975	chr4	-	56879896	56880850	intergenic				13.2202	12.714	12.3845
ENSMUST00000117436	Gm13400	Ensembl	380	chr2	-	30779497	30779877	intergenic				14.6579	14.3228	13.2965
ENSMUST00000125240	Gm11216	Ensembl	354	chr4	+	63736566	63744848	intergenic				5.48521	5.49011	3.62927
MM9LINCRNAEXON10765+	mouselincRNA1137	lincRNA	3366	chr4	+	126009927	126013293	intergenic				7.36302	7.7556	8.16192
uc.470-	uc.470	UCR	341	chrX	+	90035839	90036180	intergenic				4.05011	4.72024	5.74335
AK080749		fantom3	1569	chr8	-	74114795	74116363	natural antisense	NM_025396	Pgls	6-phosphogluconolactonase	6.75909	5.83184	6.6298
ENSMUST00000154271	Pdf	Ensembl	773	chr8	-	109568597	109571086	exon sense-overlapping	NM_026513	Pdf	peptide deformylase-like protein	5.82751	5.66471	3.70959
ENSMUST00000154271	Pdf	Ensembl	773	chr8	-	109568597	109571086	natural antisense	NM_126165	Vps4a	vacuolar protein sorting-associated protein 4A	5.82751	5.66471	3.70959
NR_027452	LOC100272221	RefSeq_NR	1405	chr17	+	25411068	25412473	bidirectional	NM_001177609	Ube2i	SUMO-conjugating enzyme UBC9	6.77478	6.74852	7.50764
NR_027452	LOC100272221	RefSeq_NR	1405	chr17	+	25411068	25412473	bidirectional	NM_001177610	Ube2i	SUMO-conjugating enzyme UBC9	6.77478	6.74852	7.50764
NR_027452	LOC100272221	RefSeq_NR	1405	chr17	+	25411068	25412473	natural antisense	NM_011665	Ube2i	SUMO-conjugating enzyme UBC9	6.77478	6.74852	7.50764
uc008yec.1	11-Sep	UCSC_kg	1230	chr5	+	93596525	93605471	exon sense-overlapping	NM_001009818	Sept11	septin-11	10.8126	10.4099	10.2154
AK078985		fantom3	2393	chr8	-	114147539	114149930	natural antisense	NM_001168621	Znrf1	E3 ubiquitin-protein ligase ZNRF1 isoform a	6.94491	7.75137	9.50038
AK078985		fantom3	2393	chr8	-	114147539	114149930	natural antisense	NM_001168622	Znrf1	E3 ubiquitin-protein ligase ZNRF1 isoform b	6.94491	7.75137	9.50038
AK078985		fantom3	2393	chr8	-	114147539	114149930	natural antisense	NM_001168623	Znrf1	E3 ubiquitin-protein ligase ZNRF1 isoform c	6.94491	7.75137	9.50038
AK078985		fantom3	2393	chr8	-	114147539	114149930	natural antisense	NM_133206	Znrf1	E3 ubiquitin-protein ligase ZNRF1 isoform a	6.94491	7.75137	9.50038
AK032188		fantom3	2908	chr18	-	36174240	36177150	natural antisense	NM_028707	Psd2	PH and SEC7 domain-containing protein 2	6.53922	7.19192	8.5456
uc009efh.1	AK009064	UCSC_kg	656	chr6	-	129182643	129188000	intergenic				6.30236	6.34993	9.0297
AK132221		fantom3	3518	chr7	-	49907655	49911172	intergenic				6.71753	6.61721	7.33569
uc008dyw.1	AK046967	UCSC_kg	1327	chr18	-	5566661	5592435	intronic antisense	NM_011546	Zeb1	zinc finger E-box-binding homeobox 1	6.50403	6.60803	6.71389
AK156124		fantom3	1723	chr6	-	50015678	50017455	intergenic				7.29637	7.5208	8.87867
uc008joz.1	Gtdc1	UCSC_kg	1340	chr2	-	44419941	44426867	exon sense-overlapping	NM_172662	Gtdc1	glycosyltransferase-like domain-containing	10.7595	10.675	11.9808
AK131965	mouselincRNA0406	lincRNA	1204	chr13	+	65360846	65362134	intergenic				13.1569	12.8219	12.4059
ENSMUST00000118970	Gm16216	Ensembl	1111	chr19	+	24364205	24365316	intergenic				6.8118	6.52496	6.86981
uc009mms.1	AK037841	UCSC_kg	705	chr8	+	87189026	87193305	intergenic				9.66135	9.38386	10.1045
NR_033496	Lrp8	RefSeq_NR	5966	chr4	+	107474863	107549445	exon sense-overlapping	NM_001080926	Lrp8	low-density lipoprotein receptor-related protein	5.83875	4.39136	5.27946
ENSMUST00000120014	Gm13292	Ensembl	997	chr2	-	11330661	11331658	intergenic				16.8087	16.7674	15.0713
AK013311		fantom3	986	chr19	+	33466342	33467327	natural antisense	NM_001146342	Rnls	renalase isoform 2	10.532	9.80863	9.57219
AK013311		fantom3	986	chr19	+	33466342	33467327	natural antisense	NM_001167818	Rnls	renalase isoform 1	10.532	9.80863	9.57219
ENSMUST00000149974	H19	Ensembl	935	chr7	-	149762411	149764000	intergenic				10.0805	8.60918	3.96956
uc009exs.1	Ppp1r12c	UCSC_kg	694	chr7	-	4441334	4453282	exon sense-overlapping	NM_029834	Ppp1r12c	protein phosphatase 1 regulatory subunit 12C	6.68179	6.40063	5.71046
AK029623	mouselincRNA1071	lincRNA	4061	chr3	-	148884650	148888709	intergenic				6.53079	5.6933	6.96794
AK009503		fantom3	1089	chr15	+	79158056	79159144	natural antisense	NM_001199023	Pla2g6	85 kDa calcium-independent phospholipase A2	5.93312	6.06794	6.57137
AK009503		fantom3	1089	chr15	+	79158056	79159144	natural antisense	NM_001199024	Pla2g6	85 kDa calcium-independent phospholipase A2	5.93312	6.06794	6.57137
AK009503		fantom3	1089	chr15	+	79158056	79159144	natural antisense	NM_001199025	Pla2g6	85 kDa calcium-independent phospholipase A2	5.93312	6.06794	6.57137
AK009503		fantom3	1089	chr15	+	79158056	79159144	natural antisense	NM_016915	Pla2g6	85 kDa calcium-independent phospholipase A2	5.93312	6.06794	6.57137
ENSMUST00000149619	Gm13387	Ensembl	659	chr2	-	24999336	25000843	intergenic				6.696	6.25405	8.02524
AK171344		fantom3	2916	chr4	+	95752399	95755317	intergenic				3.80873	4.19062	3.04805
AK042584		fantom3	1131	chr10	-	127518902	127520031	bidirectional	NM_016774	Atp5b	ATP synthase subunit beta, mitochondrial	9.69575	8.24072	9.19146
AK046021		fantom3	3544	chr3	-	157735530	157739076	intergenic				4.78065	4.1605	5.03861
ENSMUST00000149681	Gm15648	Ensembl	778	chr16	+	17152722	17153797	natural antisense	NM_009456	Ube2l3	ubiquitin-conjugating enzyme E2 L3	4.45004	3.71138	3.42758
uc008nvd.1	AK043662	UCSC_kg	1464	chr2	+	164376029	164385230	intergenic				11.9007	11.8703	13.1741
AK015621		fantom3	1742	chr10	-	126225919	126230766	intergenic				4.68417	4.11191	4.19403
AK083639		fantom3	2688	chr19	-	6457418	6460107	intronic antisense	NM_001205234	Nrxn2	neurexin II isoform 1	10.3047	10.3641	11.4191
AK083639		fantom3	2688	chr19	-	6457418	6460107	intronic antisense	NM_001205235	Nrxn2	neurexin II isoform 3	10.3047	10.3641	11.4191
AK083639		fantom3	2688	chr19	-	6457418	6460107	intronic antisense	NM_020253	Nrxn2	neurexin II isoform 2	10.3047	10.3641	11.4191
CJ083178	humanlincRNA2152	lincRNA	383	chr14	-	72497971	73002956	intronic sense-overlapping	NM_207636	Fndc3a	fibronectin type-III domain-containing protein	9.71041	9.22049	10.2243
uc008yml.1	1700028K03Rik	UCSC_kg	3206	chr5	+	107963729	107980567	exon sense-overlapping	NM_175241	1700028K03Rik	hypothetical protein LOC76421 isoform 2	6.28228	6.34823	7.07024
uc008yml.1	1700028K03Rik	UCSC_kg	3206	chr5	+	107963729	107980567	exon sense-overlapping	NM_182745	1700028K03Rik	hypothetical protein LOC76421 isoform 1	6.28228	6.34823	7.07024
uc008yml.1	1700028K03Rik	UCSC_kg	3206	chr5	+	107963729	107980567	natural antisense	NM_001161738	Glmn	glomulin isoform a	6.28228	6.34823	7.07024
uc008yml.1	1700028K03Rik	UCSC_kg	3206	chr5	+	107963729	107980567	natural antisense	NM_001161739	Glmn	glomulin isoform b	6.28228	6.34823	7.07024
uc008yml.1	1700028K03Rik	UCSC_kg	3206	chr5	+	107963729	107980567	natural antisense	NM_133248	Glmn	glomulin isoform a	6.28228	6.34823	7.07024
MM9LINCRNAEXON10113+		lincRNA	267	chr9	+	65367889	65368156	intergenic				7.48897	7.42369	8.44116
ENSMUST00000119380	Gm8312	Ensembl	618	chrX	-	64422787	64423405	intergenic				4.4236	3.71392	4.55375
uc008bvb.1	wdr4	UCSC_kg	1802	chr17	-	31632568	31638238	exon sense-overlapping	NM_021322	Wdr4	tRNA (guanine-N(7)-)-methyltransferase subunit	4.47398	4.72716	4.74245
ENSMUST00000152745	2700038G22Rik	Ensembl	1261	chr5	+	23356414	23360742	intergenic				7.04667	7.25399	7.27469
uc007sav.1	AK007159	UCSC_kg	1144	chr14	+	3262350	3305222	intergenic				5.67639	5.70466	6.65311
ENSMUST00000120200	Gm11557	Ensembl	1008	chr11	+	99539439	99540447	intergenic				16.3967	16.5106	14.4823
uc009pqy.1	Dmxl2	UCSC_kg	2520	chr9	-	54212971	54216417	exon sense-overlapping	NM_172771	Dmxl2	dmX-like protein 2	6.14385	6.31865	6.06772
uc007pgn.1	AK135975	UCSC_kg	1888	chr12	-	114541177	114545045	intergenic				2.88646	3.43305	5.64618
ENSMUST00000122152	Gm15547	Ensembl	333	chr5	-	121980571	121980904	intronic sense-overlapping	NM_010765	Mapkapk5	MAP kinase-activated protein kinase 5	14.4402	14.0712	13.9498
ENSMUST00000121174	Gm12651	Ensembl	447	chr4	-	93570714	93571161	intergenic				5.32569	4.75089	5.51706
AK082538		fantom3	1758	chr11	-	100320882	100322640	intergenic				8.70509	8.82386	9.73133
ENSMUST00000136557	Gm16068	Ensembl	504	chr19	-	47680633	47691596	intronic antisense	NM_001164639	Slk	STE20-like serine/threonine-protein kinase	4.29416	4.41368	5.31976
ENSMUST00000136557	Gm16068	Ensembl	504	chr19	-	47680633	47691596	intronic antisense	NM_009289	Slk	STE20-like serine/threonine-protein kinase	4.29416	4.41368	5.31976
uc008qxq.1	AK036227	UCSC_kg	3796	chr3	-	107692950	107698716	bidirectional	NM_010360	Gstm5	glutathione S-transferase Mu 5	6.63308	6.65039	8.0147
uc008qxq.1	AK036227	UCSC_kg	3796	chr3	-	107692950	107698716	natural antisense	NM_133867	Eps8l3	epidermal growth factor receptor kinase	6.63308	6.65039	8.0147
MM9LINCRNAEXON11525-	mouselincRNA0380	lincRNA	66	chr13	-	28519062	28519128	intergenic				5.36239	5.64071	5.70374
MM9LINCRNAEXON10765-	mouselincRNA1137	lincRNA	3366	chr4	-	126009927	126013293	intergenic				9.63355	9.95046	10.6357
ENSMUST00000130022	Gm11463	Ensembl	830	chr2	-	165802256	165811424	intergenic				4.71398	4.72524	5.65654
AK003546		fantom3	1262	chr5	-	124027812	124029066	intergenic				12.4417	12.5742	13.6629
uc007gvi.1	Vezt	UCSC_kg	1006	chr10	-	93434429	93453032	exon sense-overlapping	NM_172538	Vezt	vezatin	5.57229	5.67279	3.4516
ENSMUST00000169925	AC134441.1	Ensembl	1477	chr5	+	148211129	148213493	intronic antisense	NM_010229	Flt3	FL cytokine receptor	4.27316	4.05294	5.87906
ENSMUST00000117170	Gm14894	Ensembl	270	chrX	+	111775805	111776075	intergenic				7.03255	7.19833	4.72789
ENSMUST00000145794	Gm15663	Ensembl	3200	chr10	+	105011614	105020930	bidirectional	NM_177368	Tmtc2	transmembrane and TPR repeat-containing protein	5.00475	5.81925	5.8486
uc009eet.1	BC035044	UCSC_kg	2612	chr6	-	128798061	128841142	intronic antisense	NM_020257	Clec2i	C-type lectin domain family 2 member I	2.85465	4.32416	5.52343
AK017023		fantom3	1062	chr14	-	103386628	103433020	intergenic				4.07678	4.8749	2.80222
ENSMUST00000120192	Gm9115	Ensembl	1348	chrX	-	99919740	99921088	intergenic				11.241	11.0897	8.95749
uc007fqg.1	mKIAA0376	UCSC_kg	3020	chr10	+	74741020	74775138	exon sense-overlapping	NM_001145826	Specc1l	cytospin-A isoform a	7.15526	7.26491	8.36735
uc007fqg.1	mKIAA0376	UCSC_kg	3020	chr10	+	74741020	74775138	exon sense-overlapping	NM_153406	Specc1l	cytospin-A isoform b	7.15526	7.26491	8.36735
MM9LINCRNAEXON10386-	mouselincRNA1420	lincRNA	237	chr7	-	137669444	137669681	intergenic				5.38776	5.31586	5.30426
MM9LINCRNAEXON11473+	mouselincRNA0486	lincRNA	373	chr14	+	65764701	65765074	intergenic				5.205	5.01301	4.92903
ENSMUST00000120762	Gm8172	Ensembl	750	chrX	-	66858670	66859420	intronic antisense	NM_008032	Aff2	AF4/FMR2 family member 2	15.2792	15.0949	14.6044
ENSMUST00000119918	Rps12-ps6	Ensembl	399	chrX	-	121463333	121463732	intergenic				16.3088	16.0814	16.2589
uc007lzt.1	BC058545	UCSC_kg	1568	chr11	+	106649951	106651519	bidirectional	NM_007840	Ddx5	probable ATP-dependent RNA helicase DDX5	9.6629	8.58306	8.98893
uc007lzt.1	BC058545	UCSC_kg	1568	chr11	+	106649951	106651519	exon sense-overlapping	NM_001166685	Ccdc45	coiled-coil domain-containing protein 45 isoform	9.6629	8.58306	8.98893
uc007lzt.1	BC058545	UCSC_kg	1568	chr11	+	106649951	106651519	exon sense-overlapping	NM_177088	Ccdc45	coiled-coil domain-containing protein 45 isoform	9.6629	8.58306	8.98893
AK143279		fantom3	2158	chr18	+	67883995	67886153	natural antisense	NM_001127177	Ptpn2	tyrosine-protein phosphatase non-receptor type 2	6.42504	5.94692	6.83373
AK143279		fantom3	2158	chr18	+	67883995	67886153	natural antisense	NM_008977	Ptpn2	tyrosine-protein phosphatase non-receptor type 2	6.42504	5.94692	6.83373
uc007tth.1	X63927	UCSC_kg	332	chr14	+	54336437	54336964	intergenic				5.0509	4.34221	6.35099
uc007msb.1	AK164256	UCSC_kg	2957	chr11	-	120046713	120051170	intergenic				5.31162	5.28411	5.74638
AK051120		fantom3	1297	chr7	+	4610261	4611556	natural antisense	NM_172894	Ppp6r1	serine/threonine-protein phosphatase 6	6.78637	5.91816	4.92852
uc008dxf.1	AK191492	UCSC_kg	447	chr17_random	+	354408	363477	intergenic				6.85961	7.25252	4.10826
uc.36-	uc.36	UCR	264	chr3	+	108708783	108709047	intronic antisense	NM_025845	Prpf38b	pre-mRNA-splicing factor 38B	4.81289	4.32482	3.54151
ENSMUST00000096232	Cebpd	Ensembl	1180	chr16	+	15887378	15888559	exon sense-overlapping	NM_007679	Cebpd	CCAAT/enhancer-binding protein delta	11.1794	10.8618	12.4391
MM9LINCRNAEXON11609+		lincRNA	151	chr13	+	98214347	98214498	intergenic				8.45617	8.68685	10.4625
ENSMUST00000129740	Gm15834	Ensembl	2097	chr1	+	58561995	58574374	bidirectional	NM_008765	Orc2	origin recognition complex subunit 2 isoform A	3.66438	2.56659	5.30071
ENSMUST00000153354	Gm13596	Ensembl	292	chr2	+	68314138	68315809	intergenic				8.58461	8.4414	8.63759
ENSMUST00000122352	Gm11953	Ensembl	1003	chr11	+	3851716	3852719	intergenic				16.6475	16.6654	14.8265
ENSMUST00000162896	Gm6264	Ensembl	1217	chr1	+	85157437	85190835	intergenic				5.59346	6.34905	6.60209
ENSMUST00000117107	Gm15560	Ensembl	643	chr10	-	7527913	7528556	intronic antisense	NM_026141	Ppil4	peptidyl-prolyl cis-trans isomerase-like 4	11.4652	11.3185	8.92023
ENSMUST00000137221	Gm13569	Ensembl	574	chr2	+	62647243	62648755	intronic antisense	NM_133207	Kcnh7	potassium voltage-gated channel subfamily H	5.90736	5.56636	6.86203
MM9LINCRNAEXON10804-	mouselincRNA0950	lincRNA	167	chr3	-	9409048	9409215	intergenic				9.38153	9.38602	10.397
AK155782		fantom3	1859	chr11	-	87560466	87562321	intergenic				13.4133	13.5462	14.5131
MM9LINCRNAEXON10441-		lincRNA	84	chr6	-	52169211	52169295	intergenic				8.03186	7.95894	9.23161
uc009jvt.1	AK181982	UCSC_kg	1088	chr7	-	134654810	134655898	intergenic				9.10727	9.06253	9.04286
ENSMUST00000121349	Gm11677	Ensembl	977	chr11	-	111585961	111586938	intergenic				9.0074	8.70931	9.14529
AK149947		fantom3	3872	chr9	-	89154362	89158233	intergenic				8.68201	8.68479	9.69136
uc007kxm.1	Mbtd1	UCSC_kg	2862	chr11	+	93747419	93806617	bidirectional	NM_001013375	Utp18	U3 small nucleolar RNA-associated protein 18	5.88932	5.7314	4.75314
uc007kxm.1	Mbtd1	UCSC_kg	2862	chr11	+	93747419	93806617	exon sense-overlapping	NM_134012	Mbtd1	MBT domain-containing protein 1	5.88932	5.7314	4.75314
MM9LINCRNAEXON10814-	mouselincRNA0966	lincRNA	1239	chr3	-	30124756	30125995	intergenic				3.82766	3.99624	3.15178
humanlincRNA2233-	humanlincRNA2233	lincRNA	27752	chr4	+	10252868	10280620	intergenic				9.00805	9.18936	10.5929
ENSMUST00000107604	Gm12537	Ensembl	1253	chr4	-	57383644	57384897	intergenic				17.3658	17.2056	17.2287
MM9LINCRNAEXON11112-	mouselincRNA0828	lincRNA	1165	chr19	-	53534641	53535806	intergenic				5.86325	6.00648	7.33456
mouselincRNA0453-	mouselincRNA0453	lincRNA	27581	chr13	+	114054758	114082339	intergenic				4.87243	5.12893	5.55294
AK018285		NRED	1459	chr16	-	21331974	21333429	intergenic				10.0796	9.18099	8.98645
ENSMUST00000055878	Gm5548	Ensembl	396	chr3	-	112856806	112857202	intergenic				8.56182	8.22338	4.72142
uc008ekh.1	Srp19	UCSC_kg	992	chr18	+	34490836	34496250	exon sense-overlapping	NM_025527	Srp19	signal recognition particle 19 kDa protein	3.72259	4.66473	3.09934
AK144970		fantom3	628	chr6	-	71781078	71781704	natural antisense	NM_029673	Immt	mitochondrial inner membrane protein	6.54768	6.34605	6.96283
uc008eto.1	AK204365	UCSC_kg	252	chr18	+	42362002	42362254	natural antisense	NM_134137	Lars	leucyl-tRNA synthetase, cytoplasmic	5.50062	5.15471	5.78218
NR_028376	A930004D18Rik	RefSeq_NR	3227	chr2	-	17946815	17959368	intergenic				9.98907	10.1381	10.8237
uc008yts.1	AK085912	UCSC_kg	267	chr5	-	113308438	113325382	exon sense-overlapping	NM_028901	Myo18b	myosin XVIIIb	6.76311	6.28842	5.67813
ENSMUST00000152645	Gm13587	Ensembl	366	chr2	+	38528056	38532072	intergenic				6.29384	6.13782	6.685
NR_033138	Gm833	RefSeq_NR	1291	chr4	+	152071648	152075031	intergenic				4.08991	4.13437	5.10885
MM9LINCRNAEXON11954+		lincRNA	313	chr10	+	98566201	98566514	intergenic				3.79498	4.74232	5.18051
ENSMUST00000094854	Gm13015	Ensembl	204	chr4	+	116821527	116821731	intergenic				12.9913	13.1171	12.6864
NR_001462	G6b	RefSeq_NR	1160	chr17	+	35201381	35202541	natural antisense	NM_001033221	AU023871	G6b protein isoform 2	6.91277	6.96315	8.49552
NR_001462	G6b	RefSeq_NR	1160	chr17	+	35201381	35202541	natural antisense	NM_001191012	AU023871	G6b protein isoform 1	6.91277	6.96315	8.49552
CA876181	mouselincRNA1216	lincRNA	305	chr5	-	109156118	109156422	intergenic				5.55495	5.2885	5.93631
uc009uyj.1	Fxy	UCSC_kg	372	chrX	+	166413190	166419965	exon sense-overlapping	NM_010797	Mid1	midline-1	7.83628	7.97003	7.388
uc009uyj.1	Fxy	UCSC_kg	372	chrX	+	166413190	166419965	exon sense-overlapping	NM_183151	Mid1	midline-1	7.83628	7.97003	7.388
uc007btf.1	C130026I21Rik	UCSC_kg	512	chr1	-	84987069	85242284	intronic antisense	NM_001081746	Gm7609	component of Sp100-rs-like	6.73731	6.96657	7.52488
uc007btf.1	C130026I21Rik	UCSC_kg	512	chr1	-	84987069	85242284	intronic sense-overlapping	NM_213615	A530032D15Rik	SP140 nuclear body protein family member	6.73731	6.96657	7.52488
AK004796		NRED	3234	chr19	+	3084177	3087406	intergenic				6.74047	6.6886	4.55189
ENSMUST00000146981	4930599N23Rik	Ensembl	880	chr6	+	39068471	39098311	bidirectional	NM_172893	Parp12	poly [ADP-ribose] polymerase 12	5.11797	5.30513	5.70656
ENSMUST00000146981	4930599N23Rik	Ensembl	880	chr6	+	39068471	39098311	natural antisense	NM_001033430	Jhdm1d	lysine-specific demethylase 7	5.11797	5.30513	5.70656
MM9LINCRNAEXON10974+		lincRNA	96	chr2	+	75029554	75029650	intergenic				9.26178	8.97533	10.1955
AK028131		fantom3	2325	chr9	+	45738194	45740519	natural antisense	NM_011526	Tagln	transgelin	6.44696	6.41183	7.34865
MM9LINCRNAEXON10423-		lincRNA	321	chr6	-	35454832	35455153	intergenic				7.94372	7.44257	9.57939
uc007npb.1	Brms1l	UCSC_kg	890	chr12	+	56962376	56970723	exon sense-overlapping	NM_001037756	Brms1l	breast cancer metastasis-suppressor 1-like	6.66605	6.8275	4.16933
ENSMUST00000097689	Gm10556	Ensembl	3906	chr18	+	4812483	4850957	intergenic				6.14197	6.19547	7.47751
ENSMUST00000142374	Gm14236	Ensembl	872	chr2	+	167836028	167837006	natural antisense	NM_001080708	Fam65c	hypothetical protein LOC69553	4.0986	4.26053	3.82474
AK085930		fantom3	1058	chr8	+	11637281	11638324	intergenic				7.22241	6.1927	7.32665
AK009999		fantom3	1419	chr2	+	165438517	165439936	intergenic				7.77014	7.33857	8.03649
AK144425		fantom3	1006	chr8	-	97613585	97614576	natural antisense	NM_028805	Katnb1	katanin p80 WD40-containing subunit B1	5.19459	5.17949	6.62905
AW495718	humanlincRNA2027	lincRNA	476	chr6	+	51217649	51218118	intergenic				8.0016	8.15359	9.48592
uc009mix.1	AK083190	UCSC_kg	5021	chr8	-	82489751	82494772	exon sense-overlapping	NM_020259	Hhip	hedgehog-interacting protein precursor	6.4747	2.38523	2.49499
AK080827		fantom3	2978	chr12	+	45415761	45418737	intergenic				9.3746	9.21578	10.963
ENSMUST00000120782	Gm13517	Ensembl	1495	chr2	+	55627958	55629453	intergenic				3.75246	2.38072	5.39716
AK160170		fantom3	1425	chr6	+	124672634	124674046	intronic antisense	NM_001077705	Ptpn6	tyrosine-protein phosphatase non-receptor type 6	6.48879	6.22007	7.20195
AK160170		fantom3	1425	chr6	+	124672634	124674046	intronic antisense	NM_013545	Ptpn6	tyrosine-protein phosphatase non-receptor type 6	6.48879	6.22007	7.20195
NR_030682	2810410L24Rik	RefSeq_NR	1707	chr11	-	120047963	120051170	intergenic				8.74613	8.18361	8.89066
BX521937	mouselincRNA0008	lincRNA	530	chr1	+	35034878	35035099	intergenic				4.04058	4.46969	3.17112
ENSMUST00000121157	Gm15035	Ensembl	1562	chrX	-	46316939	46318656	intergenic				5.55148	5.61976	3.05841
uc009nto.1	AK032654	UCSC_kg	3344	chr8	-	125248847	125262411	intergenic				7.98007	7.93044	9.12487
ENSMUST00000129245	Meg3	Ensembl	1498	chr12	+	110779210	110783529	intergenic				9.85279	10.0517	10.1827
ENSMUST00000118523	Gm3712	Ensembl	2071	chrX	-	92515157	92517228	intergenic				10.0907	9.97917	10.7919
ENSMUST00000161478	Gm6921	Ensembl	435	chr8	+	130085334	130085769	intronic sense-overlapping	NM_033620	Pard3	partitioning defective 3 homolog isoform 3	13.5609	13.0406	11.1939
AK014529		fantom3	1764	chr13	-	115031085	115032848	intergenic				3.75185	3.73218	4.031
ENSMUST00000166840	AC159314.1	Ensembl	3485	chr9	-	20832750	20836801	natural antisense	NM_008319	Icam5	intercellular adhesion molecule 5 precursor	5.32898	5.51576	6.65003
ENSMUST00000166840	AC159314.1	Ensembl	3485	chr9	-	20832750	20836801	natural antisense	NM_010493	Icam1	intercellular adhesion molecule 1 precursor	5.32898	5.51576	6.65003
ENSMUST00000166840	AC159314.1	Ensembl	3485	chr9	-	20832750	20836801	natural antisense	NM_023892	Icam4	intercellular adhesion molecule 4 precursor	5.32898	5.51576	6.65003
AK005782		fantom3	637	chr8	+	29195309	29196068	intergenic				3.8118	3.35236	3.0429
mouselincRNA0768-	mouselincRNA0768	lincRNA	5775	chr18	+	49419024	49424799	intergenic				5.73605	5.51284	6.24388
AK017047		fantom3	1221	chr13	+	50232437	50242039	intergenic				7.77928	7.64454	8.3436
ENSMUST00000120350	Rpl23a-ps11	Ensembl	441	chrX	+	11444390	11444831	intergenic				15.1206	14.9569	15.2672
uc009vey.1	DQ539915	UCSC_kg	1612	chrM	+	5326	6938	intergenic				16.4541	16.4552	16.6405
ENSMUST00000082150	Hmgb1l	Ensembl	579	chr6	-	131558310	131558889	intergenic				8.62459	8.7297	9.3603
AK144432		fantom3	3134	chr3	-	35757189	35760323	intergenic				7.67849	7.76214	7.89429
uc008wsp.1	AK005363	UCSC_kg	859	chr5	+	24491659	24503980	intronic antisense	NM_145401	Prkag2	5'-AMP-activated protein kinase subunit gamma-2	8.25211	6.73194	5.77793
AK012587		fantom3	555	chr11	+	96156167	96156721	intergenic				9.44554	9.20835	8.89786
ENSMUST00000155018	4930417H01Rik	Ensembl	349	chr2	+	122529971	122543965	intergenic				7.6139	7.54392	8.70772
ENSMUST00000121881	Gm14429	Ensembl	2024	chr2	-	177586856	177590208	intergenic				12.2073	11.9766	12.5018
uc007oiz.1	Alkbh1	UCSC_kg	2031	chr12	-	88769027	88784789	bidirectional	NM_026958	1810035L17Rik	SRA stem-loop-interacting RNA-binding protein,	4.13898	4.06067	2.90578
uc007oiz.1	Alkbh1	UCSC_kg	2031	chr12	-	88769027	88784789	exon sense-overlapping	NM_001013372	Nrp	neural regeneration protein	4.13898	4.06067	2.90578
uc007oiz.1	Alkbh1	UCSC_kg	2031	chr12	-	88769027	88784789	exon sense-overlapping	NM_001102565	Alkbh1	alkylated DNA repair protein alkB homolog 1	4.13898	4.06067	2.90578
AK042397		fantom3	1743	chr3	-	8926526	8928269	intergenic				7.41551	7.29822	8.22456
uc007gri.1	1200002N14Rik	UCSC_kg	2141	chr10	-	87785548	87791893	exon sense-overlapping	NM_027878	Dram1	DNA damage-regulated autophagy modulator protein	9.80716	10.1686	10.937
ENSMUST00000119250	Gm14352	Ensembl	449	chrX	-	3204775	3205224	intergenic				7.28823	6.83619	5.95805
uc007qbq.1	Prpf4b	UCSC_kg	2649	chr13	+	34979992	34997933	exon sense-overlapping	NM_013830	Prpf4b	serine/threonine-protein kinase PRP4 homolog	5.72683	5.16092	3.36377
uc007zbz.1	AK144265	UCSC_kg	402	chr16	-	35966838	35983316	bidirectional	NM_008465	Kpna1	importin subunit alpha-1	8.02028	8.06752	9.00685
uc007zbz.1	AK144265	UCSC_kg	402	chr16	-	35966838	35983316	intronic antisense	NM_030253	Parp9	poly [ADP-ribose] polymerase 9	8.02028	8.06752	9.00685
ENSMUST00000118709	Rps8-ps2	Ensembl	624	chr2	-	175804114	175804738	intergenic				14.6868	14.2892	13.6893
ENSMUST00000153023	Gm10565	Ensembl	3440	chr4	+	141639886	141643974	natural antisense	NM_145402	Tmem51	transmembrane protein 51	4.92546	5.2113	5.41913
uc008vvo.1	AK035687	UCSC_kg	2792	chr4	+	148334434	148341107	natural antisense	NM_019781	Pex14	peroxisomal membrane protein PEX14	7.69878	7.68259	8.35121
AK156763		fantom3	3716	chr4	-	26454218	26457725	intergenic				7.0131	7.12074	8.31467
AK145330		fantom3	1023	chr5	-	35022171	35049480	intronic antisense	NM_001080743	Grk4	G protein-coupled receptor kinase 4 isoform 2	6.20697	6.73564	6.43698
AK145330		fantom3	1023	chr5	-	35022171	35049480	intronic antisense	NM_019497	Grk4	G protein-coupled receptor kinase 4 isoform 1	6.20697	6.73564	6.43698
ENSMUST00000144460	6330418K02Rik	Ensembl	519	chr5	+	138705335	138707457	bidirectional	NM_153161	BC037034	hypothetical protein LOC231807	7.69692	7.91285	8.05642
ENSMUST00000144460	6330418K02Rik	Ensembl	519	chr5	+	138705335	138707457	natural antisense	NM_001033416	Gal3st4	galactose-3-O-sulfotransferase 4	7.69692	7.91285	8.05642
ENSMUST00000166777	AC167036.13	Ensembl	413	chr1	-	85305233	85323881	intergenic				7.31529	7.1086	8.72412
uc008ftj.1	MMR	UCSC_kg	4399	chr18	-	80931815	81130797	exon sense-overlapping	NM_001201569	Atp9b	probable phospholipid-transporting ATPase IIB	6.53275	6.71262	6.71707
uc008ftj.1	MMR	UCSC_kg	4399	chr18	-	80931815	81130797	exon sense-overlapping	NM_015805	Atp9b	probable phospholipid-transporting ATPase IIB	6.53275	6.71262	6.71707
NR_027913	G630025P09Rik	RefSeq_NR	2370	chr11	+	69617170	69619540	natural antisense	NM_001033433	Tmem102	transmembrane protein 102	5.52448	5.41703	5.58709
uc008bun.1	AK085535	UCSC_kg	1661	chr17	+	31289696	31299997	natural antisense	NM_009362	Tff1	trefoil factor 1 precursor	9.18312	8.94721	10.1951
ENSMUST00000079345	Gm12715	Ensembl	1903	chr4	+	103235928	103237833	intergenic				14.9752	15.3442	13.5424
uc007dkt.1	C030014K22Rik	UCSC_kg	4316	chr1	+	168931605	169021141	exon sense-overlapping	NM_001160261	Fam78b	hypothetical protein LOC226610	5.34388	5.67368	6.62584
uc007dkt.1	C030014K22Rik	UCSC_kg	4316	chr1	+	168931605	169021141	exon sense-overlapping	NM_001160262	Fam78b	hypothetical protein LOC226610	5.34388	5.67368	6.62584
uc007dkt.1	C030014K22Rik	UCSC_kg	4316	chr1	+	168931605	169021141	exon sense-overlapping	NM_175461	Fam78b	hypothetical protein LOC226610	5.34388	5.67368	6.62584
AK084799		fantom3	2273	chr3	+	10426593	10428866	intronic antisense	NM_001127191	Snx16	sorting nexin-16 isoform b	6.08524	5.70494	5.84262
AK084799		fantom3	2273	chr3	+	10426593	10428866	intronic antisense	NM_029068	Snx16	sorting nexin-16 isoform a	6.08524	5.70494	5.84262
ENSMUST00000100159	Rpl36-ps8	Ensembl	315	chr4	-	116512511	116512826	intergenic				14.3198	13.8461	13.4188
AK080268		fantom3	1477	chr10	-	70808904	70810380	bidirectional	NM_027184	Ipmk	inositol polyphosphate multikinase	4.18711	3.52685	4.94492
ENSMUST00000169557	RP24-146I24.2	Ensembl	4085	chr13	+	34124931	34129016	exon sense-overlapping	NM_009068	Ripk1	receptor-interacting serine/threonine-protein	3.31334	4.64272	5.15824
NR_036654	Gm6525	RefSeq_NR	556	chr3	+	83978559	83979115	intronic antisense	NM_030706	Trim2	tripartite motif-containing protein 2	5.87378	5.96436	6.72814
AK139989		fantom3	1904	chr19	+	23064968	23066948	intergenic				4.70322	5.87968	5.78611
AK013574		fantom3	1480	chr11	+	69357558	69359036	natural antisense	NM_001081330	Dnahc2	dynein heavy chain 2, axonemal	5.19196	5.0694	5.83383
ENSMUST00000077490	Hmgn2l6	Ensembl	273	chrX	-	138304674	138304947	intergenic				13.006	12.8549	10.3738
ENSMUST00000136211	5530601H04Rik	Ensembl	659	chrX	-	102270584	102274948	bidirectional	NM_026312	2610029G23Rik	hypothetical protein LOC67683	5.51986	5.39693	5.29904
ENSMUST00000154735	2700086A05Rik	Ensembl	1871	chr6	+	52158060	52164574	natural antisense	NM_010452	Hoxa3	homeobox protein Hox-A3	4.10521	3.97739	3.75074
ENSMUST00000154735	2700086A05Rik	Ensembl	1871	chr6	+	52158060	52164574	natural antisense	NM_010454	Hoxa6	homeobox protein Hox-A6	4.10521	3.97739	3.75074
AK162336		fantom3	2665	chr12	-	40778043	40780705	intergenic				7.00435	7.02834	8.53231
NR_001592	H19	RefSeq_NR	2615	chr7	-	149761436	149764051	intergenic				9.4527	9.52017	10.5988
AK137328		fantom3	1723	chr9	+	70778294	70782237	intronic antisense	NM_008280	Lipc	hepatic triacylglycerol lipase precursor	4.58079	5.95318	5.35416
ENSMUST00000127697	Gm15835	Ensembl	356	chr16	-	4777742	4779454	intronic sense-overlapping	NM_025670	5730403B10Rik	LITAF-like protein	4.50058	4.4031	5.56744
ENSMUST00000165292	AC122371.1	Ensembl	5128	chr13	-	69948791	69954972	natural antisense	NM_138596	Med10	mediator of RNA polymerase II transcription	4.46366	4.06142	5.18652
NR_033483	U90926	RefSeq_NR	522	chr5	-	92638920	92644434	intergenic				6.03441	6.03424	7.28618
AK156128		fantom3	2625	chr4	-	154292504	154295085	intergenic				5.90717	7.03106	6.30106
uc009pcd.1	DQ560772	UCSC_kg	701	chr9	-	43955505	43956206	intergenic				5.30497	5.69625	6.5253
ENSMUST00000094493	Gm13241	Ensembl	780	chr4	-	145721927	145722707	intergenic				7.63006	7.84609	5.60243
CF613358	humanlincRNA2084	lincRNA	584	chr6	-	4001386	4001948	intergenic				4.30675	3.0463	5.13025
ENSMUST00000118180	Olfr595-ps1	Ensembl	927	chr7	+	110384145	110385072	intergenic				5.28961	5.16806	6.21933
NR_027938	4930481A15Rik	RefSeq_NR	1235	chr19	+	5406873	5422847	natural antisense	NM_024176	Drap1	dr1-associated corepressor	7.87626	7.33338	8.87729
ENSMUST00000118418	Gm14941	Ensembl	444	chrX	+	119473055	119473499	intergenic				5.68829	5.47618	6.51919
MM9LINCRNAEXON11902+	mouselincRNA0173	lincRNA	194	chr10	+	60486729	60486923	intergenic				8.08103	8.30299	9.40986
AK033935		fantom3	1401	chr17	+	44242876	44244275	bidirectional	NM_199016	Enpp4	ectonucleotide pyrophosphatase/phosphodiesterase	7.61153	8.19325	9.68106
MM9LINCRNAEXON10610-	mouselincRNA1227	lincRNA	182	chr5	-	120276993	120277175	intergenic				7.49066	7.87952	7.71679
MM9LINCRNAEXON10379-	mouselincRNA1415	lincRNA	406	chr7	-	134375901	134376307	bidirectional	NM_146201	Zfp553	zinc finger protein 48	5.31323	5.1287	5.93666
uc007ohm.1	mKIAA0998	UCSC_kg	1360	chr12	+	87280275	87402843	exon sense-overlapping	NM_001081423	Ttll5	tubulin polyglutamylase TTLL5	4.85462	5.07655	5.75369
uc007ohm.1	mKIAA0998	UCSC_kg	1360	chr12	+	87280275	87402843	intronic antisense	NM_009368	Tgfb3	transforming growth factor beta-3 preproprotein	4.85462	5.07655	5.75369
MM9LINCRNAEXON10317+	mouselincRNA1373	lincRNA	438	chr7	+	66563296	66563734	intergenic				9.30967	9.44237	8.16354
uc008sno.1	Ccl19	UCSC_kg	701	chr4	+	42643256	42645246	intergenic				5.78963	4.92129	6.55967
AK136720		fantom3	816	chr11	+	69694593	69695407	bidirectional	NM_153143	Kctd11	BTB/POZ domain-containing protein KCTD11	3.96463	4.20565	3.34283
AK136720		fantom3	816	chr11	+	69694593	69695407	natural antisense	NM_153788	Acap1	arf-GAP with coiled-coil, ANK repeat and PH	3.96463	4.20565	3.34283
ENSMUST00000166721	1700006J14Rik	Ensembl	960	chr10	+	119801235	119819745	natural antisense	NM_010441	Hmga2	high mobility group protein HMGI-C	4.21466	3.99046	3.72413
ENSMUST00000161529	Gm16537	Ensembl	702	chr15	-	99545973	99554905	natural antisense	NM_010271	Gpd1	glycerol-3-phosphate dehydrogenase [NAD+],	9.66295	8.38292	7.76925
uc007dlv.1	Ddr2	UCSC_kg	259	chr1	-	172018925	172040861	exon sense-overlapping	NM_022563	Ddr2	discoidin domain-containing receptor 2	6.28007	6.33909	6.75376
uc008ruy.1	AK016265	UCSC_kg	1045	chr3	-	156209716	156224710	bidirectional	NM_001039094	Negr1	neuronal growth regulator 1 isoform a	2.70817	3.33075	2.93041
uc008ruy.1	AK016265	UCSC_kg	1045	chr3	-	156209716	156224710	bidirectional	NM_177274	Negr1	neuronal growth regulator 1 isoform b	2.70817	3.33075	2.93041
MM9LINCRNAEXON11785+		lincRNA	836	chr11	+	61328043	61328879	intergenic				5.95249	6.21822	6.55947
MM9LINCRNAEXON11056-	mouselincRNA0944	lincRNA	938	chr2	-	173440891	173441829	intergenic				7.29164	6.94287	8.08121
ENSMUST00000166763	AL772256.1	Ensembl	2727	chr2	+	83801656	83804384	exon sense-overlapping	NM_001177418	Gm13698	novel protein containing MIF4G and MA3 domains	8.82085	8.19411	6.64646
ENSMUST00000166763	AL772256.1	Ensembl	2727	chr2	+	83801656	83804384	exon sense-overlapping	NM_001177422	Gm13693	novel protein containing MIF4G and MA3 domains	8.82085	8.19411	6.64646
ENSMUST00000166763	AL772256.1	Ensembl	2727	chr2	+	83801656	83804384	exon sense-overlapping	NM_001177424	Gm13696	novel protein containing MIF4G and MA3 domains	8.82085	8.19411	6.64646
ENSMUST00000166763	AL772256.1	Ensembl	2727	chr2	+	83801656	83804384	exon sense-overlapping	NM_001177429	Gm13694	novel protein containing MIF4G and MA3 domains	8.82085	8.19411	6.64646
ENSMUST00000166763	AL772256.1	Ensembl	2727	chr2	+	83801656	83804384	exon sense-overlapping	NM_001177430	Gm13697	novel protein containing MIF4G and MA3 domains	8.82085	8.19411	6.64646
ENSMUST00000166763	AL772256.1	Ensembl	2727	chr2	+	83801656	83804384	exon sense-overlapping	NM_001177432	Gm13691	novel protein containing MIF4G and MA3 domains	8.82085	8.19411	6.64646
ENSMUST00000166763	AL772256.1	Ensembl	2727	chr2	+	83801656	83804384	exon sense-overlapping	NM_001177434	Gm13695	predicted gene 13695	8.82085	8.19411	6.64646
AK172017		fantom3	3599	chr2	-	115329482	115333077	intergenic				5.22231	5.45971	5.90756
BE197847	humanlincRNA1722	lincRNA	60	chr1	+	70114340	70114396	intronic sense-overlapping	NM_025728	Spag16	sperm-associated antigen 16 protein isoform 2	5.02895	5.24404	7.23496
BE197847	humanlincRNA1722	lincRNA	60	chr1	+	70114340	70114396	intronic sense-overlapping	NM_029160	Spag16	sperm-associated antigen 16 protein isoform 1	5.02895	5.24404	7.23496
uc007dmk.1	Dusp12	UCSC_kg	867	chr1	-	172804318	172811245	exon sense-overlapping	NM_023173	Dusp12	dual specificity protein phosphatase 12	5.55378	5.65469	5.5403
NR_002321	Tug1	RefSeq_NR	4726	chr11	-	3539796	3548811	bidirectional	NM_001159288	Morc2a	MORC family CW-type zinc finger protein 2A	4.7805	5.0081	4.09641
ENSMUST00000119088	Gm15146	Ensembl	447	chrX	-	150855949	150856396	intergenic				6.40938	6.19083	7.70097
AK142309		fantom3	1845	chr19	+	5912986	5914829	bidirectional	NM_011262	Dpf2	zinc finger protein ubi-d4	4.45577	4.38089	5.9362
AK149257		fantom3	1194	chr15	+	33766193	33767387	intergenic				10.7211	10.8582	11.4812
AK015515		fantom3	908	chr10	+	53334174	53335080	intronic antisense	NM_027830	Mcm9	DNA replication licensing factor MCM9	8.85028	8.80241	9.74215
uc007quf.1	AK015470	UCSC_kg	1627	chr13	-	58842434	58863672	intergenic				4.42414	4.48973	5.49614
uc009ocw.1	Tmem123	UCSC_kg	586	chr9	+	7764127	7791108	exon sense-overlapping	NM_133739	Tmem123	porimin precursor	5.23913	5.52509	5.21876
ENSMUST00000138373	1010001N08Rik	Ensembl	1967	chr18	-	11049084	11051487	intergenic				8.4044	7.16217	8.64276
ENSMUST00000161107	Gm16298	Ensembl	420	chr19	-	53842380	53842800	intronic antisense	NM_001170847	Rbm20	probable RNA-binding protein 20	14.0815	13.7802	11.25
MM9LINCRNAEXON11548-	mouselincRNA0380	lincRNA	138	chr13	-	28742804	28742942	intergenic				8.02339	7.99084	9.61887
ENSMUST00000117126	Smt3h1-ps	Ensembl	280	chrX	+	150217882	150218162	intergenic				7.53939	7.09463	6.08201
ENSMUST00000140319	9130015L21Rik	Ensembl	606	chr2	+	159842388	159866355	intergenic				4.15671	4.54987	6.07643
ENSMUST00000120386	Olfr637-ps1	Ensembl	462	chr7	+	111144513	111144975	intergenic				8.50316	8.4319	9.57618
ENSMUST00000119148	Gm13888	Ensembl	422	chr2	-	104872022	104872444	intergenic				9.49813	9.25059	9.67446
ENSMUST00000132226	4933439C10Rik	Ensembl	3184	chr11	+	59320169	59323657	bidirectional	NM_001130529	Zkscan17	zinc finger protein 496 isoform 2	4.35445	4.07321	4.93613
ENSMUST00000132226	4933439C10Rik	Ensembl	3184	chr11	+	59320169	59323657	bidirectional	NM_172941	Zkscan17	zinc finger protein 496 isoform 1	4.35445	4.07321	4.93613
MM9LINCRNAEXON11380+		lincRNA	92	chr15	+	85542428	85542520	intergenic				13.5893	14.2023	14.9179
ENSMUST00000073637	Gm7331	Ensembl	478	chrX	+	159004764	159005242	intronic antisense	NM_178256	Reps2	ralBP1-associated Eps domain-containing protein	17.1771	17.0141	17.1905
ENSMUST00000139800	Gm5353	Ensembl	793	chr8	-	79386154	79386947	intergenic				14.2419	13.8146	13.629
ENSMUST00000150985	AI854517	Ensembl	1844	chr7	+	86660117	86677474	intergenic				4.17284	3.9854	3.56868
ENSMUST00000164767	Gm2223	Ensembl	1113	chrX	+	31681017	31682130	intergenic				10.6496	10.3161	9.82484
AK020561		fantom3	981	chr12	-	78338648	78339624	bidirectional	NM_016893	Fut8	alpha-(1,6)-fucosyltransferase	7.74875	6.97798	7.64489
MM9LINCRNAEXON10970+		lincRNA	849	chr2	+	74590742	74591591	intergenic				5.49973	4.65855	5.4504
ENSMUST00000162286	Gm16228	Ensembl	809	chr5	-	100039643	100040452	intergenic				12.7533	12.4418	9.83651
uc007ixb.1	AK039036	UCSC_kg	511	chr11	-	53626462	53663612	intergenic				14.7731	14.936	15.7935
ENSMUST00000119032	Gm12034	Ensembl	399	chr11	+	20346414	20346813	exon sense-overlapping	NM_001195717	Gm12034	40S ribosomal protein S17	16.1107	16.0451	16.2219
NR_033218	Rreb1	RefSeq_NR	9714	chr13	+	37980302	38043874	exon sense-overlapping	NM_001039188	Rreb1	ras-responsive element-binding protein 1 isoform	3.93381	3.76132	3.16781
NR_033218	Rreb1	RefSeq_NR	9714	chr13	+	37980302	38043874	exon sense-overlapping	NM_001177868	Rreb1	ras-responsive element-binding protein 1 isoform	3.93381	3.76132	3.16781
NR_033218	Rreb1	RefSeq_NR	9714	chr13	+	37980302	38043874	exon sense-overlapping	NM_001177869	Rreb1	ras-responsive element-binding protein 1 isoform	3.93381	3.76132	3.16781
NR_033218	Rreb1	RefSeq_NR	9714	chr13	+	37980302	38043874	exon sense-overlapping	NM_026830	Rreb1	ras-responsive element-binding protein 1 isoform	3.93381	3.76132	3.16781
AK086743		fantom3	3279	chr16	-	78489924	78493200	intergenic				4.20808	3.95957	4.52256
ENSMUST00000163462	RP24-80K11.1	Ensembl	475	chr14	-	6565854	6568602	intergenic				9.4204	9.38995	7.04584
ENSMUST00000077381	Gm9354	Ensembl	348	chr7	+	58713552	58713900	intergenic				15.1787	14.6124	15.1335
BC027696		NRED	586	chr6	+	56739162	56747504	natural antisense	NM_145958	Kbtbd2	kelch repeat and BTB (POZ) domain containing 2	3.79649	4.33194	3.1203
uc007bro.1	AK141842	UCSC_kg	3984	chr1	-	82229681	82233665	exon sense-overlapping	NM_010570	Irs1	insulin receptor substrate 1	12.7225	12.2918	13.0849
MM9LINCRNAEXON11446+		lincRNA	823	chr14	+	49625973	49626796	intergenic				6.84011	6.75647	7.95012
ENSMUST00000122029	Gm6939	Ensembl	864	chr7	-	133830972	133833548	exon sense-overlapping	NM_029420	Slx1b	structure-specific endonuclease subunit SLX1	10.8832	9.44947	9.14716
uc009thv.1	Fgf13	UCSC_kg	673	chrX	-	56385016	56838746	exon sense-overlapping	NM_010200	Fgf13	fibroblast growth factor 13	9.30255	9.3009	8.99141
ENSMUST00000122240	Gm13487	Ensembl	864	chr2	-	50377643	50378507	intergenic				10.4159	9.31959	8.07639
ENSMUST00000117773	Gm15215	Ensembl	489	chrX	-	159646243	159646732	intergenic				4.65043	4.93826	5.1421
uc009bfw.1	AF217545	UCSC_kg	2769	chr6	+	30754783	30757552	intronic antisense	NM_017478	Copg2	coatomer subunit gamma-2	9.61479	10.306	5.26935
ENSMUST00000136503	Gm4876	Ensembl	424	chr6	-	17047940	17121465	intronic antisense	NM_207176	Tes	testin	3.77897	3.20047	2.90328
ENSMUST00000141865	Gm13898	Ensembl	610	chr6	-	17660597	17661207	intergenic				6.07151	5.70081	6.33954
AK164062		fantom3	1070	chr10	+	80257139	80258203	intergenic				10.6907	10.7593	8.38106
humanlincRNA1812+	humanlincRNA1812	lincRNA	14052	chr11	+	57668938	57682990	intergenic				6.29951	6.4335	7.88423
AK035545		fantom3	1929	chr17	-	47764491	47766416	intergenic				7.96549	7.95749	9.36178
uc008zrn.1	AK183279	UCSC_kg	231	chr5	-	125866874	125867332	exon sense-overlapping	NM_019639	Ubc	polyubiquitin-C	16.776	16.6826	16.1884
AK157381		fantom3	1871	chr11	-	54428372	54430242	intronic antisense	NM_175258	Rapgef6	Rap guanine nucleotide exchange factor (GEF) 6	4.40884	4.35857	4.50728
AK038654		fantom3	1434	chr12	+	110834872	110836306	intergenic				7.80935	7.54904	6.61475
MM9LINCRNAEXON10603+	mouselincRNA1220	lincRNA	152	chr5	+	113611770	113611922	intergenic				6.39691	6.61716	6.9847
AK142686		fantom3	1707	chr17	-	3506460	3508167	natural antisense	NM_001122998	Tiam2	T-lymphoma invasion and metastasis-inducing	6.58502	6.76577	7.05484
AK142686		fantom3	1707	chr17	-	3506460	3508167	natural antisense	NM_011878	Tiam2	T-lymphoma invasion and metastasis-inducing	6.58502	6.76577	7.05484
AK079036		fantom3	538	chr2	+	94255958	94256496	intronic antisense	NM_007466	Api5	apoptosis inhibitor 5	7.01313	7.57594	8.1026
uc007xjx.1	AK135992	UCSC_kg	1998	chr15	-	95882033	95909984	intergenic				10.5627	10.4724	11.8775
ENSMUST00000078768	Gm6030	Ensembl	402	chr16	+	45205212	45205614	intergenic				13.8833	13.6228	13.6994
uc009scs.1	AK019838	UCSC_kg	583	chr9	-	120833572	120839920	intergenic				3.39491	3.68613	4.66695
ENSMUST00000160676	Gm6485	Ensembl	439	chr3	-	104555644	104556083	intergenic				14.3462	14.0742	12.3489
ENSMUST00000145639	Itih5l-ps	Ensembl	3964	chrX	+	147261514	147291483	intergenic				6.40917	6.39117	8.07806
AK146143		fantom3	521	chr11	-	94870711	94871231	natural antisense	NM_146025	Samd14	sterile alpha motif domain-containing protein 14	4.09605	3.87577	4.01777
ENSMUST00000119772	Gm13492	Ensembl	665	chr2	-	51673424	51674089	intergenic				3.95462	3.47318	5.32112
AK136611		fantom3	1395	chr6	+	58643462	58644855	intergenic				7.25995	7.22392	7.99804
ENSMUST00000151294	Trim30e-ps1	Ensembl	731	chr7	-	111682121	111683365	intergenic				3.76046	4.80204	5.4263
NR_003718	Miat	RefSeq_NR	8716	chr5	-	112642247	112657968	intergenic				8.02037	8.66505	9.71788
AK004237		fantom3	349	chr6	+	17616617	17616966	intergenic				10.9254	10.9038	11.2119
AK015184		fantom3	1984	chrX	+	155997909	155999893	intronic sense-overlapping	NM_001033472	A830080D01Rik	hypothetical protein LOC382252	7.08751	6.81066	5.59892
CK627143		predicted	639	chr1	+	169373021	169477845	intronic antisense	NM_001013382	Lrrc52	leucine-rich repeat-containing protein 52	6.40515	6.25062	7.26411
humanlincRNA1119+	humanlincRNA1119	lincRNA	6659	chr1	+	120163391	120170050	intergenic				10.0324	10.029	11.3447
AK018350		fantom3	873	chr6	+	149514615	149515484	intergenic				3.99992	4.24757	3.73564
uc007vbc.1	AK011684	UCSC_kg	1149	chr14	-	122869598	122874421	bidirectional	NM_009574	Zic2	zinc finger protein ZIC 2	4.30715	4.17987	5.43075
ENSMUST00000118148	Gm13592	Ensembl	1010	chr2	+	65115473	65116483	intergenic				16.2595	16.3242	14.3475
AK156460		fantom3	5189	chr2	-	94833967	94840837	intergenic				6.12829	6.12571	7.23001
ENSMUST00000166900	AC132406.1	Ensembl	684	chr9	-	56923022	56923820	bidirectional	NM_001110350	Sin3a	paired amphipathic helix protein Sin3a isoform	6.8589	6.80637	7.34205
ENSMUST00000166900	AC132406.1	Ensembl	684	chr9	-	56923022	56923820	bidirectional	NM_011378	Sin3a	paired amphipathic helix protein Sin3a isoform	6.8589	6.80637	7.34205
ENSMUST00000166900	AC132406.1	Ensembl	684	chr9	-	56923022	56923820	intronic antisense	NM_001110351	Sin3a	paired amphipathic helix protein Sin3a isoform	6.8589	6.80637	7.34205
NR_028404	Rgag4	RefSeq_NR	4330	chrX	-	99261880	99266646	exon sense-overlapping	NM_183318	Rgag4	retrotransposon gag domain-containing protein 4	4.47878	3.83268	3.26609
NR_028404	Rgag4	RefSeq_NR	4330	chrX	-	99261880	99266646	intronic antisense	NM_001163610	Nhsl2	NHS-like protein 2	4.47878	3.83268	3.26609
AK038292		fantom3	1808	chr5	+	93616451	93618257	natural antisense	NM_017367	Ccni	cyclin-I	6.04925	6.23775	7.24977
ENSMUST00000121181	Gm13022	Ensembl	285	chr4	-	132357884	132358169	intergenic				15.1265	14.9457	14.1446
mouselincRNA1222+	mouselincRNA1222	lincRNA	18667	chr5	+	114935878	114954545	intergenic				5.12394	4.46249	5.43623
ENSMUST00000143750	Olfr396-ps1	Ensembl	939	chr11	+	73741508	73742447	intergenic				7.21686	7.36395	8.43785
AK136151		fantom3	2083	chr9	+	41950169	41954594	intergenic				10.0549	10.3199	8.99048
MM9LINCRNAEXON10461+	mouselincRNA1289	lincRNA	1758	chr6	+	82644785	82646543	intergenic				6.01092	4.36129	6.20299
NR_028420	Zfp809	RefSeq_NR	1786	chr9	+	22030146	22044137	exon sense-overlapping	NM_001164624	Zfp809	zinc finger protein 809 isoform 2	5.02805	3.5468	2.78794
NR_028420	Zfp809	RefSeq_NR	1786	chr9	+	22030146	22044137	exon sense-overlapping	NM_172763	Zfp809	zinc finger protein 809 isoform 1	5.02805	3.5468	2.78794
ENSMUST00000121272	Gm7670	Ensembl	641	chr18	-	16997825	16998466	intergenic				15.965	15.7584	15.9315
ENSMUST00000160551	Gas5	Ensembl	549	chr1	+	162967483	162968666	intergenic				14.7576	14.0755	14.5899
mouselincRNA0632+	mouselincRNA0632	lincRNA	9950	chr16	+	30691814	30701764	intergenic				5.35275	5.31232	5.78171
ENSMUST00000121035	Gm15064	Ensembl	328	chrX	+	72856528	72856856	intergenic				5.88724	5.96621	6.94684
MM9LINCRNAEXON10528+	mouselincRNA1174	lincRNA	102	chr5	+	22893436	22893538	intergenic				5.91811	5.98175	6.57757
AK033366		fantom3	287	chr7	-	30945508	30945795	intergenic				11.69	11.3909	11.9623
ENSMUST00000121815	Gm12725	Ensembl	1668	chr4	-	105808715	105810383	intergenic				12.2928	12.1519	10.485
BY366314	humanlincRNA1187	lincRNA	475	chr2	-	82595927	82596403	intergenic				5.40217	5.37611	6.77406
ENSMUST00000119135	Gm15470	Ensembl	1371	chr7	+	48745720	48747091	intronic antisense	NM_001033530	AW146154	hypothetical protein LOC101835	10.8142	10.6827	8.56277
uc009vhy.1	LOC380994	UCSC_kg	540	chrY_random	+	45802976	45806673	intergenic				7.99371	7.97133	9.58952
ENSMUST00000117302	Gm8329	Ensembl	454	chr7	-	103584055	103584509	intronic antisense	NM_011858	Odz4	teneurin-4	14.0831	13.7529	13.3217
AK085157		fantom3	1219	chr11	+	74739620	74740839	bidirectional	NM_001163311	Srr	serine racemase	5.79566	5.79127	6.96286
AK085157		fantom3	1219	chr11	+	74739620	74740839	bidirectional	NM_013761	Srr	serine racemase	5.79566	5.79127	6.96286
AK085157		fantom3	1219	chr11	+	74739620	74740839	intronic sense-overlapping	NM_001002764	Smg6	telomerase-binding protein EST1A	5.79566	5.79127	6.96286
ENSMUST00000120570	4930448K20Rik	Ensembl	998	chr4	-	9843784	9844782	intergenic				14.1905	14.3014	11.9209
ENSMUST00000169666	CT025683.1	Ensembl	297	chr12	+	4789020	4789317	intergenic				13.5884	13.8452	12.3227
AK089814		fantom3	1877	chr15	-	82393865	82395741	intergenic				9.00371	9.22348	10.6084
AK154184		fantom3	2730	chr8	-	124953246	124955974	intronic sense-overlapping	NM_007806	Cyba	cytochrome b-245 light chain	7.02853	6.83265	8.20138
AK085763		fantom3	3570	chr11	-	32416878	32420442	natural antisense	NM_173784	Ubtd2	ubiquitin domain-containing protein 2	3.67767	4.09935	5.47869
uc009njo.1	BC006885	UCSC_kg	3012	chr8	+	112465553	112468565	exon sense-overlapping	NM_001122594	Phlpp2	PH domain leucine-rich repeat-containing protein	9.66457	9.66972	10.1194
ENSMUST00000120578	Gm14215	Ensembl	221	chr2	-	154539237	154539458	intergenic				13.114	13.1513	13.3523
AK016291		fantom3	907	chr3	-	96850578	96896708	intronic antisense	NM_008121	Gja5	gap junction alpha-5 protein	3.93373	3.44107	3.28515
BC055113		NRED	1812	chr1	+	57184591	57186244	intergenic				3.62483	4.55124	3.87231
uc008idf.1	AK163333	UCSC_kg	983	chr1_random	+	772157	776601	intergenic				3.34302	4.10493	3.6681
AK078248		fantom3	1051	chr13	+	76080714	76081763	natural antisense	NM_028493	Rhobtb3	rho-related BTB domain-containing protein 3	8.68622	7.81238	7.44262
ENSMUST00000145438	2810008D09Rik	Ensembl	459	chr11	+	116938103	116938771	intergenic				7.61118	5.77972	5.92868
uc008crv.1	Gtpbp2	UCSC_kg	679	chr17	+	46298019	46299088	exon sense-overlapping	NM_001145979	Gtpbp2	GTP-binding protein 2 isoform 2	6.78236	6.57742	7.34232
uc008crv.1	Gtpbp2	UCSC_kg	679	chr17	+	46298019	46299088	exon sense-overlapping	NM_019581	Gtpbp2	GTP-binding protein 2 isoform 1	6.78236	6.57742	7.34232
ENSMUST00000147034	BC028471	Ensembl	4113	chr5	+	150170210	150196171	intergenic				6.88193	7.28793	7.55695
ENSMUST00000119621	Ccl19-ps1	Ensembl	327	chr4	+	41792005	41793621	intergenic				4.91867	4.28179	4.6489
ENSMUST00000140709	Gm4876	Ensembl	402	chr6	-	17015009	17121489	natural antisense	NM_207176	Tes	testin	4.18653	4.21387	4.6234
NR_033802	2610002J02Rik	RefSeq_NR	1519	chr4	+	154624074	154630796	exon sense-overlapping	NM_001190445	2610002J02Rik	hypothetical protein LOC67513	7.53375	7.40961	7.70353
ENSMUST00000122035	Mkrn1-ps1	Ensembl	1394	chr5	-	89267033	89268427	intergenic				7.68985	8.00312	6.19054
ENSMUST00000118301	Gm12230	Ensembl	454	chr11	+	54760936	54761390	intronic antisense	NM_001199275	Tnip1	TNFAIP3-interacting protein 1 isoform 1	11.9707	11.5188	11.1754
ENSMUST00000118301	Gm12230	Ensembl	454	chr11	+	54760936	54761390	intronic antisense	NM_001199276	Tnip1	TNFAIP3-interacting protein 1 isoform 2	11.9707	11.5188	11.1754
ENSMUST00000118301	Gm12230	Ensembl	454	chr11	+	54760936	54761390	intronic antisense	NM_021327	Tnip1	TNFAIP3-interacting protein 1 isoform 1	11.9707	11.5188	11.1754
AK090274		NRED	3006	chr13	+	76336438	76338314	intergenic				5.41122	5.42859	5.24069
AK012763		fantom3	1042	chr9	-	88342747	88343781	intergenic				5.77494	5.85388	6.38824
ENSMUST00000150621	Gm13412	Ensembl	677	chr2	+	32380550	32383510	intergenic				8.34929	8.08253	9.1263
ENSMUST00000117387	Gm12188	Ensembl	310	chr11	-	48901735	48902045	intronic antisense	NM_008330	Ifi47	interferon gamma inducible protein 47	10.8505	9.94292	6.78079
ENSMUST00000117387	Gm12188	Ensembl	310	chr11	-	48901735	48902045	intronic antisense	NM_010999	Olfr56	olfactory receptor 56	10.8505	9.94292	6.78079
ENSMUST00000121518	Gm11886	Ensembl	303	chr4	+	23349659	23349962	intergenic				11.4186	11.4495	12.2635
ENSMUST00000119691	Gm15106	Ensembl	821	chrX	+	144978046	144979538	intergenic				4.66821	3.53255	4.61983
uc007qwp.1	AK006455	UCSC_kg	416	chr13	+	61905671	61927884	intergenic				4.93669	4.72798	5.31978
ENSMUST00000171222	Gm10658	Ensembl	969	chr9	-	56904708	56919614	bidirectional	NM_001110351	Sin3a	paired amphipathic helix protein Sin3a isoform	6.23787	6.14924	6.29385
ENSMUST00000171222	Gm10658	Ensembl	969	chr9	-	56904708	56919614	natural antisense	NM_019651	Ptpn9	tyrosine-protein phosphatase non-receptor type	6.23787	6.14924	6.29385
humanlincRNA1612+	humanlincRNA1612	lincRNA	2898	chr3	+	136028507	136031405	intergenic				3.75363	4.07389	4.39201
ENSMUST00000129723	E130003G02Rik	Ensembl	2891	chr2	+	25146739	25154445	natural antisense	NM_001177656	Grin1	glutamate [NMDA] receptor subunit zeta-1 isoform	6.44458	6.40429	7.17128
ENSMUST00000129723	E130003G02Rik	Ensembl	2891	chr2	+	25146739	25154445	natural antisense	NM_001177657	Grin1	glutamate [NMDA] receptor subunit zeta-1 isoform	6.44458	6.40429	7.17128
ENSMUST00000129723	E130003G02Rik	Ensembl	2891	chr2	+	25146739	25154445	natural antisense	NM_008169	Grin1	glutamate [NMDA] receptor subunit zeta-1 isoform	6.44458	6.40429	7.17128
AK013078		fantom3	901	chr8	+	103629078	103629977	intergenic				12.292	11.7239	11.3221
uc009kva.1	AK162519	UCSC_kg	954	chr8	+	11007849	11054541	natural antisense	NM_001081212	Irs2	insulin receptor substrate 2	8.74918	8.73087	10.7528
ENSMUST00000079397	Gm13137	Ensembl	276	chr4	+	147106965	147107241	intergenic				15.412	15.1661	14.1745
AK053631		fantom3	2699	chr16	+	72412989	72415688	intergenic				4.71808	4.52103	5.87113
MM9LINCRNAEXON11399+		lincRNA	98	chr15	+	102769801	102769899	intergenic				4.96545	4.60842	6.48395
uc008qab.1	BC106127	UCSC_kg	2789	chr3	-	89571432	89577160	bidirectional	NM_027315	Ube2q1	ubiquitin-conjugating enzyme E2 Q1	8.52986	7.60996	8.62048
AK050890		fantom3	864	chr12	-	57710599	57711463	intergenic				5.65847	2.97018	4.64552
uc008alc.1	NR_002853	UCSC_kg	3699	chr17	+	12941160	12944859	natural antisense	NM_010515	Igf2r	cation-independent mannose-6-phosphate receptor	6.47674	6.65459	5.28781
ENSMUST00000120364	2700023E23Rik	Ensembl	575	chr5	+	74489101	74490362	intergenic				9.27553	8.3977	8.48434
AK145305		fantom3	360	chr6	+	40437346	40437712	intergenic				5.27817	4.9462	6.05594
ENSMUST00000167330	AL645470.1	Ensembl	1457	chr11	+	115476775	115488021	natural antisense	NM_026071	Slc25a19	mitochondrial thiamine pyrophosphate carrier	6.73506	6.04882	6.87864
uc008yip.1	Wdfy3	UCSC_kg	1021	chr5	-	102262556	102263577	exon sense-overlapping	NM_172882	Wdfy3	WD repeat and FYVE domain-containing protein 3	10.002	10.1708	10.6969
ENSMUST00000129661	E530001K10Rik	Ensembl	855	chr2	-	94092035	94104896	intergenic				8.47116	6.80949	5.63637
BC025014		NRED	1230	chr14	-	73952650	73993504	natural antisense	NM_011506	Sucla2	succinyl-CoA ligase [ADP-forming] subunit beta,	7.36614	7.43053	7.87627
AK144404		fantom3	3382	chr2	-	17982699	17986083	intronic antisense	NM_010804	Mllt10	protein AF-10	4.97436	4.48013	6.68251
ENSMUST00000119778	Gm14213	Ensembl	768	chr2	+	120875534	120876302	intronic antisense	NM_028799	Tgm5	protein-glutamine gamma-glutamyltransferase 5	5.21027	5.27965	5.16498
AK081585		fantom3	2152	chr4	-	57064347	57066499	intergenic				4.07233	4.83639	5.8638
BI107540	mouselincRNA1064	lincRNA	901	chr3	-	143612805	143613381	intergenic				4.0188	3.1227	4.66467
AK028270		fantom3	301	chr10	-	102777444	102777743	intergenic				7.77966	7.85791	9.29913
AK076356		fantom3	2681	chr3	-	148674545	148677224	intergenic				8.79101	8.38052	9.79307
NR_002688	Gm13363	RefSeq_NR	2790	chr1	-	30998436	31006555	exon sense-overlapping	NM_011200	Ptp4a1	protein tyrosine phosphatase type IVA 1	7.95287	8.23428	8.67646
MM9LINCRNAEXON11367+	mouselincRNA0586	lincRNA	96	chr15	+	85483832	85483928	intergenic				14.7192	14.8782	15.5865
ENSMUST00000120384	Rpl7a-ps12	Ensembl	794	chrX	-	149343320	149344839	intergenic				11.4809	10.8246	8.47084
AK044196		fantom3	2525	chr13	+	12707169	12713966	intergenic				10.3015	10.2052	11.2457
ENSMUST00000117964	Gm13722	Ensembl	3066	chr2	-	85930492	85933558	intergenic				5.83517	5.86677	4.18218
ENSMUST00000136046	Gm14216	Ensembl	409	chr2	-	154548087	154549387	intergenic				4.19457	4.43955	5.54626
AK015565		fantom3	1773	chr1	+	154750587	154752359	bidirectional	NM_001005507	Smg7	protein SMG7 isoform 3	9.68777	9.78595	11.0494
AK015565		fantom3	1773	chr1	+	154750587	154752359	bidirectional	NM_001160256	Smg7	protein SMG7 isoform 2	9.68777	9.78595	11.0494
ENSMUST00000137077	1110028F11Rik	Ensembl	837	chr11	+	87514897	87518833	intronic sense-overlapping	NM_172448	Rnf43	RING finger protein 43 precursor	4.31543	4.09673	4.04294
ENSMUST00000148496	2900053O20Rik	Ensembl	388	chr11	+	17854006	17855101	bidirectional	NM_026576	Etaa1	ewing's tumor-associated antigen 1 homolog	5.37754	4.88016	4.66622
AK012187		fantom3	1438	chr7	-	52132203	52133630	intergenic				9.16996	9.05599	8.41258
uc007arr.1	AK178706	UCSC_kg	2265	chr1	-	37496227	37498492	exon sense-overlapping	NM_173870	Mgat4a	alpha-1,3-mannosyl-glycoprotein	11.2122	12.0516	12.0083
uc009acn.1	Gnb2	UCSC_kg	354	chr5	-	137926262	137974457	exon sense-overlapping	NM_007942	Epo	erythropoietin precursor	4.85977	5.0555	4.44663
uc009acn.1	Gnb2	UCSC_kg	354	chr5	-	137926262	137974457	exon sense-overlapping	NM_010312	Gnb2	guanine nucleotide-binding protein	4.85977	5.0555	4.44663
uc009acn.1	Gnb2	UCSC_kg	354	chr5	-	137926262	137974457	intronic antisense	NM_031408	Gigyf1	PERQ amino acid-rich with GYF domain-containing	4.85977	5.0555	4.44663
uc009acn.1	Gnb2	UCSC_kg	354	chr5	-	137926262	137974457	intronic sense-overlapping	NM_028753	Pop7	ribonuclease P protein subunit p20	4.85977	5.0555	4.44663
ENSMUST00000160797	Gm16578	Ensembl	784	chr13	-	54314821	54318392	intronic antisense	NM_001010973	Hrh2	histamine H2 receptor isoform 1	5.33803	5.25406	5.55675
AK031998		fantom3	2023	chr6	-	54455887	54457912	intergenic				10.7623	10.9481	11.9188
AK008102		fantom3	631	chr7	+	16633793	16634404	intergenic				11.3172	10.982	11.6935
uc007huw.1	mKIAA0371	UCSC_kg	4649	chr11	-	4380870	4388369	exon sense-overlapping	NM_028860	Mtmr3	myotubularin-related protein 3	4.24794	4.21928	4.69049
ENSMUST00000126187	Gm11751	Ensembl	460	chr4	+	67684064	67798147	intergenic				4.32009	4.47182	4.61971
AK142390		fantom3	2734	chr10	+	108448738	108451471	intergenic				5.46721	5.40096	6.11654
MM9LINCRNAEXON10236-	mouselincRNA1492	lincRNA	465	chr8	-	122779503	122779968	intergenic				6.64714	6.2599	8.8137
ENSMUST00000119620	Gm12512	Ensembl	217	chr4	-	55294935	55295152	intergenic				5.00509	4.46594	4.99783
AK008780		fantom3	1046	chr12	+	74649469	74652973	intergenic				3.98025	3.86017	5.26719
NR_028307	Gm6524	RefSeq_NR	1533	chr8	-	11692981	11694514	intergenic				9.89663	9.75485	8.51007
ENSMUST00000147478	5530601H04Rik	Ensembl	311	chrX	-	102238609	102265382	intergenic				5.58743	4.7984	4.81369
uc.141+	uc.141	UCR	295	chr5	+	52541516	52541811	natural antisense	NM_007839	Dhx15	putative pre-mRNA-splicing factor ATP-dependent	5.19936	4.8964	5.86936
BE649215	mouselincRNA0060	lincRNA	290	chr1	-	90340722	90359181	intergenic				4.00888	3.71474	3.73783
AK153805		fantom3	2943	chr3	-	30077338	30080281	intergenic				4.4543	4.46689	5.9836
AK035106		fantom3	2512	chr9	+	3388189	3390701	intergenic				5.2719	5.54798	3.94069
BC023846		NRED	1299	chr11	-	82787817	82789087	intergenic				3.596	4.63677	2.89475
AK140767		fantom3	2867	chrY_random	+	13597252	13600116	intergenic				5.98936	5.76973	6.81463
uc009swg.1	AK139882	UCSC_kg	1846	chrX	+	28317176	28351890	intergenic				3.45137	3.12091	5.43314
uc008cwg.1	AK203938	UCSC_kg	380	chr17	-	47928985	47929365	natural antisense	NM_001161722	Tcfeb	transcription factor EB isoform b	9.83922	9.80536	11.3343
uc008cwg.1	AK203938	UCSC_kg	380	chr17	-	47928985	47929365	natural antisense	NM_001161723	Tcfeb	transcription factor EB isoform b	9.83922	9.80536	11.3343
uc008cwg.1	AK203938	UCSC_kg	380	chr17	-	47928985	47929365	natural antisense	NM_011549	Tcfeb	transcription factor EB isoform a	9.83922	9.80536	11.3343
NR_015511	E030011O05Rik	RefSeq_NR	764	chr9	-	96631993	96653250	exon sense-overlapping	NM_175537	Zbtb38	zinc finger and BTB domain containing 38	4.9659	4.21895	2.98419
MM9LINCRNAEXON10364-	mouselincRNA1404	lincRNA	130	chr7	-	112942198	112942328	intergenic				6.90558	6.90791	7.63002
uc008zzg.1	Ywhag	UCSC_kg	3323	chr5	-	136384281	136410394	exon sense-overlapping	NM_018871	Ywhag	14-3-3 protein gamma	12.4852	12.479	13.0413
ENSMUST00000117854	Gm13296	Ensembl	1015	chr2	+	11341848	11342863	intergenic				16.1592	16.2705	14.159
ENSMUST00000122262	Gm6298	Ensembl	976	chrX	-	136619024	136620000	intronic antisense	NM_177921	E230019M04Rik	hypothetical protein LOC331537	9.28863	9.01817	4.52136
ENSMUST00000121417	Gm15847	Ensembl	1234	chr5	+	73404737	73408615	intergenic				4.49831	3.82515	5.14962
AK162414		fantom3	3802	chr7	+	27989893	27993695	natural antisense	NM_181593	Itpkc	inositol-trisphosphate 3-kinase C	4.84498	4.98668	6.18087
ENSMUST00000171615	Gm11826	Ensembl	519	chr4	-	13409862	13410382	intergenic				14.221	13.8567	13.5427
ENSMUST00000071632	Gm10066	Ensembl	261	chr11	-	23458454	23458715	intergenic				10.1391	10.1151	9.00308
uc.274-	uc.274	UCR	327	chr2	+	34215213	34215540	intronic antisense	NM_016768	Pbx3	pre-B-cell leukemia transcription factor 3	6.42492	6.55184	7.22869
ENSMUST00000073950	Gm12141	Ensembl	2234	chr11	+	41312177	41314411	intergenic				15.2374	15.2051	15.1034
ENSMUST00000119322	Gm13198	Ensembl	826	chr2	+	5077437	5078263	intronic sense-overlapping	NM_028804	Ccdc3	coiled-coil domain-containing protein 3	11.8982	11.3136	10.0781
uc008zxj.1	AK008014	UCSC_kg	576	chr5	-	135487992	135489007	natural antisense	NM_001190437	Abhd11	abhydrolase domain-containing protein 11 isoform	6.69455	5.929	6.44499
uc008zxj.1	AK008014	UCSC_kg	576	chr5	-	135487992	135489007	natural antisense	NM_145215	Abhd11	abhydrolase domain-containing protein 11 isoform	6.69455	5.929	6.44499
humanlincRNA1003-	humanlincRNA1003	lincRNA	27134	chr12	+	13074721	13101855	intergenic				6.85432	6.75669	7.93747
AK038373		fantom3	376	chr8	+	75085547	75086112	intergenic				8.85624	8.42875	9.61261
uc007sbn.1	2610042L04Rik	UCSC_kg	336	chr14	+	4229104	4306876	intergenic				9.22668	9.17675	6.75713
AK081892		fantom3	3098	chr4	+	153651616	153654706	natural antisense	NM_001112744	Arhgef16	rho guanine nucleotide exchange factor 16	6.01174	6.29444	7.00216
humanlincRNA0661-	humanlincRNA0661	lincRNA	1664	chr14	+	114948440	114950104	intergenic				4.77024	3.61423	4.5385
AK080018		fantom3	583	chr15	+	74819179	74819760	intergenic				6.02859	5.71233	6.74067
AK144546		fantom3	3543	chr13	+	48005803	48029670	intergenic				5.48255	5.08511	5.52413
uc009pua.1	AK077427	UCSC_kg	1910	chr9	-	56947756	56979097	natural antisense	NM_001110350	Sin3a	paired amphipathic helix protein Sin3a isoform	5.62391	5.89096	6.65408
uc009pua.1	AK077427	UCSC_kg	1910	chr9	-	56947756	56979097	natural antisense	NM_001110351	Sin3a	paired amphipathic helix protein Sin3a isoform	5.62391	5.89096	6.65408
uc009pua.1	AK077427	UCSC_kg	1910	chr9	-	56947756	56979097	natural antisense	NM_011378	Sin3a	paired amphipathic helix protein Sin3a isoform	5.62391	5.89096	6.65408
uc009pua.1	AK077427	UCSC_kg	1910	chr9	-	56947756	56979097	natural antisense	NM_028636	Man2c1	alpha-mannosidase 2C1	5.62391	5.89096	6.65408
AK136520		fantom3	2381	chr2	-	13572647	13575025	intergenic				4.33004	5.01397	3.14432
ENSMUST00000088183	Gm5940	Ensembl	891	chrX	+	77702077	77703151	intergenic				13.4888	13.6897	10.947
uc007lij.1	Smarce1	UCSC_kg	1347	chr11	-	99080928	99092331	exon sense-overlapping	NM_020618	Smarce1	SWI/SNF-related matrix-associated	4.50395	4.08465	3.18015
NR_027316	Pdxk-ps	RefSeq_NR	2342	chr17	-	32213027	32228368	intergenic				4.1816	3.72395	2.49499
ENSMUST00000121636	Gm12451	Ensembl	633	chr4	+	49408983	49420604	natural antisense	NM_145368	Acnat2	acyl-coenzyme A amino acid N-acyltransferase 2	5.85748	3.05494	3.0368
AK142343		fantom3	2592	chr1	+	135858738	135868515	intergenic				4.71642	4.59331	5.72891
AK168915		predicted	406	chr6	+	149514603	149514717	intergenic				8.31969	8.42884	9.8581
ENSMUST00000122228	Gm13131	Ensembl	321	chr4	-	133755744	133756065	intronic sense-overlapping	NM_001080712	Gm7534	uromodulin-like	10.7509	11.5266	13.3853
AK042305		fantom3	692	chr17	+	47498212	47498903	intergenic				7.6317	8.07547	8.2295
ENSMUST00000120038	Gm11654	Ensembl	428	chr2	+	143681384	143681812	intronic antisense	NM_009751	Bfsp1	filensin	7.39195	6.94886	7.82702
AK132887		fantom3	2286	chr10	+	66160988	66168709	intergenic				3.39578	3.84656	3.20959
uc008fzc.1	AI790298	UCSC_kg	4125	chr19	-	4164323	4175454	exon sense-overlapping	NM_134148	Carns1	carnosine synthase 1	6.08108	6.0417	6.71915
AK029472		fantom3	1065	chr8	-	3674034	3676942	natural antisense	NM_025701	Trappc5	trafficking protein particle complex subunit 5	10.5923	10.4205	11.8468
AK087716		fantom3	1503	chr5	+	37187466	37188966	natural antisense	NM_026242	Mrfap1	MORF4 family-associated protein 1	7.47017	7.45314	8.8075
ENSMUST00000118259	Gm8858	Ensembl	342	chrX	+	85633897	85634239	intergenic				8.03948	7.92458	8.21049
uc009msc.1	AK019563	UCSC_kg	328	chr8	+	92883601	92885654	intergenic				5.98731	5.91694	6.58197
NR_028300	5330426P16Rik	RefSeq_NR	1815	chr16	-	50726863	50732886	intergenic				6.33169	6.48675	5.4017
ENSMUST00000138156	Kis2	Ensembl	878	chrX	-	50095739	50097770	intergenic				3.85012	4.15161	3.11003
ENSMUST00000120604	Gm6446	Ensembl	818	chrX	+	142267859	142268677	intergenic				5.14128	5.28631	4.15727
MM9LINCRNAEXON11292-		lincRNA	301	chr16	-	37646292	37646593	intergenic				7.10392	6.8747	7.62245
ENSMUST00000121752	Gm13910	Ensembl	1428	chr2	+	108788962	108790390	intergenic				14.6042	14.7887	13.1014
MM9LINCRNAEXON11568+		lincRNA	297	chr13	+	34213388	34213685	intergenic				4.35997	4.17457	3.46188
uc.136+	uc.136	UCR	347	chr3	+	30220723	30221070	intronic antisense	NM_021442	Mecom	MDS1 and EVI1 complex locus protein EVI1 isoform	6.51244	6.84807	7.50744
uc009qze.1	AK034149	UCSC_kg	2715	chr9	-	88736635	88753704	natural antisense	NM_001177858	Trim43c	tripartite motif-containing protein 43C	5.87205	5.97795	6.38432
ENSMUST00000096117	Gm7749	Ensembl	807	chr6	+	90855692	90856501	intergenic				10.2351	10.5179	9.35952
ENSMUST00000170410	AC124998.1	Ensembl	1489	chr10	-	42481401	42483441	natural antisense	NM_153055	Sec63	translocation protein SEC63 homolog	7.52343	7.39126	8.61983
AK081087		fantom3	1842	chr6	-	42643914	42645756	intergenic				3.58969	4.56975	4.56701
ENSMUST00000129574	Gm13420	Ensembl	608	chr2	-	29600438	29602770	intergenic				6.99327	6.84565	7.15998
AK003532		fantom3	921	chr4	+	124317160	124318080	intergenic				5.53094	3.81281	2.49499
AK081357		fantom3	1377	chr10	+	29083774	29085151	intergenic				4.93362	3.79563	4.53132
AK138549		fantom3	750	chr7	+	123587088	123587837	bidirectional	NM_011083	Pik3c2a	phosphatidylinositol-4-phosphate 3-kinase C2	9.60851	8.35991	8.83904
ENSMUST00000116500	Gm15487	Ensembl	468	chr6	+	37756085	37756553	intergenic				13.294	13.1552	11.3211
MM9LINCRNAEXON11019+	mouselincRNA0899	lincRNA	275	chr2	+	119426846	119427121	intergenic				10.1924	10.0182	10.4002
uc008elw.1	AK138343	UCSC_kg	2496	chr18	+	35142578	35162123	intergenic				4.84301	4.58805	6.21835
ENSMUST00000170544	AC123699.1	Ensembl	1833	chr5	+	110814853	110817092	intronic antisense	NM_001142642	Fbrsl1	fibrosin-like 1 isoform 1	3.59615	4.09679	3.91457
ENSMUST00000170544	AC123699.1	Ensembl	1833	chr5	+	110814853	110817092	natural antisense	NM_028596	Fbrsl1	fibrosin-like 1 isoform 2	3.59615	4.09679	3.91457
AK157401		fantom3	1559	chr11	-	68490924	68492483	intergenic				10.2133	9.98559	11.2297
MM9LINCRNAEXON10224-	mouselincRNA1488	lincRNA	887	chr8	-	114479905	114480792	intergenic				9.82749	9.83341	11.1106
AK051088		fantom3	2368	chr7	+	56894681	56897046	intergenic				5.83832	5.80146	6.98242
MM9LINCRNAEXON10570+	mouselincRNA1198	lincRNA	365	chr5	+	74489357	74489722	intergenic				6.55699	5.93137	4.91886
ENSMUST00000121365	Gm13577	Ensembl	213	chr2	-	64312801	64313014	intergenic				11.9248	11.6509	9.25655
uc007ndg.1	AK014209	UCSC_kg	1877	chr12	-	20881500	20927123	intergenic				8.34659	7.70368	5.83017
uc007rdz.1	AK017337	UCSC_kg	1529	chr13	+	73837273	73847298	intronic antisense	NM_028878	Slc6a19	sodium-dependent neutral amino acid transporter	5.68682	5.51179	6.60945
AK089271		fantom3	609	chr1	-	175349998	175350606	bidirectional	NM_001013779	Aim2	interferon-inducible protein AIM2	3.63365	4.53188	5.88733
humanlincRNA0246-	humanlincRNA0246	lincRNA	7191	chr8	+	131190150	131197341	intergenic				7.57347	7.46882	8.40757
BB203428		predicted	290	chr9	-	96583077	96583481	intergenic				11.3969	11.2532	12.1757
AK148874		fantom3	2081	chr9	-	64559668	64561751	intergenic				6.15222	5.01174	6.37657
uc009bcl.1	Grm8A	UCSC_kg	4754	chr6	-	27884376	28085133	exon sense-overlapping	NM_008174	Grm8	metabotropic glutamate receptor 8 precursor	8.47279	8.554	9.55609
AK154456	mouselincRNA1142	lincRNA	4939	chr4	-	128896821	128938648	exon sense-overlapping	NM_001033189	C77080	hypothetical protein LOC97130	9.22727	10.0322	10.6379
AK154456	mouselincRNA1142	lincRNA	4939	chr4	-	128896821	128938648	natural antisense	NM_134151	Yars	tyrosyl-tRNA synthetase, cytoplasmic	9.22727	10.0322	10.6379
AK047219		fantom3	2037	chr14	+	122849602	122851636	intergenic				5.1457	3.67837	4.44611
AK144517		fantom3	2343	chr1	+	183950354	183952697	bidirectional	NM_001083120	Enah	protein enabled homolog isoform 3	6.14077	6.08609	6.97933
AK144517		fantom3	2343	chr1	+	183950354	183952697	bidirectional	NM_001083121	Enah	protein enabled homolog isoform 4	6.14077	6.08609	6.97933
AK144517		fantom3	2343	chr1	+	183950354	183952697	bidirectional	NM_008680	Enah	protein enabled homolog isoform 2	6.14077	6.08609	6.97933
AK144517		fantom3	2343	chr1	+	183950354	183952697	bidirectional	NM_010135	Enah	protein enabled homolog isoform 1	6.14077	6.08609	6.97933
ENSMUST00000125478	1700113A16Rik	Ensembl	983	chr3	-	87975481	87981707	intergenic				5.86414	5.66093	6.22684
humanlincRNA0922-	humanlincRNA0922	lincRNA	7896	chr18	+	24239002	24246898	intergenic				4.80717	4.96042	5.46186
uc007xhd.1	Rabl2a	UCSC_kg	1114	chr15	-	89412957	89414821	exon sense-overlapping	NM_026817	Rabl2	RAB, member of RAS oncogene family-like 2A	4.78191	5.41611	3.56195
AK035023		fantom3	2845	chr1	+	136728732	136742992	natural antisense	NM_001081307	Ppp1r12b	protein phosphatase 1 regulatory subunit 12B	3.55128	3.56466	2.92598
MM9LINCRNAEXON11809-		lincRNA	1029	chr11	-	88896504	88897533	intergenic				10.2364	9.70635	10.4159
MM9LINCRNAEXON11141+		lincRNA	92	chr18	+	36469221	36469313	intergenic				6.30562	6.23723	7.73806
humanlincRNA2207+	humanlincRNA2207	lincRNA	24326	chr1	+	16787665	16811991	intergenic				5.98409	5.89966	7.56351
MM9LINCRNAEXON10005+	mouselincRNA1608	lincRNA	106	chrX	+	18760626	18760732	intergenic				5.87791	5.87771	7.24882
ENSMUST00000122112	Gm14253	Ensembl	639	chr2	-	156172937	156173576	intronic antisense	NM_027585	4921517L17Rik	hypothetical protein LOC70873	11.4599	11.4007	11.3706
ENSMUST00000128443	1700123M08Rik	Ensembl	447	chr4	+	11907308	11908808	intergenic				5.82085	5.87012	6.63452
AK015117		predicted	817	chrX	-	124255713	124271086	intergenic				3.7977	3.42416	3.006
MM9LINCRNAEXON10818-	mouselincRNA0974	lincRNA	322	chr3	-	35788866	35789188	intergenic				7.21029	7.2018	6.41516
ENSMUST00000169445	Gm14957	Ensembl	639	chrX	-	122736502	122737141	intergenic				8.41541	8.01768	8.29226
AK044124		fantom3	3381	chr1	-	107784209	107787589	intergenic				5.4073	5.76423	5.61012
uc007ckw.1	AK013506	UCSC_kg	387	chr1	-	129650270	129670631	bidirectional	NM_028399	Ccnt2	cyclin T2	9.01455	8.65798	8.89537
uc007ckw.1	AK013506	UCSC_kg	387	chr1	-	129650270	129670631	natural antisense	NM_001033041	Acmsd	2-amino-3-carboxymuconate-6-semialdehyde	9.01455	8.65798	8.89537
uc009mzk.1	AK209396	UCSC_kg	406	chr8	+	98388477	98388883	natural antisense	NM_010325	Got2	aspartate aminotransferase, mitochondrial	5.89096	5.80291	7.75471
ENSMUST00000123663	Gm13707	Ensembl	600	chr2	+	73259965	73267199	intergenic				3.90892	3.79666	4.31493
AK039590		fantom3	2999	chr6	-	127823580	127827264	intergenic				3.80588	4.80083	5.57098
ENSMUST00000118311	Gm11810	Ensembl	333	chr4	-	8383312	8383645	intergenic				14.8098	14.457	14.6446
AK144660		fantom3	2179	chr2	+	124949768	124951947	bidirectional	NM_001162417	Myef2	myelin expression factor 2 isoform 1	10.5983	10.6696	11.3391
AK144660		fantom3	2179	chr2	+	124949768	124951947	bidirectional	NM_001162418	Myef2	myelin expression factor 2 isoform 3	10.5983	10.6696	11.3391
AK144660		fantom3	2179	chr2	+	124949768	124951947	bidirectional	NM_010852	Myef2	myelin expression factor 2 isoform 2	10.5983	10.6696	11.3391
uc009evy.1	Tsen34	UCSC_kg	603	chr7	+	3647314	3652611	exon sense-overlapping	NM_001164204	Tsen34	tRNA-splicing endonuclease subunit Sen34 isoform	9.97091	9.96469	8.77296
uc009evy.1	Tsen34	UCSC_kg	603	chr7	+	3647314	3652611	exon sense-overlapping	NM_001164205	Tsen34	tRNA-splicing endonuclease subunit Sen34 isoform	9.97091	9.96469	8.77296
uc009evy.1	Tsen34	UCSC_kg	603	chr7	+	3647314	3652611	exon sense-overlapping	NM_024168	Tsen34	tRNA-splicing endonuclease subunit Sen34 isoform	9.97091	9.96469	8.77296
uc007pqb.1	Gpx6	UCSC_kg	475	chr13	+	21409126	21411493	exon sense-overlapping	NM_145451	Gpx6	glutathione peroxidase 6 precursor	4.70228	4.95238	6.09013
ENSMUST00000099568	Gm13981	Ensembl	447	chr2	+	116881301	116881748	intergenic				15.2956	14.9984	14.9461
MM9LINCRNAEXON11376+	mouselincRNA0587	lincRNA	812	chr15	+	85516746	85517558	intergenic				6.15638	6.21746	7.52569
NR_015507	C130036L24Rik	RefSeq_NR	1267	chr1	+	88256148	88264539	bidirectional	NM_010880	Ncl	nucleolin	9.20899	9.15981	9.14858
AK018677		fantom3	2104	chr1	+	95911626	95913724	intergenic				4.14049	5.41358	6.3093
AK037392		fantom3	2323	chr8	+	122625481	122627803	bidirectional	NM_133967	Zdhhc7	palmitoyltransferase ZDHHC7	9.48206	9.28354	10.1824
AK154753		fantom3	3258	chrY_random	-	2941646	3164840	intergenic				3.60624	3.30585	3.96525
ENSMUST00000120617	Gm13396	Ensembl	271	chr2	-	28949354	28949625	intergenic				6.80953	7.01476	4.156
uc008kfe.1	mKIAA4128	UCSC_kg	7297	chr2	+	76386375	76438704	exon sense-overlapping	NM_145525	Osbpl6	oxysterol-binding protein-related protein 6	4.55212	4.53923	5.5652
AK044818		fantom3	1791	chr11	-	115719219	115721008	intergenic				5.69013	4.41345	3.59904
ENSMUST00000152401	Gm11728	Ensembl	420	chr11	-	116899602	116901502	intergenic				4.97305	4.72755	5.77616
AK007501		fantom3	369	chr17	+	29855729	29856098	intergenic				7.38472	7.5809	8.97679
uc008odz.1	AK161459	UCSC_kg	3596	chr2	-	173411354	173485033	bidirectional	NM_024436	Rab22a	ras-related protein Rab-22A	6.0453	6.00965	6.69604
AK085791		fantom3	865	chr3	-	96253224	96254084	intergenic				5.71359	4.64932	4.26407
ENSMUST00000120487	Gm12229	Ensembl	468	chr11	-	54559858	54560326	intronic sense-overlapping	NM_178626	Cdc42se2	CDC42 small effector protein 2	10.6257	10.969	5.65515
AK131736		fantom3	1043	chr5	+	106798030	106799837	intergenic				8.59756	8.69695	8.25893
ENSMUST00000118010	Rps6-ps3	Ensembl	750	chr9	-	53497638	53498388	intronic sense-overlapping	NM_175562	Rab39	ras-related protein Rab-39A	14.4976	14.1968	13.2826
AK138713		fantom3	904	chrX	-	70134554	70135458	intergenic				5.36375	5.32977	6.47067
BI557075	mouselincRNA0751	lincRNA	827	chr18	+	35967988	35968812	intergenic				4.59153	5.66057	5.9549
ENSMUST00000156692	3010027C24Rik	Ensembl	1033	chr18	+	83025285	83039996	intergenic				8.67038	8.86463	10.3001
AK076240		fantom3	2028	chr5	+	46093971	46095999	intronic antisense	NM_178142	Lcorl	ligand-dependent nuclear receptor	7.17758	7.62173	5.11211
ENSMUST00000131490	4933417D19Rik	Ensembl	1229	chr8	+	125758990	125766259	natural antisense	NM_028200	1300018I17Rik	hypothetical protein LOC72325	3.38408	3.92098	4.50458
ENSMUST00000131490	4933417D19Rik	Ensembl	1229	chr8	+	125758990	125766259	natural antisense	NM_030176	Spata2L	spermatogenesis-associated protein 2-like	3.38408	3.92098	4.50458
uc.370+	uc.370	UCR	393	chr12	+	55101952	55102345	intronic sense-overlapping	NM_013780	Npas3	neuronal PAS domain-containing protein 3	4.29664	4.21168	4.27128
uc009psi.1	Nrg4	UCSC_kg	2118	chr9	-	55072038	55131402	exon sense-overlapping	NM_032002	Nrg4	pro-neuregulin-4, membrane-bound isoform	5.72237	5.58779	6.09408
uc009psi.1	Nrg4	UCSC_kg	2118	chr9	-	55072038	55131402	natural antisense	NM_028049	Fbxo22	F-box only protein 22	5.72237	5.58779	6.09408
ENSMUST00000153604	Gm5526	Ensembl	423	chr1	-	45914176	45914599	intergenic				14.0701	14.1957	12.9592
ENSMUST00000161614	Gm4524	Ensembl	2152	chr16	+	25956560	25960428	natural antisense	NM_173379	Leprel1	prolyl 3-hydroxylase 2 precursor	3.78085	4.74354	5.41774
AK079976		fantom3	853	chr7	-	127986077	127986929	natural antisense	NM_007908	Eef2k	eukaryotic elongation factor 2 kinase	5.43073	5.20462	5.85301
ENSMUST00000131619	Gm16127	Ensembl	234	chr9	+	95537390	95538684	intronic sense-overlapping	NM_029620	Pcolce2	procollagen C-endopeptidase enhancer 2	5.22034	5.2244	5.47121
AK016186		fantom3	1591	chr7	-	127245124	127246719	natural antisense	NM_145586	Tmem159	promethin	6.09269	6.05385	6.77163
AK014654		fantom3	908	chr7	+	17643885	17644790	intronic antisense	NM_001162950	Hif3a	hypoxia-inducible factor 3-alpha isoform 1	5.81338	5.94566	7.53261
uc.327+	uc.327	UCR	268	chr2	-	105559586	105559854	intronic sense-overlapping	NM_023876	Elp4	elongator complex protein 4	4.442	4.47154	5.78979
AK030137		fantom3	3593	chr9	+	117416282	117419871	intronic antisense	NM_001172121	Rbms3	RNA-binding motif, single-stranded-interacting	5.77348	6.06165	5.68053
AK089621		fantom3	2488	chr8	+	110975508	110977995	intergenic				9.53182	9.28777	10.0519
uc007xda.1	AK085771	UCSC_kg	1165	chr15	-	84979683	84986562	intergenic				10.4888	10.6943	11.7343
ENSMUST00000082862	Telomerase-vert.1	Ensembl	423	chr3	-	96218359	96218782	intergenic				4.66563	4.91904	4.44375
DT914484	mouselincRNA0020	lincRNA	870	chr1	-	44122553	44122827	intergenic				9.10925	9.29715	10.2723
ENSMUST00000116191	Gm15583	Ensembl	3510	chr1	+	148572710	148576220	intronic sense-overlapping	NM_001145807	Fam5c	family with sequence similarity 5, member C	6.72787	7.04731	4.91224
ENSMUST00000116191	Gm15583	Ensembl	3510	chr1	+	148572710	148576220	intronic sense-overlapping	NM_153539	Fam5c	family with sequence similarity 5, member C	6.72787	7.04731	4.91224
ENSMUST00000076377	Rpl19-ps1	Ensembl	683	chr1	+	85008679	85009362	intergenic				16.1374	16.0791	16.2101
uc007xob.1	AK039901	UCSC_kg	821	chr15	-	98662129	98662950	exon sense-overlapping	NM_001033276	Mll2	histone-lysine N-methyltransferase MLL2	11.5804	11.6266	12.7802
BB649909	humanlincRNA1389	lincRNA	520	chr14	-	13860511	13861031	intergenic				5.61686	5.87385	7.71398
AK016884		fantom3	1128	chr4	+	126645498	126646623	bidirectional	NM_001114399	Zmym4	zinc finger MYM-type protein 4	7.13137	6.74616	6.81085
AK153785		fantom3	1530	chr13	+	34211569	34214334	intergenic				4.25584	4.29332	3.79476
AK016733		fantom3	1467	chr17	+	80462140	80463606	bidirectional	NM_144802	Hnrpll	heterogeneous nuclear ribonucleoprotein L-like	9.66164	9.71233	10.6792
NR_015608	1810058I24Rik	RefSeq_NR	1039	chr6	+	35202698	35212059	intergenic				7.21198	7.3386	8.22041
MM9LINCRNAEXON10398-		lincRNA	1270	chr6	-	30108605	30109875	intergenic				3.86921	4.51236	5.45461
[truncated: 20,626 more rows]
