# Supplementary material for: Profiling analysis of long non-coding RNAs in early postnatal mouse hearts
Source: Sci Rep. 2017 Mar 7;7:43485. doi: 10.1038/srep43485 (PMC5339910; doi:10.1038/srep43485)
Supplement: Supplementary Table S2 [file srep43485-s3.xls]

## Sheet: P7 vs. P1 up
ProbeName	fold change	FDR
ASMM9PARTA003887	150.91	2.67555e-05
ASMM9PARTA048743	41.2115	0.000213834
ASMM9PARTA050253	36.7646	0.0986659
CUST_74_PI426409190	15.8206	0.075147
ASMM9PARTA004045	15.492	0.001143
ASMM9PARTA050277	13.3405	0.473854
ASMM9PARTA017171	11.3381	0.000328317
MM9LINCRNAEXON11811+_P1	11.0457	0.388922
ASMM9PARTA004420	10.6376	0.00254132
CUST_282_PI426073487	10.4866	0.000168379
ASMM9PARTA007850	10.2874	0.0507069
ASMM9PARTA004277	10.2521	6.47295e-05
ASMM9PARTA001043	9.28768	0.00996965
ASMM9PARTA000524	7.68875	3.202e-06
ASMM9PARTA005514	7.68534	0.001569
ASMM9PARTA044958	7.29797	0.0011835
ASMM9PARTA001753	7.19711	0.0322852
ASMM9PARTA045965	7.13964	0.000735642
ASMM9PARTA048535	6.57449	0.181538
ASMM9PARTA048970	6.55046	0.000281605
ASMM9PARTA051234	6.4681	0.0426679
ASMM9PARTA048787	6.22048	0.00166604
ASMM9PARTA013454	6.10971	0.00104442
ASMM9PARTA047832	6.0599	0.00045146
ASMM9PARTA045124	5.87903	0.0156422
ASMM9PARTA045124	5.87903	0.0156422
ASMM9PARTA004442	5.84992	0.005415
MM9LINCRNAEXON10432+_P1	5.73749	0.011153
ASMM9PARTA002608	5.62709	0.0111592
ASMM9PARTA016375	5.50348	0.0149523
ASMM9PARTA010604	5.46123	0.000316226
ASMM9PARTA010258	5.43847	0.0110222
ASMM9PARTA045916	5.37809	0.001569
ASMM9PARTA047419	5.33526	0.05123
ASMM9PARTA006530	5.28189	0.00225656
ASMM9PARTA048357	5.25759	0.29058
ASMM9PARTA048357	5.25759	0.29058
ASMM9PARTA002411	5.24131	0.00891169
CUST_735_PI426073487	5.23816	0.0284042
CUST_735_PI426073487	5.23816	0.0284042
CUST_735_PI426073487	5.23816	0.0284042
CUST_735_PI426073487	5.23816	0.0284042
ASMM9PARTA045343	5.17883	0.00693448
ASMM9PARTA002613	5.1496	0.0227217
ASMM9PARTA017174	5.13257	6.09242e-05
ASMM9PARTA002587	5.08321	0.0114531
ASMM9PARTA050758	5.03774	0.0179608
ASMM9PARTA009017	4.84889	0.00589129
ASMM9PARTA000257	4.77126	0.00390871
ASMM9PARTA049650	4.67106	0.0338061
ASMM9PARTA017128	4.61452	0.00021828
ASMM9PARTA002086	4.60092	0.00460376
ASMM9PARTA002596	4.59697	0.0377244
ASMM9PARTA015935	4.51766	0.0532399
ASMM9PARTA001944	4.3625	0.0110227
CF546276_P1	4.34504	0.0734019
ASMM9PARTA050322	4.3032	0.000178466
MM9LINCRNAEXON10585-_P1	4.27104	0.0421843
ASMM9PARTA046473	4.25566	0.223014
ASMM9PARTA016967	4.23055	0.0316065
MM9LINCRNAEXON11873-_P1	4.22773	0.00511606
ASMM9PARTA005083	4.21986	0.0111134
ASMM9PARTA044944	4.21727	0.221509
ASMM9PARTA015777	4.16872	0.00245275
ASMM9PARTA005659	4.14044	0.000962071
ASMM9PARTA015708	4.13898	3.26863e-05
ASMM9PARTA045985	4.04312	0.100853
ASMM9PARTA045985	4.04312	0.100853
ASMM9PARTA050952	4.02823	0.00220404
ASMM9PARTA003604	4.02119	0.244225
ASMM9PARTA013910	4.01542	0.000110548
ASMM9PARTA045957	3.96361	0.000318987
ASMM9PARTA002983	3.96291	0.0283388
ASMM9PARTA009797	3.91647	0.00200777
ASMM9PARTA049663	3.84821	0.0349052
ASMM9PARTA051071	3.80069	0.000649946
ASMM9PARTA047329	3.75912	0.00728416
ASMM9PARTA049406	3.74214	0.0272133
ASMM9PARTA049406	3.74214	0.0272133
ASMM9PARTA017726	3.71464	0.167691
CUST_931_PI426073487	3.714	0.0043331
ASMM9PARTA044917	3.71187	0.472427
ASMM9PARTA046745	3.7061	0.0688457
ASMM9PARTA015344	3.70547	0.00254908
ASMM9PARTA049348	3.66526	0.00262126
ASMM9PARTA001503	3.66141	0.00440106
ASMM9PARTA000714	3.65625	0.0154473
ASMM9PARTA013868	3.64202	0.0110222
ASMM9PARTA008068	3.62458	0.584217
ASMM9PARTA005294	3.62087	0.575473
ASMM9PARTA002283	3.56845	0.0647265
ASMM9PARTA045078	3.55347	0.0123094
ASMM9PARTA014003	3.54452	0.0281089
ASMM9PARTA014003	3.54452	0.0281089
ASMM9PARTA014003	3.54452	0.0281089
ASMM9PARTA014003	3.54452	0.0281089
ASMM9PARTA014003	3.54452	0.0281089
ASMM9PARTA014003	3.54452	0.0281089
ASMM9PARTA014003	3.54452	0.0281089
ASMM9PARTA014003	3.54452	0.0281089
ASMM9PARTA014003	3.54452	0.0281089
ASMM9PARTA014003	3.54452	0.0281089
ASMM9PARTA014003	3.54452	0.0281089
ASMM9PARTA014003	3.54452	0.0281089
ASMM9PARTA014003	3.54452	0.0281089
ASMM9PARTA014003	3.54452	0.0281089
ASMM9PARTA014003	3.54452	0.0281089
ASMM9PARTA014003	3.54452	0.0281089
ASMM9PARTA014003	3.54452	0.0281089
ASMM9PARTA014003	3.54452	0.0281089
ASMM9PARTA014003	3.54452	0.0281089
ASMM9PARTA014003	3.54452	0.0281089
ASMM9PARTA047993	3.52218	0.000166034
ASMM9PARTA002065	3.5153	0.00233138
ASMM9PARTA000497	3.51433	0.260959
MM9LINCRNAEXON12113-_P1	3.51282	0.0768788
ASMM9PARTA046046	3.48041	0.00909254
BY242475_P1	3.47647	0.0585505
ASMM9PARTA006763	3.4711	0.012192
ASMM9PARTA014763	3.46735	0.000138517
ASMM9PARTA016475	3.45453	0.000307754
ASMM9PARTA001376	3.43413	0.0298966
ASMM9PARTA049448	3.42703	0.0531329
ASMM9PARTA045280	3.42354	0.0308697
ASMM9PARTA050392	3.40726	0.00257482
ASMM9PARTA012447	3.40584	0.0556445
ASMM9PARTA002945	3.40398	0.00218947
ASMM9PARTA006526	3.39019	0.0115994
MM9LINCRNAEXON11370+_P1	3.34875	0.0651461
ASMM9PARTA047834	3.34685	0.0890328
ASMM9PARTA002375	3.2999	0.0201918
ASMM9PARTA048669	3.29508	0.0175317
ASMM9PARTA048669	3.29508	0.0175317
ASMM9PARTA048669	3.29508	0.0175317
ASMM9PARTA048888	3.29117	0.00305257
ASMM9PARTA048888	3.29117	0.00305257
ASMM9PARTA002232	3.27581	0.00489536
ASMM9PARTA017122	3.27453	0.1803
ASMM9PARTA014270	3.25508	0.0301258
ASMM9PARTA014270	3.25508	0.0301258
ASMM9PARTA014270	3.25508	0.0301258
ASMM9PARTA014270	3.25508	0.0301258
ASMM9PARTA014270	3.25508	0.0301258
ASMM9PARTA014270	3.25508	0.0301258
ASMM9PARTA014270	3.25508	0.0301258
ASMM9PARTA014270	3.25508	0.0301258
ASMM9PARTA014270	3.25508	0.0301258
ASMM9PARTA014270	3.25508	0.0301258
ASMM9PARTA014270	3.25508	0.0301258
ASMM9PARTA014270	3.25508	0.0301258
ASMM9PARTA014270	3.25508	0.0301258
ASMM9PARTA014270	3.25508	0.0301258
ASMM9PARTA014270	3.25508	0.0301258
ASMM9PARTA014270	3.25508	0.0301258
ASMM9PARTA014270	3.25508	0.0301258
ASMM9PARTA014270	3.25508	0.0301258
ASMM9PARTA014270	3.25508	0.0301258
ASMM9PARTA014270	3.25508	0.0301258
ASMM9PARTA014344	3.22769	0.000552038
ASMM9PARTA014344	3.22769	0.000552038
ASMM9PARTA014344	3.22769	0.000552038
ASMM9PARTA004750	3.20219	0.00715707
ASMM9PARTA016442	3.19847	0.00401991
ASMM9PARTA045704	3.1923	0.00705277
ASMM9PARTA050861	3.18227	0.00142479
ASMM9PARTA045363	3.14421	0.0028331
MM9LINCRNAEXON10093+_P1	3.13099	0.0111592
MM9LINCRNAEXON12066-_P1	3.10875	0.00460962
MM9LINCRNAEXON10584-_P1	3.10475	0.0840725
ASMM9PARTA047019	3.10245	0.000166034
AK018648_P1	3.1003	0.0374607
ASMM9PARTA004816	3.09382	0.00329167
ASMM9PARTA019401	3.09112	0.00499001
ASMM9PARTA050523	3.06815	0.000303325
ASMM9PARTA004732	3.06236	0.0557015
ASMM9PARTA045644	3.05233	0.035412
ASMM9PARTA008438	3.04681	0.0416389
MM9LINCRNAEXON10858-_P1	3.0102	0.0539029
ASMM9PARTA045941	3.00941	0.0892631
ASMM9PARTA001835	3.00441	1.85369e-05
MM9LINCRNAEXON10075+_P1	3.00397	0.0662761
ASMM9PARTA051442	2.99992	0.0260248
ASMM9PARTA051442	2.99992	0.0260248
ASMM9PARTA051442	2.99992	0.0260248
ASMM9PARTA051442	2.99992	0.0260248
ASMM9PARTA051442	2.99992	0.0260248
ASMM9PARTA051442	2.99992	0.0260248
ASMM9PARTA051442	2.99992	0.0260248
ASMM9PARTA051442	2.99992	0.0260248
ASMM9PARTA051442	2.99992	0.0260248
ASMM9PARTA051442	2.99992	0.0260248
ASMM9PARTA051442	2.99992	0.0260248
ASMM9PARTA050514	2.9933	0.0453356
ASMM9PARTA007977	2.99266	0.0799305
ASMM9PARTA046256	2.98483	0.0178961
ASMM9PARTA005680	2.98005	0.00487552
AA432627_P1	2.96425	0.000166034
ASMM9PARTA045733	2.94101	0.104244
ASMM9PARTA012083	2.9291	0.0845839
ASMM9PARTA000204	2.92417	0.0099046
ASMM9PARTA004178	2.92201	0.00554014
MM9LINCRNAEXON11520-_P1	2.92073	0.0113906
ASMM9PARTA003437	2.9161	0.000168065
ASMM9PARTA012813	2.91543	0.171293
ASMM9PARTA045821	2.90373	0.1422
CUST_734_PI426073487	2.90287	0.00797583
CUST_734_PI426073487	2.90287	0.00797583
CUST_734_PI426073487	2.90287	0.00797583
CUST_734_PI426073487	2.90287	0.00797583
ASMM9PARTA005281	2.8952	0.0025465
ASMM9PARTA007147	2.8789	0.0180779
ASMM9PARTA019346	2.87764	0.0462077
ASMM9PARTA049079	2.86816	0.0821859
ASMM9PARTA019288	2.86618	0.0154796
ASMM9PARTA004804	2.84433	0.0177627
ASMM9PARTA004593	2.83713	0.000168065
ASMM9PARTA001812	2.82877	0.00438257
ASMM9PARTA045672	2.81743	0.0310821
ASMM9PARTA045672	2.81743	0.0310821
ASMM9PARTA007440	2.8156	0.0864513
ASMM9PARTA009370	2.80838	0.0110222
MM9LINCRNAEXON11522-_P1	2.80466	0.0624322
CB193518_P1	2.80383	0.00154099
ASMM9PARTA004722	2.79618	0.0417686
ASMM9PARTA005245	2.79054	0.0434075
ASMM9PARTA003160	2.78942	0.000722012
ASMM9PARTA006407	2.78938	0.0134717
ASMM9PARTA047055	2.78431	0.00938971
MM9LINCRNAEXON11704-_P1	2.77614	0.0110222
ASMM9PARTA050505	2.76928	0.0301902
ASMM9PARTA002865	2.76572	0.0125394
ASMM9PARTA044959	2.75243	0.0377021
ASMM9PARTA007153	2.74649	0.00424618
ASMM9PARTA047831	2.74453	0.0854817
ASMM9PARTA051308	2.73618	0.278246
ASMM9PARTA003211	2.72835	0.0292612
MM9LINCRNAEXON10865-_P1	2.71181	0.23968
ASMM9PARTA013977	2.71026	0.0028331
ASMM9PARTA013977	2.71026	0.0028331
ASMM9PARTA049829	2.70846	0.00678964
ASMM9PARTA007970	2.69896	0.0181746
ASMM9PARTA001405	2.69352	0.0494789
MM9LINCRNAEXON10317-_P1	2.68698	0.243509
ASMM9PARTA047922	2.67031	0.00762021
ASMM9PARTA045136	2.66681	0.0311342
MM9LINCRNAEXON11519-_P1	2.66313	0.0249372
ASMM9PARTA002586	2.66156	0.247691
ASMM9PARTA010145	2.66111	0.000392396
CUST_202_PI426409190	2.66034	0.00816594
ASMM9PARTA048052	2.65156	0.128525
ASMM9PARTA018073	2.64975	0.00444038
ASMM9PARTA048224	2.64889	0.112113
ASMM9PARTA014349	2.64161	0.258622
MM9LINCRNAEXON10584+_P1	2.6359	0.0049856
ASMM9PARTA046609	2.63544	0.133468
ASMM9PARTA046609	2.63544	0.133468
ASMM9PARTA046609	2.63544	0.133468
ASMM9PARTA014392	2.62411	0.0136921
ASMM9PARTA014392	2.62411	0.0136921
ASMM9PARTA014392	2.62411	0.0136921
ASMM9PARTA017489	2.62339	0.00484008
ASMM9PARTA045395	2.62087	0.26149
ASMM9PARTA045395	2.62087	0.26149
ASMM9PARTA045395	2.62087	0.26149
ASMM9PARTA045561	2.62019	0.0481336
ASMM9PARTA045561	2.62019	0.0481336
ASMM9PARTA045561	2.62019	0.0481336
ASMM9PARTA017943	2.60635	0.24503
ASMM9PARTA017943	2.60635	0.24503
ASMM9PARTA017943	2.60635	0.24503
ASMM9PARTA017943	2.60635	0.24503
ASMM9PARTA017943	2.60635	0.24503
ASMM9PARTA018369	2.60305	0.0184108
ASMM9PARTA018369	2.60305	0.0184108
ASMM9PARTA018369	2.60305	0.0184108
ASMM9PARTA018369	2.60305	0.0184108
ASMM9PARTA018369	2.60305	0.0184108
ASMM9PARTA001783	2.59656	0.00312176
ASMM9PARTA006815	2.589	0.507483
ASMM9PARTA003836	2.57887	0.0794573
ASMM9PARTA005789	2.5729	0.089667
ASMM9PARTA018674	2.57278	0.500206
ASMM9PARTA002096	2.5678	0.0849195
ASMM9PARTA004147	2.55593	0.00506049
MM9LINCRNAEXON10646+_P1	2.54936	0.0151528
ASMM9PARTA044881	2.54671	0.0202647
ASMM9PARTA049084	2.53857	0.0431898
ASMM9PARTA014156	2.53736	0.0533086
ASMM9PARTA013681	2.53574	0.00473565
ASMM9PARTA013681	2.53574	0.00473565
ASMM9PARTA004027	2.53473	0.0729139
ASMM9PARTA001949	2.53468	0.0032775
ASMM9PARTA007737	2.5209	0.0301258
ASMM9PARTA001377	2.51391	0.0142424
ASMM9PARTA019499	2.51296	0.0818901
ASMM9PARTA018219	2.50363	0.788354
ASMM9PARTA007846	2.50326	0.0244334
MM9LINCRNAEXON11319+_P1	2.50308	0.0583819
ASMM9PARTA015125	2.50257	0.045253
ASMM9PARTA015125	2.50257	0.045253
ASMM9PARTA015125	2.50257	0.045253
ASMM9PARTA015125	2.50257	0.045253
ASMM9PARTA005204	2.48897	0.00962811
ASMM9PARTA002866	2.47571	0.0620557
ASMM9PARTA049154	2.47325	0.240262
ASMM9PARTA002562	2.47	0.000785088
ASMM9PARTA045153	2.46745	0.0517379
ASMM9PARTA005969	2.4608	0.0817061
ASMM9PARTA008987	2.45627	0.0256129
ASMM9PARTA012590	2.45304	0.107799
ASMM9PARTA046297	2.44712	0.00403883
ASMM9PARTA048221	2.44576	0.00512143
MM9LINCRNAEXON11806-_P1	2.44353	0.35373
ASMM9PARTA012744	2.43611	0.0369033
ASMM9PARTA003038	2.43331	0.00261484
MM9LINCRNAEXON11492-_P1	2.43162	0.0149759
ASMM9PARTA012774	2.4264	0.000735642
ASMM9PARTA002869	2.42483	0.0185739
ASMM9PARTA046291	2.42448	0.199353
ASMM9PARTA048120	2.42288	0.000318987
ASMM9PARTA048120	2.42288	0.000318987
ASMM9PARTA009851	2.42158	0.000469301
ASMM9PARTA051418	2.42082	0.0126051
ASMM9PARTA001468	2.41678	0.00176457
ASMM9PARTA005448	2.41539	0.0432119
ASMM9PARTA005448	2.41539	0.0432119
ASMM9PARTA005448	2.41539	0.0432119
ASMM9PARTA005448	2.41539	0.0432119
ASMM9PARTA003346	2.40894	0.672231
ASMM9PARTA003346	2.40894	0.672231
ASMM9PARTA004561	2.40802	0.0380854
ASMM9PARTA046329	2.40373	0.334166
ASMM9PARTA046329	2.40373	0.334166
ASMM9PARTA006177	2.40005	0.133757
ASMM9PARTA047916	2.39146	0.00610176
ASMM9PARTA004491	2.39098	0.023124
MM9LINCRNAEXON11495-_P1	2.38832	0.0176863
ASMM9PARTA010639	2.38443	0.154674
ASMM9PARTA006147	2.38373	0.00401747
MM9LINCRNAEXON12013+_P1	2.38225	0.0416419
ASMM9PARTA014888	2.37891	0.0227435
ASMM9PARTA003341	2.37678	0.0519731
ASMM9PARTA013000	2.37626	0.00219664
ASMM9PARTA007357	2.3755	0.0236741
MM9LINCRNAEXON11750+_P1	2.37124	0.0319602
ASMM9PARTA005706	2.3664	0.000593247
ASMM9PARTA049218	2.36346	0.0199371
ASMM9PARTA049218	2.36346	0.0199371
ASMM9PARTA049218	2.36346	0.0199371
ASMM9PARTA049218	2.36346	0.0199371
ASMM9PARTA049218	2.36346	0.0199371
ASMM9PARTA000479	2.36197	0.0028331
ASMM9PARTA048722	2.35833	0.000146774
ASMM9PARTA005087	2.35502	0.0121808
ASMM9PARTA009208	2.35357	0.00214703
ASMM9PARTA009208	2.35357	0.00214703
CUST_185_PI426409190	2.35079	0.000328317
ASMM9PARTA051344	2.35025	0.164208
ASMM9PARTA050454	2.34627	0.0309673
ASMM9PARTA010901	2.34611	0.000485376
ASMM9PARTA014133	2.33907	0.0229433
humanlincRNA1256+_P1	2.33414	0.0511171
ASMM9PARTA004677	2.33247	0.00921007
ASMM9PARTA018295	2.32877	0.034378
ASMM9PARTA014050	2.32723	0.0519514
ASMM9PARTA047448	2.32495	0.104432
ASMM9PARTA047448	2.32495	0.104432
MM9LINCRNAEXON11330-_P1	2.32481	0.0139473
ASMM9PARTA002224	2.31935	0.0264858
CUST_161_PI426409190	2.31724	0.000313886
ASMM9PARTA045558	2.31686	0.0301258
ASMM9PARTA004522	2.30724	0.00329841
ASMM9PARTA007404	2.30484	0.47654
CUST_556_PI426073487	2.30264	0.136549
ASMM9PARTA014695	2.30249	0.00787832
ASMM9PARTA001327	2.30146	0.241532
ASMM9PARTA015163	2.30024	0.000195093
ASMM9PARTA010501	2.29867	0.109989
MM9LINCRNAEXON11523-_P1	2.29042	0.00544556
AK007918_P1	2.28541	0.00511146
AK007918_P1	2.28541	0.00511146
ASMM9PARTA051228	2.28376	0.0266887
ASMM9PARTA002137	2.28334	0.0176913
ASMM9PARTA013037	2.28287	0.131697
ASMM9PARTA048061	2.28019	0.00176367
ASMM9PARTA048061	2.28019	0.00176367
ASMM9PARTA049783	2.27979	0.118364
ASMM9PARTA046314	2.27251	0.00333354
ASMM9PARTA046314	2.27251	0.00333354
ASMM9PARTA000260	2.27208	0.100902
ASMM9PARTA000260	2.27208	0.100902
ASMM9PARTA045611	2.2693	0.000881192
ASMM9PARTA051046	2.26883	0.00329841
MM9LINCRNAEXON11576-_P1	2.26872	0.00901039
ASMM9PARTA006833	2.26022	0.0762817
ASMM9PARTA012691	2.25878	0.0668172
ASMM9PARTA012691	2.25878	0.0668172
ASMM9PARTA001954	2.25878	0.114808
ASMM9PARTA014204	2.2566	0.0690979
ASMM9PARTA046452	2.25544	0.00454084
ASMM9PARTA000462	2.25395	0.0181835
ASMM9PARTA004281	2.25359	0.000382394
ASMM9PARTA005352	2.25137	0.0816991
ASMM9PARTA002332	2.25038	0.000289057
ASMM9PARTA006416	2.24935	0.00556541
ASMM9PARTA049097	2.24856	0.0780291
ASMM9PARTA016469	2.24833	0.0198096
ASMM9PARTA001322	2.24752	0.131228
ASMM9PARTA018300	2.24653	0.389846
ASMM9PARTA050130	2.24569	0.00176367
ASMM9PARTA014653	2.24157	0.0353697
ASMM9PARTA051807	2.23925	0.0703849
ASMM9PARTA013785	2.23131	0.00860524
MM9LINCRNAEXON10077+_P1	2.22383	0.041344
ASMM9PARTA017061	2.22376	0.0185739
ASMM9PARTA046376	2.21902	0.0595214
ASMM9PARTA047796	2.21577	0.0220456
ASMM9PARTA047796	2.21577	0.0220456
ASMM9PARTA046783	2.21575	0.0394127
ASMM9PARTA050451	2.21526	0.00729788
MM9LINCRNAEXON10930-_P1	2.21461	0.234459
ASMM9PARTA005759	2.2137	0.120362
ASMM9PARTA013452	2.21289	0.161104
ASMM9PARTA005266	2.21259	0.0780488
ASMM9PARTA010884	2.21099	0.0521587
ASMM9PARTA045627	2.20699	0.0910246
CUST_212_PI426409190	2.20145	0.0533414
ASMM9PARTA048925	2.20102	0.00121151
ASMM9PARTA016584	2.20055	0.0507394
MM9LINCRNAEXON10585+_P1	2.20031	0.031851
ASMM9PARTA046865	2.1953	0.0168819
ASMM9PARTA046865	2.1953	0.0168819
ASMM9PARTA046865	2.1953	0.0168819
ASMM9PARTA007056	2.19394	0.0322425
ASMM9PARTA007056	2.19394	0.0322425
ASMM9PARTA016443	2.19348	0.291547
ASMM9PARTA016443	2.19348	0.291547
ASMM9PARTA050250	2.19126	0.0377325
MM9LINCRNAEXON10228+_P1	2.19107	0.0136549
ASMM9PARTA048949	2.18848	0.00529244
ASMM9PARTA014511	2.18802	0.35857
MM9LINCRNAEXON10845-_P1	2.18215	0.59244
ASMM9PARTA011807	2.18107	0.290073
CUST_954_PI426073487	2.18022	0.136891
ASMM9PARTA008184	2.17933	0.620961
ASMM9PARTA047797	2.17884	0.0961892
MM9LINCRNAEXON11572-_P1	2.17733	0.0131724
ASMM9PARTA009582	2.17514	0.0805564
ASMM9PARTA001615	2.17482	0.0665886
ASMM9PARTA050207	2.17374	0.0907486
ASMM9PARTA018586	2.17266	0.0011961
ASMM9PARTA048578	2.17186	0.10243
ASMM9PARTA048578	2.17186	0.10243
ASMM9PARTA048578	2.17186	0.10243
ASMM9PARTA048578	2.17186	0.10243
ASMM9PARTA046240	2.17179	0.000401635
ASMM9PARTA014146	2.16983	0.127879
ASMM9PARTA014146	2.16983	0.127879
ASMM9PARTA014307	2.16732	0.00232524
ASMM9PARTA050642	2.16552	0.29622
ASMM9PARTA050642	2.16552	0.29622
ASMM9PARTA002722	2.16507	0.0143013
ASMM9PARTA003946	2.16253	0.0762817
ASMM9PARTA051236	2.16145	0.00832693
MM9LINCRNAEXON12013-_P1	2.15833	0.0047461
CUST_484_PI426073487	2.15811	0.0387319
CUST_484_PI426073487	2.15811	0.0387319
ASMM9PARTA051461	2.15483	0.0187168
ASMM9PARTA047127	2.15033	0.0167852
ASMM9PARTA047127	2.15033	0.0167852
ASMM9PARTA047127	2.15033	0.0167852
ASMM9PARTA047127	2.15033	0.0167852
ASMM9PARTA047127	2.15033	0.0167852
ASMM9PARTA014771	2.14813	0.207465
ASMM9PARTA014771	2.14813	0.207465
ASMM9PARTA045720	2.14546	0.0153158
ASMM9PARTA008059	2.14386	0.0021545
ASMM9PARTA051505	2.13382	0.145597
ASMM9PARTA011635	2.13294	0.0529319
ASMM9PARTA018028	2.13206	0.0415682
ASMM9PARTA045540	2.13134	0.0354425
ASMM9PARTA051194	2.13118	0.0698527
BY133543_P1	2.12842	0.110744
BY133543_P1	2.12842	0.110744
BY133543_P1	2.12842	0.110744
BY133543_P1	2.12842	0.110744
BY133543_P1	2.12842	0.110744
ASMM9PARTA009193	2.12806	0.0456214
ASMM9PARTA018257	2.12718	0.000328317
mouselincRNA0508-_P1	2.12508	0.0379034
ASMM9PARTA002057	2.12505	0.0149159
ASMM9PARTA009529	2.11995	0.183439
ASMM9PARTA051255	2.11941	0.0401484
ASMM9PARTA051255	2.11941	0.0401484
ASMM9PARTA006179	2.11796	0.115605
ASMM9PARTA000482	2.10926	0.0458548
ASMM9PARTA011647	2.10822	0.724754
ASMM9PARTA015229	2.10432	0.0128949
MM9LINCRNAEXON10582+_P1	2.10148	0.0312879
ASMM9PARTA000749	2.10071	0.501884
MM9LINCRNAEXON10811+_P1	2.10005	0.404398
MM9LINCRNAEXON10003-_P1	2.09838	0.112251
BI557075_P1	2.09805	0.0747887
ASMM9PARTA049369	2.09598	0.0423295
ASMM9PARTA004888	2.09468	0.016148
ASMM9PARTA005739	2.09328	0.0121198
ASMM9PARTA046138	2.09174	0.00230985
ASMM9PARTA000501	2.09156	0.261646
ASMM9PARTA008445	2.09053	0.0866223
ASMM9PARTA003138	2.08974	0.0403913
ASMM9PARTA049235	2.08894	0.0347099
ASMM9PARTA047036	2.08474	0.00787475
ASMM9PARTA005423	2.08243	0.0335227
ASMM9PARTA016945	2.08174	0.0126938
ASMM9PARTA046304	2.08066	0.602254
ASMM9PARTA046304	2.08066	0.602254
ASMM9PARTA046304	2.08066	0.602254
ASMM9PARTA001456	2.07991	0.0799305
ASMM9PARTA003087	2.07961	0.00443268
ASMM9PARTA001803	2.07952	0.059855
ASMM9PARTA004260	2.07492	0.000568419
ASMM9PARTA004837	2.07424	0.0023528
ASMM9PARTA012653	2.072	0.0538242
BE849881_P1	2.06837	0.0228928
CUST_42_PI426409190	2.06775	0.105108
ASMM9PARTA005054	2.06773	0.0014032
ASMM9PARTA003152	2.06669	0.0530216
ASMM9PARTA003152	2.06669	0.0530216
ASMM9PARTA000745	2.06653	0.0233624
ASMM9PARTA049267	2.06596	0.0235203
ASMM9PARTA047621	2.06483	0.0960002
MM9LINCRNAEXON11314+_P1	2.0639	0.0340438
ASMM9PARTA046060	2.0637	0.00101532
ASMM9PARTA003343	2.0635	0.0510458
ASMM9PARTA004028	2.06325	0.00687116
MM9LINCRNAEXON10081+_P1	2.06287	0.0225481
ASMM9PARTA047307	2.06082	0.0475838
ASMM9PARTA047757	2.05982	0.535182
ASMM9PARTA017130	2.05847	0.279657
ASMM9PARTA008992	2.05732	0.0160837
ASMM9PARTA001338	2.05449	0.00575386
ASMM9PARTA050127	2.05389	0.0205173
ASMM9PARTA050127	2.05389	0.0205173
ASMM9PARTA050127	2.05389	0.0205173
ASMM9PARTA006042	2.05271	0.398304
ASMM9PARTA005945	2.05271	0.00553922
ASMM9PARTA050016	2.04977	0.253424
ASMM9PARTA049640	2.04585	0.00435675
ASMM9PARTA012521	2.0455	0.0933459
ASMM9PARTA050606	2.04437	0.137293
ASMM9PARTA017029	2.04405	1.71754e-05
BI687976_P1	2.0427	0.0371565
BI687976_P1	2.0427	0.0371565
BI687976_P1	2.0427	0.0371565
BI687976_P1	2.0427	0.0371565
CUST_142_PI426409190	2.04176	0.131818
ASMM9PARTA008799	2.04071	0.155901
ASMM9PARTA010111	2.03884	0.0431898
ASMM9PARTA010352	2.03874	0.318029
ASMM9PARTA003999	2.03765	0.013549
ASMM9PARTA048933	2.03731	0.0104315
MM9LINCRNAEXON10079+_P1	2.03709	0.0682362
ASMM9PARTA018596	2.03628	0.0362372
ASMM9PARTA011002	2.03377	0.156823
ASMM9PARTA016398	2.0298	0.0860179
ASMM9PARTA047764	2.02967	0.00835901
ASMM9PARTA017995	2.02962	0.0525941
ASMM9PARTA005075	2.02864	0.00216861
CA587756_P1	2.02702	0.0310391
MM9LINCRNAEXON10292-_P1	2.02611	0.00993042
CJ181897_P1	2.02407	0.345617
ASMM9PARTA049074	2.02335	0.0465707
MM9LINCRNAEXON11296+_P1	2.0195	0.000735642
MM9LINCRNAEXON10489-_P1	2.01866	0.343794
ASMM9PARTA019336	2.01766	0.0649056
MM9LINCRNAEXON10488-_P1	2.0159	0.00993042
ASMM9PARTA012608	2.01548	0.406516
CUST_73_PI426409190	2.0116	0.0743393
ASMM9PARTA011443	2.01141	0.0719253
MM9LINCRNAEXON10415-_P1	2.00853	0.00018977
ASMM9PARTA050851	2.00707	0.0254363
ASMM9PARTA008214	2.00499	0.295098
ASMM9PARTA049766	2.00368	0.185119
ASMM9PARTA017710	2.00317	0.0696833
ASMM9PARTA013610	2.00105	0.0120655
ASMM9PARTA050559	1.99857	0.00069615
MM9LINCRNAEXON10900-_P1	1.99702	0.0197713
ASMM9PARTA012164	1.99659	0.000168065
ASMM9PARTA046581	1.99517	0.469786
ASMM9PARTA045505	1.99443	0.00680029
ASMM9PARTA045505	1.99443	0.00680029
ASMM9PARTA045505	1.99443	0.00680029
ASMM9PARTA045505	1.99443	0.00680029
ASMM9PARTA015121	1.99397	0.0234355
ASMM9PARTA002959	1.99302	0.00849247
ASMM9PARTA051199	1.99156	0.0323397
MM9LINCRNAEXON10607-_P1	1.99116	0.0189403
humanlincRNA1094-_P1	1.99095	0.0170857
ASMM9PARTA046698	1.98894	0.0080956
ASMM9PARTA004344	1.98889	0.146349
ASMM9PARTA051460	1.98672	0.0722508
ASMM9PARTA051460	1.98672	0.0722508
ASMM9PARTA001347	1.98601	0.248309
MM9LINCRNAEXON11411-_P1	1.98532	0.114796
ASMM9PARTA004904	1.98498	0.036234
ASMM9PARTA004931	1.98286	0.0692166
ASMM9PARTA008945	1.97887	0.00935377
ASMM9PARTA047123	1.97788	0.0652274
ASMM9PARTA047123	1.97788	0.0652274
ASMM9PARTA001632	1.97778	0.038342
ASMM9PARTA050405	1.97718	0.000110548
ASMM9PARTA004329	1.97556	0.0114118
ASMM9PARTA004329	1.97556	0.0114118
ASMM9PARTA004329	1.97556	0.0114118
ASMM9PARTA004329	1.97556	0.0114118
ASMM9PARTA017742	1.97493	0.173351
ASMM9PARTA017742	1.97493	0.173351
ASMM9PARTA003824	1.97362	0.0308697
ASMM9PARTA005041	1.97254	0.051827
ASMM9PARTA013492	1.97192	0.0738777
MM9LINCRNAEXON10629-_P1	1.97062	0.0432789
ASMM9PARTA019099	1.96925	0.00351467
ASMM9PARTA002165	1.96745	8.47478e-05
ASMM9PARTA004796	1.96654	0.0867874
ASMM9PARTA006465	1.96591	0.0121198
ASMM9PARTA051161	1.9659	0.0115579
ASMM9PARTA049562	1.96555	0.00561759
humanlincRNA0587+_P1	1.96081	0.485965
ASMM9PARTA004488	1.96028	0.0550763
ASMM9PARTA016646	1.95879	0.116831
ASMM9PARTA016646	1.95879	0.116831
ASMM9PARTA013643	1.95569	0.272367
ASMM9PARTA003455	1.95491	0.293792
ASMM9PARTA019093	1.95426	0.00227238
MM9LINCRNAEXON12111-_P1	1.95421	0.185198
ASMM9PARTA047733	1.95187	0.0208104
mouselincRNA0364-_P1	1.95142	0.522242
ASMM9PARTA010105	1.95015	0.103931
MM9LINCRNAEXON11460-_P1	1.95014	0.0313828
ASMM9PARTA018229	1.94895	0.0522318
ASMM9PARTA013227	1.94827	0.0682364
ASMM9PARTA002215	1.94723	0.00449702
ASMM9PARTA015126	1.94428	0.00187004
ASMM9PARTA003480	1.94316	0.0581126
ASMM9PARTA004517	1.9421	0.0614835
ASMM9PARTA019819	1.94138	0.704167
ASMM9PARTA008835	1.93929	0.0585421
ASMM9PARTA007229	1.93895	0.0648093
MM9LINCRNAEXON11526-_P1	1.93792	0.396088
ASMM9PARTA049447	1.93772	0.0317388
ASMM9PARTA003178	1.93643	0.00435458
ASMM9PARTA045180	1.93613	0.0821194
ASMM9PARTA010034	1.93467	0.100622
ASMM9PARTA046507	1.93367	0.411532
ASMM9PARTA018552	1.93321	0.0147292
ASMM9PARTA002671	1.93223	0.0199369
AK122515_P1	1.9317	0.0229942
AK122515_P1	1.9317	0.0229942
AK122515_P1	1.9317	0.0229942
AK122515_P1	1.9317	0.0229942
AK122515_P1	1.9317	0.0229942
MM9LINCRNAEXON11954+_P1	1.92832	0.0574895
ASMM9PARTA046583	1.9281	0.342197
ASMM9PARTA015801	1.92627	0.000552038
ASMM9PARTA000600	1.92559	0.0179066
AK171860_P1	1.92197	0.0964592
AK171860_P1	1.92197	0.0964592
AK171860_P1	1.92197	0.0964592
ASMM9PARTA048651	1.92138	0.0212171
ASMM9PARTA046550	1.92133	0.00490671
ASMM9PARTA046550	1.92133	0.00490671
ASMM9PARTA007053	1.91979	0.25143
ASMM9PARTA014942	1.91887	0.0110222
ASMM9PARTA046915	1.91588	0.021195
ASMM9PARTA051521	1.91507	0.0864513
ASMM9PARTA049401	1.91501	0.202779
ASMM9PARTA005439	1.915	0.135789
ASMM9PARTA050306	1.91432	0.046291
ASMM9PARTA006045	1.91426	0.0126051
ASMM9PARTA005553	1.91312	0.0435996
ASMM9PARTA012699	1.91224	0.238763
ASMM9PARTA018512	1.91213	0.504737
MM9LINCRNAEXON11075+_P1	1.91136	0.0406168
ASMM9PARTA014459	1.91061	0.160471
ASMM9PARTA004592	1.90895	0.247462
ASMM9PARTA004592	1.90895	0.247462
ASMM9PARTA003409	1.90713	0.0277825
ASMM9PARTA048066	1.90645	0.00308632
ASMM9PARTA048066	1.90645	0.00308632
ASMM9PARTA048066	1.90645	0.00308632
ASMM9PARTA002785	1.90626	0.0269494
ASMM9PARTA004964	1.90298	0.0476013
ASMM9PARTA001032	1.9029	0.151359
ASMM9PARTA047995	1.90224	0.0256129
ASMM9PARTA013788	1.90183	0.0724704
ASMM9PARTA005475	1.90132	0.0148506
ASMM9PARTA000493	1.90126	0.0197807
ASMM9PARTA000493	1.90126	0.0197807
ASMM9PARTA000493	1.90126	0.0197807
ASMM9PARTA009191	1.90054	0.53886
ASMM9PARTA050269	1.89964	0.0475248
ASMM9PARTA050269	1.89964	0.0475248
ASMM9PARTA050269	1.89964	0.0475248
ASMM9PARTA050269	1.89964	0.0475248
MM9LINCRNAEXON10352+_P1	1.89809	0.0431898
ASMM9PARTA007647	1.89587	0.111174
ASMM9PARTA045893	1.89242	0.00946115
CUST_617_PI426073487	1.89214	0.0961684
ASMM9PARTA006493	1.89005	0.0313095
ASMM9PARTA007915	1.88875	0.023124
ASMM9PARTA046059	1.88771	0.0126044
MM9LINCRNAEXON10093-_P1	1.88763	0.123551
ASMM9PARTA015295	1.88692	0.00484008
ASMM9PARTA003372	1.88373	0.394916
ASMM9PARTA046516	1.8821	0.000508142
ASMM9PARTA046516	1.8821	0.000508142
CUST_568_PI426073487	1.88152	0.223783
ASMM9PARTA006684	1.88148	0.249919
ASMM9PARTA002179	1.88119	0.128221
ASMM9PARTA013849	1.88058	0.0100866
AK082195_P1	1.88048	0.21926
ASMM9PARTA045534	1.88014	0.0884738
MM9LINCRNAEXON10514-_P1	1.87825	0.15214
humanlincRNA0198+_P1	1.87609	0.334299
MM9LINCRNAEXON12067-_P1	1.87417	0.598609
MM9LINCRNAEXON11295+_P1	1.87355	0.00954878
MM9LINCRNAEXON11021-_P1	1.87323	0.0308697
MM9LINCRNAEXON11386-_P1	1.87201	0.092021
ASMM9PARTA016902	1.87135	0.0176842
ASMM9PARTA016902	1.87135	0.0176842
ASMM9PARTA016902	1.87135	0.0176842
ASMM9PARTA000511	1.86937	0.0176913
ASMM9PARTA045589	1.86615	0.171232
ASMM9PARTA004965	1.86531	0.00975066
ASMM9PARTA006054	1.86378	0.0236741
ASMM9PARTA019444	1.86288	0.0225481
ASMM9PARTA019444	1.86288	0.0225481
ASMM9PARTA048273	1.8624	0.0158977
ASMM9PARTA007087	1.86237	0.0211478
ASMM9PARTA007569	1.86155	0.00505395
ASMM9PARTA007569	1.86155	0.00505395
ASMM9PARTA007569	1.86155	0.00505395
ASMM9PARTA007569	1.86155	0.00505395
ASMM9PARTA019343	1.86134	0.0427981
ASMM9PARTA015514	1.86019	0.000362551
MM9LINCRNAEXON11297+_P1	1.85908	0.0028331
ASMM9PARTA051469	1.85877	0.22988
ASMM9PARTA051469	1.85877	0.22988
ASMM9PARTA003279	1.85876	0.019696
ASMM9PARTA002299	1.85696	0.0273793
ASMM9PARTA004686	1.85649	0.0119235
ASMM9PARTA004686	1.85649	0.0119235
ASMM9PARTA004686	1.85649	0.0119235
ASMM9PARTA003290	1.8549	0.208962
ASMM9PARTA000789	1.8534	0.00853024
ASMM9PARTA009068	1.85308	0.127232
MM9LINCRNAEXON11530-_P1	1.85227	0.489933
ASMM9PARTA007243	1.84947	0.0207734
ASMM9PARTA048259	1.84884	0.389966
ASMM9PARTA048259	1.84884	0.389966
ASMM9PARTA048259	1.84884	0.389966
CUST_375_PI426073487	1.84874	0.229377
ASMM9PARTA049739	1.84652	0.121863
ASMM9PARTA049739	1.84652	0.121863
ASMM9PARTA003705	1.84472	0.0327491
ASMM9PARTA003705	1.84472	0.0327491
ASMM9PARTA049231	1.84437	0.0757424
ASMM9PARTA049231	1.84437	0.0757424
MM9LINCRNAEXON10609+_P1	1.84334	0.157262
ASMM9PARTA018526	1.84333	0.0229026
ASMM9PARTA018526	1.84333	0.0229026
ASMM9PARTA018681	1.84175	0.0222769
ASMM9PARTA017618	1.84019	0.0215641
ASMM9PARTA051607	1.83779	0.00700523
ASMM9PARTA051607	1.83779	0.00700523
ASMM9PARTA017851	1.83719	0.00165166
ASMM9PARTA000622	1.83709	0.149396
ASMM9PARTA010158	1.83585	0.0104521
ASMM9PARTA009502	1.83513	0.0177254
ASMM9PARTA004177	1.83438	0.00252527
ASMM9PARTA016726	1.83284	0.102341
CUST_691_PI426073487	1.83118	0.490464
ASMM9PARTA003988	1.82692	0.0325531
ASMM9PARTA003988	1.82692	0.0325531
CD354001_P1	1.8266	0.578151
ASMM9PARTA004486	1.826	0.425837
ASMM9PARTA050846	1.8256	0.0427348
ASMM9PARTA046242	1.82516	0.0743463
ASMM9PARTA005004	1.8251	0.0339622
ASMM9PARTA003110	1.82288	0.154881
ASMM9PARTA003169	1.82204	0.099743
ASMM9PARTA002235	1.82163	0.0139779
ASMM9PARTA004369	1.82161	0.0957637
ASMM9PARTA017025	1.8216	0.0932504
ASMM9PARTA017548	1.82111	0.0172346
MM9LINCRNAEXON12109-_P1	1.81954	0.0462783
ASMM9PARTA046839	1.8191	0.000785088
ASMM9PARTA012185	1.81845	0.0163628
ASMM9PARTA006856	1.81777	0.308413
ASMM9PARTA005185	1.81769	0.0187282
ASMM9PARTA014557	1.81761	0.292415
ASMM9PARTA011618	1.81748	0.93833
MM9LINCRNAEXON11772-_P1	1.8155	0.368549
ASMM9PARTA003198	1.8142	0.165302
ASMM9PARTA002579	1.81012	0.0445292
ASMM9PARTA000959	1.80884	0.00760879
ASMM9PARTA002524	1.80854	0.0120229
ASMM9PARTA047968	1.80589	0.229377
ASMM9PARTA004540	1.80573	0.292155
ASMM9PARTA009444	1.80568	0.0794586
ASMM9PARTA045831	1.8046	0.000318987
ASMM9PARTA048192	1.80399	0.452704
ASMM9PARTA009296	1.80366	0.0753988
ASMM9PARTA004298	1.80318	0.0201586
ASMM9PARTA049452	1.80239	0.0215641
ASMM9PARTA045666	1.80151	0.0645021
ASMM9PARTA047920	1.80002	0.583334
MM9LINCRNAEXON11202-_P1	1.79982	0.121696
ASMM9PARTA001033	1.79684	0.00134455
ASMM9PARTA047688	1.79683	0.0724014
ASMM9PARTA003123	1.79619	0.0135835
ASMM9PARTA003961	1.79559	0.0531996
ASMM9PARTA017348	1.79548	0.078593
ASMM9PARTA003642	1.79524	0.00815946
ASMM9PARTA046885	1.79343	0.912418
ASMM9PARTA046885	1.79343	0.912418
MM9LINCRNAEXON10407+_P1	1.79315	0.0286017
ASMM9PARTA005862	1.79301	0.0542506
ASMM9PARTA050620	1.79192	0.0119166
ASMM9PARTA010602	1.79146	0.152533
ASMM9PARTA047964	1.78989	0.140819
ASMM9PARTA045915	1.78933	0.0296966
ASMM9PARTA047646	1.78919	0.00497377
ASMM9PARTA047646	1.78919	0.00497377
ASMM9PARTA047646	1.78919	0.00497377
ASMM9PARTA047646	1.78919	0.00497377
ASMM9PARTA004548	1.78915	0.103258
ASMM9PARTA012662	1.78785	0.157081
ASMM9PARTA001411	1.78747	0.00527748
ASMM9PARTA007883	1.78703	0.392938
ASMM9PARTA013479	1.78619	0.0912039
ASMM9PARTA003684	1.78616	0.0270553
ASMM9PARTA051464	1.78579	0.0331636
ASMM9PARTA051464	1.78579	0.0331636
ASMM9PARTA051464	1.78579	0.0331636
ASMM9PARTA002274	1.78469	0.00948271
CUST_92_PI426409190	1.78448	0.371817
ASMM9PARTA008189	1.78316	0.0440472
ASMM9PARTA016784	1.78299	0.045999
ASMM9PARTA016784	1.78299	0.045999
ASMM9PARTA016784	1.78299	0.045999
MM9LINCRNAEXON11457-_P1	1.78299	0.52272
CUST_263_PI426073487	1.78212	0.126181
CUST_263_PI426073487	1.78212	0.126181
CUST_714_PI426073487	1.78144	0.390685
ASMM9PARTA048524	1.77981	0.059095
ASMM9PARTA004655	1.77862	0.0463179
CUST_594_PI426073487	1.77519	0.0451301
ASMM9PARTA050517	1.77472	0.00176367
ASMM9PARTA002080	1.77465	0.0426172
ASMM9PARTA051501	1.77445	0.0298037
ASMM9PARTA049889	1.77441	0.00346185
ASMM9PARTA049889	1.77441	0.00346185
ASMM9PARTA049333	1.77273	0.270775
ASMM9PARTA000792	1.77173	0.255712
ASMM9PARTA007028	1.76929	0.0156422
ASMM9PARTA004810	1.7688	0.0715532
ASMM9PARTA001430	1.76742	0.306729
ASMM9PARTA002407	1.76725	0.000517377
ASMM9PARTA048622	1.76614	0.0245525
ASMM9PARTA047026	1.76559	0.00166604
MM9LINCRNAEXON10792-_P1	1.76542	0.21414
MM9LINCRNAEXON10572-_P1	1.76541	0.152963
ASMM9PARTA009708	1.76361	0.0909017
MM9LINCRNAEXON11456-_P1	1.76263	0.106542
ASMM9PARTA000744	1.76243	0.183298
ASMM9PARTA017331	1.76121	0.00313764
humanlincRNA0381+_P1	1.76034	0.0862135
ASMM9PARTA003978	1.76003	0.0211285
humanlincRNA1622-_P1	1.75978	0.11458
ASMM9PARTA005703	1.75882	0.1236
ASMM9PARTA016553	1.75868	0.0375525
ASMM9PARTA048494	1.75821	0.0819265
ASMM9PARTA003483	1.75773	0.431681
ASMM9PARTA006709	1.75713	0.00434777
MM9LINCRNAEXON10544-_P1	1.75684	0.0179608
MM9LINCRNAEXON11505-_P1	1.75674	0.292242
ASMM9PARTA008595	1.75666	0.0288051
MM9LINCRNAEXON10862-_P1	1.75625	0.0293501
ASMM9PARTA048266	1.75577	0.19794
ASMM9PARTA050924	1.7555	0.0425124
ASMM9PARTA049527	1.75303	0.0382839
ASMM9PARTA049527	1.75303	0.0382839
ASMM9PARTA049527	1.75303	0.0382839
MM9LINCRNAEXON11973+_P1	1.75133	0.0110137
ASMM9PARTA016291	1.75072	0.00251733
ASMM9PARTA016291	1.75072	0.00251733
ASMM9PARTA009091	1.75006	0.207502
ASMM9PARTA016306	1.74951	0.0109246
MM9LINCRNAEXON11495+_P1	1.74929	0.118605
ASMM9PARTA004814	1.74891	0.000166034
ASMM9PARTA004814	1.74891	0.000166034
ASMM9PARTA004814	1.74891	0.000166034
ASMM9PARTA004814	1.74891	0.000166034
DV067603_P1	1.7488	0.342666
ASMM9PARTA050697	1.74792	0.111484
AK154456_P1	1.74705	0.0110222
AK154456_P1	1.74705	0.0110222
ASMM9PARTA009220	1.74656	0.0101233
ASMM9PARTA003212	1.74651	0.636916
ASMM9PARTA003212	1.74651	0.636916
ASMM9PARTA013419	1.74627	0.383233
CUST_423_PI426073487	1.7457	0.0235943
ASMM9PARTA014777	1.74466	0.0217446
ASMM9PARTA014176	1.74445	0.0242553
ASMM9PARTA019387	1.74436	0.0147759
ASMM9PARTA050122	1.7435	0.263239
MM9LINCRNAEXON11882+_P1	1.74152	0.0171392
ASMM9PARTA015384	1.74147	0.00205655
MM9LINCRNAEXON10939+_P1	1.74101	0.148184
BM947798_P1	1.74087	0.554751
ASMM9PARTA049661	1.74063	0.103433
ASMM9PARTA002877	1.73992	0.0256979
ASMM9PARTA046302	1.73897	0.140202
ASMM9PARTA006069	1.73885	0.00837968
ASMM9PARTA001289	1.73884	0.00171727
ASMM9PARTA003266	1.73844	0.225651
ASMM9PARTA013022	1.73803	0.0573131
ASMM9PARTA048394	1.73801	0.255648
ASMM9PARTA002193	1.73793	0.00329841
humanlincRNA0970-_P1	1.73778	0.0463889
ASMM9PARTA014138	1.73769	0.000536103
MM9LINCRNAEXON11171-_P1	1.73495	0.0292612
ASMM9PARTA016730	1.73493	0.087317
ASMM9PARTA046056	1.73295	0.00818986
ASMM9PARTA018799	1.73218	0.042614
ASMM9PARTA006743	1.73154	0.239655
ASMM9PARTA006869	1.73118	0.232714
ASMM9PARTA017942	1.73089	0.0695898
ASMM9PARTA047537	1.73088	0.802076
ASMM9PARTA003111	1.72987	0.0393004
ASMM9PARTA006155	1.7287	0.0227217
ASMM9PARTA006155	1.7287	0.0227217
ASMM9PARTA003275	1.72671	0.0234743
ASMM9PARTA004346	1.72645	0.0295488
ASMM9PARTA008549	1.72613	0.00718775
ASMM9PARTA014168	1.72493	0.102276
ASMM9PARTA001919	1.72364	0.0307659
ASMM9PARTA009046	1.72278	0.792887
ASMM9PARTA005599	1.72239	0.00401991
ASMM9PARTA014779	1.72206	0.230316
MM9LINCRNAEXON11569-_P1	1.72165	0.338081
MM9LINCRNAEXON11295-_P1	1.72093	0.273393
ASMM9PARTA003447	1.72059	0.0153959
MM9LINCRNAEXON11020+_P1	1.72024	0.0888426
ASMM9PARTA015570	1.72019	0.35565
ASMM9PARTA047620	1.71943	0.140365
ASMM9PARTA049830	1.71679	0.128537
ASMM9PARTA049830	1.71679	0.128537
ASMM9PARTA049830	1.71679	0.128537
MM9LINCRNAEXON10209+_P1	1.71661	0.24503
ASMM9PARTA005999	1.71543	0.00202807
ASMM9PARTA006464	1.7154	0.0741066
ASMM9PARTA046236	1.71415	0.00415723
ASMM9PARTA046236	1.71415	0.00415723
ASMM9PARTA050852	1.71371	0.0481524
ASMM9PARTA018941	1.71355	0.046064
ASMM9PARTA001496	1.71298	0.068626
ASMM9PARTA001496	1.71298	0.068626
ASMM9PARTA013734	1.712	0.000875273
MM9LINCRNAEXON10561+_P1	1.71192	0.274043
ASMM9PARTA004719	1.71182	0.0658235
ASMM9PARTA006627	1.71149	0.0300144
ASMM9PARTA014166	1.71047	0.0510418
ASMM9PARTA002510	1.71036	0.15895
ASMM9PARTA007423	1.70971	0.0154466
ASMM9PARTA004551	1.70925	0.224185
ASMM9PARTA051035	1.70918	0.0107936
MM9LINCRNAEXON11168+_P1	1.70916	0.235205
ASMM9PARTA001923	1.70905	0.00516092
ASMM9PARTA048618	1.70864	0.00221176
ASMM9PARTA048618	1.70864	0.00221176
ASMM9PARTA006951	1.70864	0.0454628
ASMM9PARTA016127	1.70856	0.511578
ASMM9PARTA015010	1.70842	0.0594713
ASMM9PARTA007361	1.70827	0.443921
ASMM9PARTA050373	1.70663	0.0270255
ASMM9PARTA050373	1.70663	0.0270255
ASMM9PARTA050373	1.70663	0.0270255
ASMM9PARTA050373	1.70663	0.0270255
ASMM9PARTA050373	1.70663	0.0270255
ASMM9PARTA049586	1.70657	0.0536125
ASMM9PARTA005464	1.70624	0.000295793
CUST_878_PI426073487	1.70612	0.0639453
MM9LINCRNAEXON10544+_P1	1.70458	0.0121808
AK139572_P1	1.70389	0.137543
ASMM9PARTA011027	1.70345	0.039951
ASMM9PARTA015498	1.70285	0.00567967
MM9LINCRNAEXON11006-_P1	1.70242	0.0108214
ASMM9PARTA019305	1.70228	0.402522
ASMM9PARTA019305	1.70228	0.402522
ASMM9PARTA019305	1.70228	0.402522
ASMM9PARTA002212	1.70168	0.488755
ASMM9PARTA017963	1.70154	0.0212927
ASMM9PARTA016642	1.70141	0.0531167
ASMM9PARTA009719	1.70057	0.0072101
MM9LINCRNAEXON10121+_P1	1.70037	0.06596
MM9LINCRNAEXON11623-_P1	1.70014	0.0180092
MM9LINCRNAEXON10767+_P1	1.70008	0.0857927
ASMM9PARTA014228	1.70003	0.246752
ASMM9PARTA050803	1.69907	0.000508142
CUST_356_PI426073487	1.69902	0.518824
ASMM9PARTA003694	1.69848	0.0291676
ASMM9PARTA005088	1.69826	0.0221492
MM9LINCRNAEXON12026-_P1	1.69796	0.0156133
ASMM9PARTA015385	1.69792	0.6378
ASMM9PARTA000344	1.69761	0.00993042
MM9LINCRNAEXON10808-_P1	1.69746	0.00680309
ASMM9PARTA012153	1.69624	0.0664454
MM9LINCRNAEXON11350-_P1	1.69617	0.168415
ASMM9PARTA000608	1.69605	0.0809862
ASMM9PARTA000608	1.69605	0.0809862
ASMM9PARTA005738	1.69589	0.0296821
CUST_24_PI426409190	1.69573	0.531971
mouselincRNA1606-_P1	1.6954	0.124963
ASMM9PARTA019786	1.69518	0.0251007
humanlincRNA1211+_P1	1.69512	0.277632
ASMM9PARTA050345	1.69313	0.0268898
ASMM9PARTA050345	1.69313	0.0268898
ASMM9PARTA045371	1.69303	0.0175879
ASMM9PARTA000788	1.69288	0.142142
ASMM9PARTA017190	1.69192	0.376995
ASMM9PARTA000197	1.69133	0.294014
ASMM9PARTA048848	1.69103	0.441786
ASMM9PARTA048848	1.69103	0.441786
ASMM9PARTA014863	1.69038	0.0110227
ASMM9PARTA047364	1.69023	0.450895
ASMM9PARTA015191	1.68877	0.0028331
MM9LINCRNAEXON10375-_P1	1.68856	0.0224675
CUST_562_PI426073487	1.68852	0.103258
ASMM9PARTA007216	1.68834	0.10507
ASMM9PARTA007216	1.68834	0.10507
ASMM9PARTA018629	1.68831	0.0633011
MM9LINCRNAEXON11573+_P1	1.68787	0.332136
ASMM9PARTA050002	1.68784	0.0190862
ASMM9PARTA046369	1.68773	0.0485194
ASMM9PARTA016746	1.68769	0.0530699
ASMM9PARTA045391	1.68698	0.168959
ASMM9PARTA016080	1.68663	0.429461
ASMM9PARTA008783	1.68536	0.0186911
ASMM9PARTA006823	1.68512	0.0141327
ASMM9PARTA000540	1.6848	0.000785088
ASMM9PARTA003384	1.68452	0.144819
ASMM9PARTA004396	1.68372	0.00249282
ASMM9PARTA003242	1.6835	0.389829
ASMM9PARTA010166	1.68275	0.0172047
ASMM9PARTA013368	1.6826	0.32372
ASMM9PARTA002662	1.68209	0.0537139
ASMM9PARTA014519	1.68132	0.00988949
MM9LINCRNAEXON10345-_P1	1.68093	0.167616
ASMM9PARTA002545	1.68092	0.2265
ASMM9PARTA003689	1.68034	0.0119119
ASMM9PARTA018189	1.67993	0.15613
MM9LINCRNAEXON11582-_P1	1.6787	0.0217884
ASMM9PARTA002479	1.67848	0.00644474
ASMM9PARTA051722	1.67832	0.00952505
ASMM9PARTA051722	1.67832	0.00952505
ASMM9PARTA051722	1.67832	0.00952505
BF466278_P1	1.67778	0.0443545
BF466278_P1	1.67778	0.0443545
ASMM9PARTA016254	1.67585	0.123535
ASMM9PARTA000547	1.67566	0.00520145
ASMM9PARTA051792	1.67535	4.68097e-05
ASMM9PARTA015883	1.67511	0.1278
ASMM9PARTA009511	1.67484	0.034408
ASMM9PARTA004421	1.67479	0.0523976
ASMM9PARTA045950	1.67479	0.312173
ASMM9PARTA012030	1.67305	0.0279065
ASMM9PARTA016788	1.67252	0.0151417
ASMM9PARTA012184	1.67221	0.130237
ASMM9PARTA049993	1.67194	0.143838
ASMM9PARTA049993	1.67194	0.143838
ASMM9PARTA049993	1.67194	0.143838
ASMM9PARTA046374	1.67172	0.0878637
ASMM9PARTA048898	1.67138	0.437532
ASMM9PARTA047879	1.6709	0.252184
ASMM9PARTA047879	1.6709	0.252184
ASMM9PARTA047879	1.6709	0.252184
ASMM9PARTA047879	1.6709	0.252184
ASMM9PARTA046819	1.67066	0.0110222
ASMM9PARTA002690	1.66819	0.394509
ASMM9PARTA048976	1.66636	0.0651301
MM9LINCRNAEXON10646-_P1	1.665	0.0142121
ASMM9PARTA005494	1.66393	0.332407
ASMM9PARTA048271	1.66351	0.00966641
ASMM9PARTA051482	1.66335	0.0343458
ASMM9PARTA051233	1.66288	0.105034
ASMM9PARTA010355	1.66167	0.459129
ASMM9PARTA008540	1.66068	0.0100163
ASMM9PARTA051815	1.65977	0.028551
AA939626_P1	1.65961	0.00435458
ASMM9PARTA000305	1.65938	0.00182941
mouselincRNA1592-_P1	1.65917	0.797035
AA896286_P1	1.65889	0.0499772
ASMM9PARTA017541	1.65855	0.164231
ASMM9PARTA003727	1.65846	0.0594119
ASMM9PARTA050701	1.65844	0.00182634
ASMM9PARTA016506	1.65706	0.159455
ASMM9PARTA012100	1.65578	0.0273421
ASMM9PARTA010693	1.65477	0.236632
MM9LINCRNAEXON11057-_P1	1.65356	0.0317917
ASMM9PARTA046884	1.65214	0.151773
ASMM9PARTA004035	1.65057	0.466941
ASMM9PARTA014833	1.65023	0.280003
ASMM9PARTA014833	1.65023	0.280003
ASMM9PARTA047954	1.64929	0.0836492
ASMM9PARTA048300	1.64913	0.875868
ASMM9PARTA004726	1.64881	0.0174995
MM9LINCRNAEXON11665+_P1	1.64865	0.4595
ASMM9PARTA011220	1.64857	0.397459
ASMM9PARTA048940	1.64676	0.071431
ASMM9PARTA006413	1.64581	0.181628
MM9LINCRNAEXON10982-_P1	1.64546	0.0582392
ASMM9PARTA004322	1.64545	0.105034
ASMM9PARTA014004	1.64488	0.140784
ASMM9PARTA049215	1.64442	0.0202893
ASMM9PARTA045780	1.64334	0.413771
MM9LINCRNAEXON11556-_P1	1.64298	0.190217
ASMM9PARTA013597	1.6426	0.143105
ASMM9PARTA049715	1.64227	0.109375
ASMM9PARTA050024	1.64179	0.0703501
mouselincRNA1052+_P1	1.6402	0.229216
ASMM9PARTA008698	1.64019	0.0321408
ASMM9PARTA014475	1.63963	0.0898381
MM9LINCRNAEXON11021+_P1	1.63934	0.0655051
ASMM9PARTA007528	1.63915	0.212722
ASMM9PARTA014719	1.63895	0.0198169
AA821979_P1	1.63879	0.177779
ASMM9PARTA050512	1.6386	0.0860179
ASMM9PARTA050512	1.6386	0.0860179
ASMM9PARTA019198	1.63809	0.12907
ASMM9PARTA019198	1.63809	0.12907
ASMM9PARTA049669	1.63774	0.00931765
ASMM9PARTA049669	1.63774	0.00931765
ASMM9PARTA049669	1.63774	0.00931765
ASMM9PARTA049669	1.63774	0.00931765
ASMM9PARTA049669	1.63774	0.00931765
ASMM9PARTA049669	1.63774	0.00931765
ASMM9PARTA010184	1.63765	0.7173
ASMM9PARTA013353	1.63763	0.315986
ASMM9PARTA050533	1.63755	0.0397789
ASMM9PARTA000674	1.63738	0.163903
ASMM9PARTA009169	1.63737	0.169715
ASMM9PARTA001437	1.63676	0.00564513
ASMM9PARTA010612	1.63664	0.001507
MM9LINCRNAEXON11709-_P1	1.63654	0.0328944
ASMM9PARTA047788	1.63615	0.00214703
ASMM9PARTA047788	1.63615	0.00214703
ASMM9PARTA013117	1.63563	0.119189
ASMM9PARTA045451	1.63559	0.000488365
ASMM9PARTA045451	1.63559	0.000488365
ASMM9PARTA045451	1.63559	0.000488365
ASMM9PARTA007853	1.63539	0.0255496
ASMM9PARTA017588	1.63444	0.0192377
ASMM9PARTA016965	1.63429	0.0763394
ASMM9PARTA015573	1.63402	0.130763
ASMM9PARTA011460	1.63386	0.0600786
ASMM9PARTA006921	1.63321	0.0173139
ASMM9PARTA005070	1.63303	0.0518702
ASMM9PARTA048469	1.63259	0.267614
ASMM9PARTA008996	1.63129	0.420665
ASMM9PARTA008996	1.63129	0.420665
ASMM9PARTA018312	1.63083	0.0290256
ASMM9PARTA018312	1.63083	0.0290256
ASMM9PARTA006113	1.63083	0.694479
mouselincRNA0161-_P1	1.6305	0.0857927
ASMM9PARTA050969	1.62943	0.052493
ASMM9PARTA050969	1.62943	0.052493
ASMM9PARTA049916	1.6286	0.225934
ASMM9PARTA047793	1.62814	0.082633
ASMM9PARTA047793	1.62814	0.082633
ASMM9PARTA047793	1.62814	0.082633
ASMM9PARTA047793	1.62814	0.082633
ASMM9PARTA045341	1.62719	0.573697
ASMM9PARTA013883	1.62665	0.0167679
ASMM9PARTA013883	1.62665	0.0167679
humanlincRNA1431+_P1	1.62597	0.286706
ASMM9PARTA010413	1.62555	0.4373
ASMM9PARTA014728	1.62478	0.630677
ASMM9PARTA011302	1.6221	0.200816
ASMM9PARTA003933	1.62173	0.183998
MM9LINCRNAEXON11268+_P1	1.62133	0.078102
ASMM9PARTA003167	1.62116	0.226794
ASMM9PARTA007654	1.62092	0.11693
ASMM9PARTA006851	1.62006	0.00107473
MM9LINCRNAEXON11777+_P1	1.61986	0.182985
ASMM9PARTA007360	1.61956	0.188928
MM9LINCRNAEXON10816+_P1	1.61951	0.00693448
ASMM9PARTA049019	1.61948	0.163823
ASMM9PARTA049019	1.61948	0.163823
ASMM9PARTA049019	1.61948	0.163823
ASMM9PARTA008978	1.6189	0.261751
ASMM9PARTA008978	1.6189	0.261751
ASMM9PARTA008978	1.6189	0.261751
BU937006_P1	1.61861	0.00353436
ASMM9PARTA047479	1.61787	0.0696298
ASMM9PARTA007421	1.61767	0.0959661
ASMM9PARTA013796	1.61728	0.00329841
ASMM9PARTA048859	1.61713	0.00890628
BQ630828_P1	1.61703	0.100622
BQ630828_P1	1.61703	0.100622
BQ630828_P1	1.61703	0.100622
BQ630828_P1	1.61703	0.100622
BQ630828_P1	1.61703	0.100622
BQ630828_P1	1.61703	0.100622
BQ630828_P1	1.61703	0.100622
BQ630828_P1	1.61703	0.100622
BQ630828_P1	1.61703	0.100622
BQ630828_P1	1.61703	0.100622
BQ630828_P1	1.61703	0.100622
BQ630828_P1	1.61703	0.100622
BQ630828_P1	1.61703	0.100622
BQ630828_P1	1.61703	0.100622
BQ630828_P1	1.61703	0.100622
BQ630828_P1	1.61703	0.100622
BQ630828_P1	1.61703	0.100622
BQ630828_P1	1.61703	0.100622
BQ630828_P1	1.61703	0.100622
BQ630828_P1	1.61703	0.100622
BQ630828_P1	1.61703	0.100622
BQ630828_P1	1.61703	0.100622
BQ630828_P1	1.61703	0.100622
BQ630828_P1	1.61703	0.100622
ASMM9PARTA007533	1.61685	0.30983
ASMM9PARTA004682	1.61671	0.0665754
ASMM9PARTA007986	1.61669	0.529263
ASMM9PARTA017080	1.615	0.119189
ASMM9PARTA050418	1.6146	0.0164163
ASMM9PARTA047657	1.61405	0.0218749
ASMM9PARTA048172	1.61361	0.0889671
ASMM9PARTA048172	1.61361	0.0889671
ASMM9PARTA017169	1.61325	0.148238
ASMM9PARTA004898	1.61293	0.0691948
ASMM9PARTA011277	1.61285	0.103046
ASMM9PARTA012558	1.61276	0.0192645
MM9LINCRNAEXON11297-_P1	1.61266	0.277574
ASMM9PARTA001513	1.6121	0.321957
ASMM9PARTA001513	1.6121	0.321957
MM9LINCRNAEXON11182+_P1	1.6119	0.0292093
ASMM9PARTA018597	1.61174	0.127791
MM9LINCRNAEXON11288+_P1	1.61127	0.0594713
D89677_P1	1.61087	0.00927827
ASMM9PARTA047422	1.61005	0.0157205
ASMM9PARTA049648	1.60984	0.0110222
ASMM9PARTA004304	1.60984	0.0206181
CO429845_P1	1.60957	0.0913699
CO429845_P1	1.60957	0.0913699
CO429845_P1	1.60957	0.0913699
ASMM9PARTA050636	1.60924	0.602194
ASMM9PARTA015021	1.6092	0.0575074
ASMM9PARTA000457	1.60881	0.338726
ASMM9PARTA045695	1.60874	0.0710058
ASMM9PARTA045695	1.60874	0.0710058
ASMM9PARTA048250	1.60851	0.363825
ASMM9PARTA013521	1.60833	0.00867107
MM9LINCRNAEXON11080+_P1	1.60799	0.718333
ASMM9PARTA048626	1.60796	0.000979464
MM9LINCRNAEXON10003+_P1	1.60775	0.641174
ASMM9PARTA000063	1.60748	0.0154255
ASMM9PARTA050601	1.60727	0.0244422
ASMM9PARTA006780	1.60651	0.0549026
MM9LINCRNAEXON11809+_P1	1.60621	0.162946
MM9LINCRNAEXON12068-_P1	1.60569	0.187689
ASMM9PARTA013996	1.60529	0.0177254
ASMM9PARTA048881	1.60497	0.0324602
ASMM9PARTA049179	1.6047	0.580521
ASMM9PARTA005628	1.6047	0.0225682
MM9LINCRNAEXON11973-_P1	1.60461	0.00351395
ASMM9PARTA007143	1.60437	0.101237
ASMM9PARTA001413	1.60425	0.131965
ASMM9PARTA048583	1.60355	0.112916
ASMM9PARTA008679	1.60334	0.0460043
ASMM9PARTA046763	1.60214	0.214214
ASMM9PARTA046763	1.60214	0.214214
ASMM9PARTA046763	1.60214	0.214214
ASMM9PARTA046763	1.60214	0.214214
ASMM9PARTA003882	1.60176	0.0622486
AI552925_P1	1.60176	0.001569
mouselincRNA0858-_P1	1.60092	0.0975315
ASMM9PARTA015017	1.59988	0.0106642
MM9LINCRNAEXON10816-_P1	1.5997	0.0247817
ASMM9PARTA047225	1.59927	0.082111
ASMM9PARTA047225	1.59927	0.082111
CUST_82_PI426409190	1.59912	0.00512143
ASMM9PARTA006539	1.59906	0.82518
ASMM9PARTA017285	1.59861	0.0385125
ASMM9PARTA046781	1.59827	0.255124
ASMM9PARTA010206	1.59809	0.840922
MM9LINCRNAEXON10525-_P1	1.59761	0.289263
ASMM9PARTA051701	1.59716	0.379755
ASMM9PARTA051701	1.59716	0.379755
ASMM9PARTA050591	1.59701	0.00701361
ASMM9PARTA014395	1.59646	0.00202807
ASMM9PARTA014395	1.59646	0.00202807
ASMM9PARTA014014	1.59634	0.00154099
ASMM9PARTA014014	1.59634	0.00154099
ASMM9PARTA014014	1.59634	0.00154099
ASMM9PARTA014014	1.59634	0.00154099
ASMM9PARTA012542	1.59593	0.0464207
ASMM9PARTA006011	1.59589	0.0267004
ASMM9PARTA019512	1.59504	0.000879623
ASMM9PARTA014639	1.594	0.339339
MM9LINCRNAEXON11683+_P1	1.59384	0.0255768
ASMM9PARTA016036	1.59261	0.458473
ASMM9PARTA004078	1.59248	0.0182874
ASMM9PARTA000468	1.59245	0.000318987
ASMM9PARTA005614	1.59202	0.00369752
ASMM9PARTA017401	1.59201	0.387272
MM9LINCRNAEXON11101-_P1	1.59194	0.0794586
ASMM9PARTA048319	1.59157	0.134803
ASMM9PARTA048432	1.59155	0.39371
CUST_949_PI426073487	1.59122	0.0415048
ASMM9PARTA009899	1.591	0.0630464
ASMM9PARTA007582	1.5909	0.418604
MM9LINCRNAEXON11136+_P1	1.59066	0.0270255
ASMM9PARTA014086	1.59052	0.132319
ASMM9PARTA014086	1.59052	0.132319
ASMM9PARTA014086	1.59052	0.132319
MM9LINCRNAEXON11552-_P1	1.59041	0.204985
humanlincRNA0255+_P1	1.59034	0.166647
ASMM9PARTA049086	1.59014	0.0436893
ASMM9PARTA049086	1.59014	0.0436893
ASMM9PARTA049086	1.59014	0.0436893
ASMM9PARTA049086	1.59014	0.0436893
ASMM9PARTA049086	1.59014	0.0436893
MM9LINCRNAEXON12097-_P1	1.59011	0.109532
ASMM9PARTA003541	1.58976	0.045999
MM9LINCRNAEXON10156-_P1	1.58976	0.0211244
ASMM9PARTA009376	1.58766	0.0794573
ASMM9PARTA049836	1.5876	0.110319
ASMM9PARTA051765	1.58727	0.0517961
ASMM9PARTA051765	1.58727	0.0517961
ASMM9PARTA051765	1.58727	0.0517961
MM9LINCRNAEXON10702+_P1	1.58607	0.0600928
ASMM9PARTA017301	1.58572	0.363095
ASMM9PARTA017301	1.58572	0.363095
ASMM9PARTA017770	1.58544	0.420487
ASMM9PARTA019312	1.58512	0.201344
ASMM9PARTA005169	1.58484	0.078519
ASMM9PARTA004854	1.58481	0.0121001
ASMM9PARTA015071	1.58456	0.0831067
AW121278_P1	1.5837	0.035346
ASMM9PARTA001526	1.58344	0.0089143
ASMM9PARTA016183	1.58315	0.0710058
ASMM9PARTA004884	1.58314	0.0630926
ASMM9PARTA050487	1.58278	0.0475974
ASMM9PARTA050716	1.58205	0.0952082
ASMM9PARTA006435	1.58202	0.147454
ASMM9PARTA051547	1.58144	0.00224062
ASMM9PARTA011285	1.58083	0.00107029
ASMM9PARTA015735	1.58047	0.136571
ASMM9PARTA015735	1.58047	0.136571
ASMM9PARTA002987	1.58044	0.724254
ASMM9PARTA012065	1.5803	0.0553592
ASMM9PARTA016882	1.57964	0.0941797
ASMM9PARTA013261	1.57915	0.0342343
ASMM9PARTA015696	1.57915	0.257217
ASMM9PARTA015696	1.57915	0.257217
ASMM9PARTA015696	1.57915	0.257217
ASMM9PARTA015696	1.57915	0.257217
ASMM9PARTA051352	1.57906	0.00493317
ASMM9PARTA048178	1.57856	0.0415682
ASMM9PARTA048178	1.57856	0.0415682
ASMM9PARTA003315	1.57825	0.00783332
AK139568_P1	1.57769	0.00515853
ASMM9PARTA014899	1.57767	0.405302
ASMM9PARTA011071	1.57712	0.412041
ASMM9PARTA006752	1.57701	0.0130349
MM9LINCRNAEXON10582-_P1	1.57691	0.172041
ASMM9PARTA049637	1.57683	0.172972
ASMM9PARTA002861	1.57655	0.100054
ASMM9PARTA003926	1.57637	0.14253
ASMM9PARTA007394	1.57611	0.193362
ASMM9PARTA045702	1.5747	0.0434075
MM9LINCRNAEXON10473+_P1	1.57458	0.0345872
ASMM9PARTA047867	1.5738	0.000550764
ASMM9PARTA047867	1.5738	0.000550764
ASMM9PARTA004403	1.57331	0.041266
ASMM9PARTA010377	1.57308	0.0473441
ASMM9PARTA048263	1.57306	0.249597
mouselincRNA0750+_P1	1.57301	0.623228
ASMM9PARTA048051	1.57285	0.00515853
ASMM9PARTA048051	1.57285	0.00515853
ASMM9PARTA048051	1.57285	0.00515853
ASMM9PARTA048051	1.57285	0.00515853
ASMM9PARTA018057	1.57265	0.0735738
ASMM9PARTA016847	1.57245	0.00262232
ASMM9PARTA016847	1.57245	0.00262232
ASMM9PARTA016847	1.57245	0.00262232
ASMM9PARTA047668	1.57238	0.150244
ASMM9PARTA002168	1.57211	0.049014
ASMM9PARTA005413	1.57202	3.26863e-05
ASMM9PARTA001357	1.57189	0.0841551
ASMM9PARTA008439	1.57142	0.241105
ASMM9PARTA012868	1.57141	0.0368194
BY394568_P1	1.57094	0.285156
ASMM9PARTA019392	1.57017	0.0234355
ASMM9PARTA005618	1.56993	0.0247088
ASMM9PARTA008721	1.5692	0.528384
ASMM9PARTA008721	1.5692	0.528384
ASMM9PARTA008721	1.5692	0.528384
ASMM9PARTA008721	1.5692	0.528384
ASMM9PARTA008721	1.5692	0.528384
ASMM9PARTA008721	1.5692	0.528384
ASMM9PARTA008721	1.5692	0.528384
ASMM9PARTA008721	1.5692	0.528384
ASMM9PARTA008721	1.5692	0.528384
ASMM9PARTA013216	1.56884	0.380068
MM9LINCRNAEXON11541-_P1	1.56832	0.176985
ASMM9PARTA051796	1.56817	0.0998952
ASMM9PARTA003499	1.56802	0.288024
ASMM9PARTA003499	1.56802	0.288024
MM9LINCRNAEXON11754-_P1	1.56772	0.0519637
ASMM9PARTA050867	1.56744	0.21291
MM9LINCRNAEXON10683-_P1	1.56724	0.424335
ASMM9PARTA000767	1.56714	0.758672
ASMM9PARTA014846	1.56649	0.00230678
CUST_667_PI426073487	1.56599	0.0698023
ASMM9PARTA050918	1.5658	0.0759793
ASMM9PARTA017752	1.56538	0.19832
MM9LINCRNAEXON11138+_P1	1.56482	0.0184108
AA414516_P1	1.56438	0.230124
humanlincRNA0011+_P1	1.56385	0.568391
ASMM9PARTA048197	1.56354	0.00263578
ASMM9PARTA045373	1.56344	0.0379134
ASMM9PARTA044820	1.5634	0.0441573
ASMM9PARTA003139	1.56334	0.0237561
ASMM9PARTA049550	1.56282	0.265916
ASMM9PARTA006348	1.56257	0.038022
ASMM9PARTA015018	1.56223	0.00404959
ASMM9PARTA003044	1.56203	0.128629
MM9LINCRNAEXON10398-_P1	1.56173	0.0741273
ASMM9PARTA051133	1.56119	0.615085
ASMM9PARTA045758	1.56114	0.261246
ASMM9PARTA013513	1.56092	0.695496
ASMM9PARTA013513	1.56092	0.695496
ASMM9PARTA013513	1.56092	0.695496
ASMM9PARTA004779	1.56045	0.0418243
ASMM9PARTA000770	1.55997	0.503771
MM9LINCRNAEXON11430+_P1	1.55987	0.0377454
ASMM9PARTA048341	1.55825	0.0304422
ASMM9PARTA048341	1.55825	0.0304422
ASMM9PARTA017142	1.55774	0.00552754
MM9LINCRNAEXON12060+_P1	1.55747	0.232103
ASMM9PARTA017354	1.55743	0.146282
MM9LINCRNAEXON10532+_P1	1.55733	0.0446142
ASMM9PARTA046017	1.55709	0.377717
CUST_663_PI426073487	1.55689	0.0426272
BI661822_P1	1.55675	0.0611153
CUST_879_PI426073487	1.5563	0.4595
ASMM9PARTA017914	1.55621	0.000230192
ASMM9PARTA046941	1.55414	0.0385026
ASMM9PARTA045214	1.55394	0.0829166
ASMM9PARTA017582	1.55376	0.11804
ASMM9PARTA010816	1.55343	0.0791521
ASMM9PARTA050014	1.55338	0.694271
ASMM9PARTA050976	1.55308	0.677449
MM9LINCRNAEXON11029-_P1	1.55277	0.341108
ASMM9PARTA008263	1.55264	0.156699
ASMM9PARTA048146	1.55247	0.0350432
MM9LINCRNAEXON11332+_P1	1.55229	0.0013166
MM9LINCRNAEXON10979-_P1	1.55223	0.00997531
ASMM9PARTA016147	1.55212	0.188398
ASMM9PARTA016147	1.55212	0.188398
ASMM9PARTA048165	1.55207	0.0157179
ASMM9PARTA005274	1.55182	0.1987
ASMM9PARTA013488	1.55173	0.00919676
ASMM9PARTA019395	1.55131	0.119247
ASMM9PARTA014419	1.55131	0.0678597
ASMM9PARTA049655	1.55104	0.0820943
ASMM9PARTA049655	1.55104	0.0820943
MM9LINCRNAEXON11291-_P1	1.55093	0.0105198
ASMM9PARTA000786	1.55072	0.077231
ASMM9PARTA000485	1.55058	0.0217884
ASMM9PARTA017820	1.5505	0.0666786
ASMM9PARTA017820	1.5505	0.0666786
ASMM9PARTA017820	1.5505	0.0666786
ASMM9PARTA017820	1.5505	0.0666786
ASMM9PARTA017820	1.5505	0.0666786
ASMM9PARTA017820	1.5505	0.0666786
ASMM9PARTA017820	1.5505	0.0666786
ASMM9PARTA017820	1.5505	0.0666786
ASMM9PARTA017820	1.5505	0.0666786
ASMM9PARTA017820	1.5505	0.0666786
ASMM9PARTA017820	1.5505	0.0666786
ASMM9PARTA017820	1.5505	0.0666786
ASMM9PARTA017820	1.5505	0.0666786
ASMM9PARTA017820	1.5505	0.0666786
ASMM9PARTA017820	1.5505	0.0666786
ASMM9PARTA017820	1.5505	0.0666786
ASMM9PARTA017820	1.5505	0.0666786
ASMM9PARTA017820	1.5505	0.0666786
ASMM9PARTA014886	1.55036	0.0917204
ASMM9PARTA005499	1.54981	0.0230092
ASMM9PARTA007797	1.54843	0.600748
ASMM9PARTA010603	1.54829	0.295098
MM9LINCRNAEXON10216+_P1	1.54806	0.785934
MM9LINCRNAEXON10229-_P1	1.54771	0.118569
ASMM9PARTA018237	1.54739	0.121712
ASMM9PARTA001807	1.54702	0.088892
mouselincRNA0478+_P1	1.54696	0.294398
MM9LINCRNAEXON10384-_P1	1.54693	0.783819
ASMM9PARTA018382	1.5466	0.0207544
ASMM9PARTA018382	1.5466	0.0207544
MM9LINCRNAEXON10481+_P1	1.54634	0.195642
ASMM9PARTA018676	1.54557	0.217256
ASMM9PARTA046470	1.54541	0.0329525
ASMM9PARTA019071	1.54497	0.0424319
ASMM9PARTA016124	1.54492	0.0625992
ASMM9PARTA008154	1.54461	0.0959966
ASMM9PARTA046233	1.54456	0.136571
AV319250_P1	1.54365	0.015319
ASMM9PARTA010473	1.54359	0.0314121
ASMM9PARTA007993	1.54303	0.0160166
ASMM9PARTA003317	1.54269	0.0864513
ASMM9PARTA003317	1.54269	0.0864513
ASMM9PARTA003317	1.54269	0.0864513
ASMM9PARTA007837	1.54243	0.0568902
ASMM9PARTA017277	1.542	0.317752
ASMM9PARTA001797	1.54188	0.62392
ASMM9PARTA008526	1.54183	0.124765
ASMM9PARTA048768	1.54177	0.524941
ASMM9PARTA011263	1.54167	0.319998
CUST_456_PI426073487	1.54138	0.151048
CUST_456_PI426073487	1.54138	0.151048
CUST_456_PI426073487	1.54138	0.151048
CUST_456_PI426073487	1.54138	0.151048
CUST_456_PI426073487	1.54138	0.151048
CUST_456_PI426073487	1.54138	0.151048
ASMM9PARTA008946	1.54065	0.0329588
MM9LINCRNAEXON11012-_P1	1.54012	0.215703
ASMM9PARTA047170	1.54001	0.0589026
ASMM9PARTA049768	1.53962	0.629885
ASMM9PARTA049768	1.53962	0.629885
ASMM9PARTA049092	1.53956	0.044746
MM9LINCRNAEXON10447+_P1	1.53849	0.0600253
ASMM9PARTA049416	1.53833	0.28595
ASMM9PARTA048806	1.53812	0.00753549
ASMM9PARTA019278	1.53675	0.0230716
ASMM9PARTA002665	1.53671	0.0181781
ASMM9PARTA004052	1.5365	0.0380113
ASMM9PARTA047215	1.53645	0.0368762
ASMM9PARTA047215	1.53645	0.0368762
ASMM9PARTA047215	1.53645	0.0368762
MM9LINCRNAEXON11480-_P1	1.53632	0.00431918
ASMM9PARTA049299	1.53622	0.193463
ASMM9PARTA007347	1.53597	0.00439787
ASMM9PARTA044812	1.53447	0.00798049
ASMM9PARTA044812	1.53447	0.00798049
ASMM9PARTA044812	1.53447	0.00798049
ASMM9PARTA051310	1.53429	0.51272
ASMM9PARTA003548	1.53382	0.138847
ASMM9PARTA014840	1.53375	0.241363
CA749839_P1	1.53297	0.00329841
ASMM9PARTA047695	1.53296	0.0131567
ASMM9PARTA018746	1.53287	0.288024
MM9LINCRNAEXON12075+_P1	1.5323	0.00828967
ASMM9PARTA005139	1.53179	0.103645
ASMM9PARTA012402	1.53116	0.0223837
ASMM9PARTA012402	1.53116	0.0223837
ASMM9PARTA012402	1.53116	0.0223837
ASMM9PARTA013079	1.53067	0.16021
ASMM9PARTA048862	1.53014	0.635766
ASMM9PARTA048862	1.53014	0.635766
ASMM9PARTA048862	1.53014	0.635766
ASMM9PARTA048862	1.53014	0.635766
ASMM9PARTA048862	1.53014	0.635766
ASMM9PARTA048862	1.53014	0.635766
ASMM9PARTA048862	1.53014	0.635766
ASMM9PARTA048862	1.53014	0.635766
ASMM9PARTA009043	1.52994	0.279818
ASMM9PARTA006903	1.52978	0.415858
MM9LINCRNAEXON11380+_P1	1.52949	0.00590965
ASMM9PARTA015753	1.52892	0.389653
ASMM9PARTA012757	1.52846	0.0148546
ASMM9PARTA051569	1.52767	0.237563
MM9LINCRNAEXON11138-_P1	1.52722	0.211602
ASMM9PARTA048180	1.52714	0.109444
ASMM9PARTA001946	1.52664	0.0620211
MM9LINCRNAEXON12096-_P1	1.52621	0.0159739
ASMM9PARTA011864	1.52616	0.0263975
ASMM9PARTA008062	1.52581	0.10363
ASMM9PARTA016800	1.52571	0.131073
ASMM9PARTA048858	1.5257	0.440662
ASMM9PARTA004253	1.52555	0.0488701
MM9LINCRNAEXON11462-_P1	1.52487	0.0100573
ASMM9PARTA005902	1.52484	0.0428563
ASMM9PARTA000677	1.52445	0.0344411
ASMM9PARTA002654	1.52414	0.203321
ASMM9PARTA017807	1.52372	0.404757
ASMM9PARTA050300	1.52372	0.442821
ASMM9PARTA014436	1.52369	3.96007e-05
ASMM9PARTA017143	1.52358	0.0636837
BE650623_P1	1.52315	0.0682362
ASMM9PARTA010823	1.52298	0.0381883
ASMM9PARTA018564	1.5229	0.194853
ASMM9PARTA045968	1.52287	0.0838502
ASMM9PARTA045968	1.52287	0.0838502
ASMM9PARTA045968	1.52287	0.0838502
ASMM9PARTA007359	1.52282	0.00738168
ASMM9PARTA045615	1.52261	0.00957857
ASMM9PARTA047316	1.5222	0.0987253
ASMM9PARTA047316	1.5222	0.0987253
ASMM9PARTA047316	1.5222	0.0987253
ASMM9PARTA047316	1.5222	0.0987253
ASMM9PARTA004699	1.52214	0.0418416
ASMM9PARTA008845	1.52176	0.575843
ASMM9PARTA016971	1.52114	0.135541
MM9LINCRNAEXON11824+_P1	1.52105	0.505582
ASMM9PARTA002501	1.52099	0.100076
ASMM9PARTA005704	1.52098	0.11913
ASMM9PARTA011303	1.52066	0.089591
ASMM9PARTA017966	1.5206	0.550329
ASMM9PARTA045539	1.52043	0.0105549
ASMM9PARTA049742	1.52029	0.156696
ASMM9PARTA049742	1.52029	0.156696
ASMM9PARTA002926	1.51993	0.0216608
ASMM9PARTA006664	1.51963	0.00738168
ASMM9PARTA009587	1.51951	0.000550764
ASMM9PARTA008901	1.51942	0.00244688
ASMM9PARTA048242	1.51927	0.082521
ASMM9PARTA006580	1.51894	0.304524
ASMM9PARTA006580	1.51894	0.304524
ASMM9PARTA002149	1.518	0.21825
MM9LINCRNAEXON10140+_P1	1.51794	0.551909
ASMM9PARTA048839	1.51777	0.0126911
MM9LINCRNAEXON10167-_P1	1.51736	0.0864513
MM9LINCRNAEXON11702-_P1	1.51711	0.0433172
ASMM9PARTA048246	1.51686	0.0225387
MM9LINCRNAEXON10467-_P1	1.51681	0.164822
MM9LINCRNAEXON10282+_P1	1.51661	0.00211434
ASMM9PARTA051430	1.51646	0.00797583
ASMM9PARTA000687	1.51637	0.0713444
ASMM9PARTA008706	1.51635	0.156413
ASMM9PARTA014090	1.516	0.276277
ASMM9PARTA008749	1.5152	0.0332839
ASMM9PARTA049352	1.51487	0.546663
CUST_131_PI426409190	1.5144	0.14253
ASMM9PARTA015485	1.51358	0.00807501
ASMM9PARTA046277	1.51356	0.196692
ASMM9PARTA045537	1.51287	0.0231569
MM9LINCRNAEXON11968+_P1	1.51269	0.68158
ASMM9PARTA018668	1.51264	0.349802
CUST_149_PI426409190	1.51212	0.0227881
ASMM9PARTA050138	1.51204	0.00669572
ASMM9PARTA050138	1.51204	0.00669572
MM9LINCRNAEXON11373+_P1	1.51196	0.0270602
AV464199_P1	1.51179	0.0569054
ASMM9PARTA011394	1.51128	0.0088167
MM9LINCRNAEXON10991-_P1	1.51125	0.0523391
CUST_320_PI426073487	1.51091	0.259476
CUST_320_PI426073487	1.51091	0.259476
CUST_320_PI426073487	1.51091	0.259476
ASMM9PARTA046349	1.51087	0.0189828
ASMM9PARTA047037	1.51077	0.0525941
ASMM9PARTA047037	1.51077	0.0525941
ASMM9PARTA018801	1.51027	0.762753
ASMM9PARTA047405	1.51027	0.0250885
ASMM9PARTA003860	1.51013	0.0467218
ASMM9PARTA048211	1.50997	0.0108894
BC027087_P1	1.50951	0.0475248
CUST_298_PI426073487	1.50947	0.00278883
ASMM9PARTA015299	1.50912	0.0344077
ASMM9PARTA045441	1.50823	0.0625664
ASMM9PARTA002966	1.50806	0.000634128
ASMM9PARTA012216	1.50794	0.123655
ASMM9PARTA002330	1.50764	0.42896
ASMM9PARTA002330	1.50764	0.42896
ASMM9PARTA003323	1.50668	0.00182634
ASMM9PARTA003478	1.50651	0.735569
ASMM9PARTA006408	1.50607	0.155709
ASMM9PARTA000341	1.50555	0.75176
ASMM9PARTA011051	1.50552	0.136536
CO800215_P1	1.50548	0.539134
ASMM9PARTA047388	1.5054	0.111686
ASMM9PARTA051358	1.50521	0.0205686
ASMM9PARTA044818	1.50502	0.110644
ASMM9PARTA045484	1.5049	0.00199646
MM9LINCRNAEXON11738-_P1	1.5047	0.216392
ASMM9PARTA009633	1.5047	0.167443
ASMM9PARTA017811	1.50431	0.510079
ASMM9PARTA005260	1.50406	0.00166604
ASMM9PARTA047493	1.50386	0.235584
ASMM9PARTA047493	1.50386	0.235584
MM9LINCRNAEXON10713-_P1	1.50367	0.0226919
ASMM9PARTA010464	1.50339	0.056953
ASMM9PARTA010464	1.50339	0.056953
ASMM9PARTA016848	1.50329	0.262127
ASMM9PARTA011961	1.50312	0.0207544
ASMM9PARTA046483	1.50284	0.103645
MM9LINCRNAEXON11843+_P1	1.5027	0.203348
ASMM9PARTA003879	1.50202	0.0328607
ASMM9PARTA016853	1.50196	0.212373
ASMM9PARTA006194	1.50101	0.146768
ASMM9PARTA010574	1.50098	0.0781042
ASMM9PARTA003151	1.50093	0.0566738
ASMM9PARTA045109	1.50081	0.0532399
MM9LINCRNAEXON11501-_P1	1.50077	0.58213
ASMM9PARTA010156	1.50059	0.0743393
BG792147_P1	1.50017	0.0028331
ASMM9PARTA010161	1.49928	0.130988
ASMM9PARTA049934	1.49924	0.292155
ASMM9PARTA049934	1.49924	0.292155
ASMM9PARTA050297	1.49877	0.527672
ASMM9PARTA050490	1.49848	0.0896438
ASMM9PARTA049206	1.4982	0.287185
ASMM9PARTA049206	1.4982	0.287185
ASMM9PARTA049206	1.4982	0.287185
ASMM9PARTA049206	1.4982	0.287185
ASMM9PARTA049206	1.4982	0.287185
ASMM9PARTA007901	1.49806	0.316214
ASMM9PARTA011518	1.498	0.0781042
ASMM9PARTA006208	1.4979	0.0220563
ASMM9PARTA002699	1.4978	0.101271
ASMM9PARTA009606	1.49765	0.00110244
ASMM9PARTA009531	1.49716	0.0176913
ASMM9PARTA005485	1.49678	0.111595
ASMM9PARTA002349	1.49663	0.0245525
ASMM9PARTA011378	1.49644	0.0447748
ASMM9PARTA045527	1.4957	0.0102043
CA870816_P1	1.49552	0.291364
ASMM9PARTA048340	1.49519	0.593552
ASMM9PARTA010740	1.49505	0.100479
MM9LINCRNAEXON10623+_P1	1.49498	0.803662
MM9LINCRNAEXON11479-_P1	1.49497	0.0133621
ASMM9PARTA012518	1.49485	0.0254363
ASMM9PARTA004773	1.49469	0.00251266
ASMM9PARTA000716	1.49439	0.159562
ASMM9PARTA003953	1.49431	0.0270167
ASMM9PARTA015776	1.49401	0.0325531
ASMM9PARTA005725	1.494	0.690739
ASMM9PARTA005504	1.49395	0.0902028
MM9LINCRNAEXON11238-_P1	1.49395	0.057131
ASMM9PARTA016167	1.49377	0.304639
ASMM9PARTA018529	1.49327	0.0362525
ASMM9PARTA001815	1.4931	0.0652008
ASMM9PARTA001815	1.4931	0.0652008
ASMM9PARTA015383	1.49295	0.311394
ASMM9PARTA046926	1.49267	0.0500023
ASMM9PARTA014926	1.49246	0.00318717
ASMM9PARTA017744	1.4923	0.3376
ASMM9PARTA046762	1.49203	0.00287595
ASMM9PARTA046762	1.49203	0.00287595
BB584672_P1	1.492	0.447823
BB584672_P1	1.492	0.447823
CUST_527_PI426073487	1.4919	0.146489
CUST_527_PI426073487	1.4919	0.146489
CUST_527_PI426073487	1.4919	0.146489
CUST_527_PI426073487	1.4919	0.146489
CUST_527_PI426073487	1.4919	0.146489
humanlincRNA0997+_P1	1.49158	0.0332164
ASMM9PARTA000868	1.49142	0.0636832
ASMM9PARTA000868	1.49142	0.0636832
ASMM9PARTA002917	1.49129	0.160327
ASMM9PARTA003954	1.49105	0.0199135
ASMM9PARTA003954	1.49105	0.0199135
ASMM9PARTA007807	1.48996	0.277849
MM9LINCRNAEXON11334+_P1	1.48994	0.152433
ASMM9PARTA005020	1.48907	0.241518
ASMM9PARTA018302	1.48871	0.031078
ASMM9PARTA010695	1.48843	0.27205
ASMM9PARTA003809	1.48821	0.327859
ASMM9PARTA002975	1.4881	0.0725211
CUST_887_PI426073487	1.48796	0.00736675
ASMM9PARTA001386	1.48735	0.304063
ASMM9PARTA018241	1.48702	0.595185
MM9LINCRNAEXON10622+_P1	1.48692	0.00313063
ASMM9PARTA047693	1.48682	0.00993042
ASMM9PARTA001173	1.48682	0.65722
ASMM9PARTA048124	1.48656	0.138966
ASMM9PARTA048124	1.48656	0.138966
ASMM9PARTA004362	1.4865	0.31019
ASMM9PARTA003903	1.48629	0.535214
ASMM9PARTA006947	1.4861	0.0981373
ASMM9PARTA000602	1.48581	0.049249
MM9LINCRNAEXON10821-_P1	1.48546	0.00312526
ASMM9PARTA006870	1.4853	0.230709
ASMM9PARTA001464	1.48472	0.152836
MM9LINCRNAEXON12029-_P1	1.48468	0.000730779
BB287582_P1	1.48453	0.0307659
MM9LINCRNAEXON10367-_P1	1.48447	0.0268538
ASMM9PARTA010814	1.48427	0.000117525
ASMM9PARTA012830	1.48393	0.209635
ASMM9PARTA007274	1.4838	0.162832
MM9LINCRNAEXON10918-_P1	1.48365	0.0283388
ASMM9PARTA045771	1.48276	0.067532
ASMM9PARTA045771	1.48276	0.067532
MM9LINCRNAEXON10178+_P1	1.48266	0.790136
ASMM9PARTA012573	1.48262	0.0896586
ASMM9PARTA014110	1.48225	0.0679937
ASMM9PARTA014110	1.48225	0.0679937
ASMM9PARTA014110	1.48225	0.0679937
ASMM9PARTA015986	1.48188	0.0342371
ASMM9PARTA048062	1.48182	0.0961049
ASMM9PARTA051333	1.48038	0.0215006
ASMM9PARTA002727	1.48032	0.0215006
ASMM9PARTA018584	1.47985	0.0146483
ASMM9PARTA007068	1.47971	0.0502856
ASMM9PARTA050145	1.4794	0.0818901
ASMM9PARTA019647	1.47939	0.0159114
ASMM9PARTA019647	1.47939	0.0159114
ASMM9PARTA003188	1.4793	0.225582
ASMM9PARTA003188	1.4793	0.225582
humanlincRNA1230-_P1	1.47894	0.0221791
MM9LINCRNAEXON11198-_P1	1.47873	0.0281089
ASMM9PARTA051559	1.4782	0.24207
ASMM9PARTA002073	1.47781	0.653945
ASMM9PARTA010418	1.47763	0.00423983
ASMM9PARTA000690	1.47763	0.0480357
ASMM9PARTA004824	1.47714	0.332407
ASMM9PARTA045727	1.47704	0.223955
ASMM9PARTA013241	1.47609	0.245811
ASMM9PARTA008658	1.47579	0.686985
MM9LINCRNAEXON11268-_P1	1.4756	0.0149159
ASMM9PARTA000657	1.47558	0.0110222
ASMM9PARTA005525	1.47486	0.0316687
MM9LINCRNAEXON10506-_P1	1.47467	0.172865
ASMM9PARTA004358	1.47437	0.0793522
ASMM9PARTA018616	1.47432	0.0317755
ASMM9PARTA045220	1.4743	0.0837357
ASMM9PARTA007202	1.47424	0.0757908
ASMM9PARTA017787	1.47402	0.0230058
CK374891_P1	1.47397	0.275348
ASMM9PARTA007004	1.47393	0.0326172
ASMM9PARTA007004	1.47393	0.0326172
ASMM9PARTA007004	1.47393	0.0326172
ASMM9PARTA010989	1.47363	0.0956952
ASMM9PARTA004083	1.47359	0.128537
ASMM9PARTA009860	1.47355	0.00231603
CUST_839_PI426073487	1.47352	0.058575
ASMM9PARTA050905	1.47338	0.0709925
ASMM9PARTA008801	1.47337	0.311442
MM9LINCRNAEXON11385+_P1	1.47319	0.202242
ASMM9PARTA011509	1.47297	0.0634362
ASMM9PARTA014570	1.47295	0.00819909
ASMM9PARTA002884	1.47272	0.00625942
ASMM9PARTA045654	1.47237	0.296593
ASMM9PARTA012696	1.47222	0.0316687
ASMM9PARTA004838	1.47208	0.0519781
ASMM9PARTA046391	1.47196	0.0749297
ASMM9PARTA050616	1.4719	0.0166451
ASMM9PARTA047131	1.47176	0.000171403
ASMM9PARTA006233	1.47169	0.770655
CUST_43_PI426073487	1.47135	0.160612
ASMM9PARTA006156	1.47112	0.0176913
CUST_516_PI426073487	1.47108	0.148473
CUST_516_PI426073487	1.47108	0.148473
BG079906_P1	1.47106	0.616922
ASMM9PARTA019751	1.47088	0.0182997
ASMM9PARTA050623	1.47063	0.441464
ASMM9PARTA000496	1.47026	0.00668817
ASMM9PARTA011891	1.46946	0.0763422
ASMM9PARTA004768	1.46936	0.219518
ASMM9PARTA050372	1.46919	0.397923
CK373162_P1	1.46791	0.0128883
ASMM9PARTA000739	1.46775	0.125582
ASMM9PARTA004718	1.46765	0.00946115
MM9LINCRNAEXON11786-_P1	1.46761	0.144075
humanlincRNA0077+_P1	1.46711	0.0888426
ASMM9PARTA049156	1.46684	0.11847
ASMM9PARTA049156	1.46684	0.11847
ASMM9PARTA050721	1.46683	0.156783
ASMM9PARTA012279	1.4666	0.267262
ASMM9PARTA011714	1.46626	0.0895796
ASMM9PARTA012768	1.466	0.59666
ASMM9PARTA046759	1.46594	0.0666786
ASMM9PARTA049711	1.46583	0.0647856
ASMM9PARTA007790	1.46432	0.0990822
ASMM9PARTA007790	1.46432	0.0990822
ASMM9PARTA002787	1.46401	0.375679
ASMM9PARTA011537	1.46365	0.0482219
ASMM9PARTA048007	1.46315	0.172735
ASMM9PARTA016566	1.46307	0.321525
ASMM9PARTA002948	1.46303	0.044639
ASMM9PARTA010399	1.46293	0.0454628
ASMM9PARTA050461	1.4627	0.0381883
ASMM9PARTA050461	1.4627	0.0381883
ASMM9PARTA050461	1.4627	0.0381883
ASMM9PARTA050461	1.4627	0.0381883
ASMM9PARTA007632	1.46216	0.109463
ASMM9PARTA013041	1.46204	0.0176032
ASMM9PARTA013041	1.46204	0.0176032
ASMM9PARTA049309	1.46183	0.790385
ASMM9PARTA019227	1.46174	0.0176832
ASMM9PARTA009063	1.4617	0.125479
ASMM9PARTA018483	1.46168	0.127415
ASMM9PARTA018483	1.46168	0.127415
ASMM9PARTA011486	1.46144	0.153698
ASMM9PARTA006920	1.46131	0.212897
ASMM9PARTA003000	1.46124	0.167032
ASMM9PARTA048448	1.4612	0.378689
ASMM9PARTA048448	1.4612	0.378689
ASMM9PARTA010668	1.4611	0.254142
ASMM9PARTA003143	1.46089	0.0151417
ASMM9PARTA045161	1.4607	0.00662356
ASMM9PARTA051259	1.46068	0.0025465
ASMM9PARTA011988	1.46066	0.667875
ASMM9PARTA047203	1.46062	0.00278883
CJ087990_P1	1.46045	0.0179876
ASMM9PARTA048686	1.46041	0.096536
ASMM9PARTA002253	1.46035	0.3216
ASMM9PARTA002253	1.46035	0.3216
ASMM9PARTA002253	1.46035	0.3216
ASMM9PARTA015001	1.46027	0.0620989
ASMM9PARTA003362	1.46024	0.0800858
ASMM9PARTA000510	1.46021	0.0028331
ASMM9PARTA019651	1.4602	0.180572
ASMM9PARTA016479	1.46016	0.0149272
ASMM9PARTA001879	1.46008	0.0144445
ASMM9PARTA045550	1.46007	0.0286017
ASMM9PARTA045550	1.46007	0.0286017
ASMM9PARTA045550	1.46007	0.0286017
ASMM9PARTA046864	1.45987	0.0680244
ASMM9PARTA000484	1.45956	0.0256129
ASMM9PARTA000484	1.45956	0.0256129
ASMM9PARTA000484	1.45956	0.0256129
ASMM9PARTA000484	1.45956	0.0256129
ASMM9PARTA016539	1.45922	0.524941
ASMM9PARTA016539	1.45922	0.524941
ASMM9PARTA016539	1.45922	0.524941
ASMM9PARTA016539	1.45922	0.524941
ASMM9PARTA016539	1.45922	0.524941
ASMM9PARTA012593	1.45919	0.425005
MM9LINCRNAEXON10328-_P1	1.45913	0.0495174
ASMM9PARTA015505	1.45876	0.0729924
ASMM9PARTA002381	1.45849	0.26149
MM9LINCRNAEXON10860-_P1	1.45833	0.0524244
MM9LINCRNAEXON10913-_P1	1.45802	0.330701
MM9LINCRNAEXON11446-_P1	1.45778	0.0964592
CR516914_P1	1.45778	0.324725
ASMM9PARTA007871	1.45728	0.0136521
MM9LINCRNAEXON10561-_P1	1.45725	0.57091
ASMM9PARTA019266	1.45668	0.0164118
ASMM9PARTA001601	1.4566	0.16721
ASMM9PARTA005136	1.45645	0.0280354
MM9LINCRNAEXON12075-_P1	1.45636	0.0263627
ASMM9PARTA051198	1.45634	0.0347081
ASMM9PARTA051198	1.45634	0.0347081
ASMM9PARTA051198	1.45634	0.0347081
MM9LINCRNAEXON10075-_P1	1.45633	0.0772851
ASMM9PARTA003844	1.45633	0.0631102
ASMM9PARTA048581	1.45621	0.0377017
ASMM9PARTA005521	1.45603	0.131859
humanlincRNA1230+_P1	1.45582	0.067532
mouselincRNA1623-_P1	1.45478	0.00205655
mouselincRNA0158-_P1	1.45474	0.0836552
ASMM9PARTA000743	1.45447	0.442953
ASMM9PARTA000743	1.45447	0.442953
mouselincRNA1453+_P1	1.45441	0.11171
ASMM9PARTA018654	1.45414	0.140644
BY364391_P1	1.45254	0.0550619
ASMM9PARTA017193	1.45246	0.420315
ASMM9PARTA004521	1.45245	0.340103
ASMM9PARTA050531	1.45231	0.210001
AK085164_P1	1.45193	0.0597358
ASMM9PARTA017402	1.4516	0.00736675
ASMM9PARTA017402	1.4516	0.00736675
ASMM9PARTA017402	1.4516	0.00736675
ASMM9PARTA007615	1.45106	0.104779
ASMM9PARTA050173	1.45096	0.0251894
ASMM9PARTA011417	1.45089	0.0530007
ASMM9PARTA014600	1.45086	0.143993
ASMM9PARTA014600	1.45086	0.143993
MM9LINCRNAEXON10874-_P1	1.45081	0.146242
ASMM9PARTA016324	1.45074	0.15613
MM9LINCRNAEXON11445-_P1	1.45045	0.0365741
ASMM9PARTA007889	1.45011	0.00351166
ASMM9PARTA005082	1.45005	0.0993693
mouselincRNA1466-_P1	1.44999	0.243509
humanlincRNA0740-_P1	1.44984	0.0299435
ASMM9PARTA009061	1.4494	0.252342
ASMM9PARTA049944	1.44886	0.226227
ASMM9PARTA014970	1.44864	0.146309
ASMM9PARTA014970	1.44864	0.146309
ASMM9PARTA013128	1.44852	0.322948
ASMM9PARTA011985	1.44836	0.00996965
ASMM9PARTA013318	1.44829	0.163759
MM9LINCRNAEXON10982+_P1	1.44805	0.392008
ASMM9PARTA003368	1.44754	0.123317
ASMM9PARTA006616	1.44747	0.149677
humanlincRNA1750-_P1	1.44745	0.134198
ASMM9PARTA048075	1.44745	0.129142
ASMM9PARTA008460	1.44714	0.839613
MM9LINCRNAEXON11135-_P1	1.44698	0.0931569
ASMM9PARTA002578	1.44692	0.172862
ASMM9PARTA049054	1.44672	0.630158
ASMM9PARTA003042	1.44668	0.144249
ASMM9PARTA015359	1.44659	0.511497
ASMM9PARTA009196	1.44656	0.0082502
[truncated: 8,652 more rows]

## Sheet: P7 vs. P1 down
ProbeName	fold change	FDR
ASMM9PARTA010085	-1.00001	0.00548532
ASMM9PARTA005438	-1.00012	0.48756
ASMM9PARTA045792	-1.00012	0.0344077
ASMM9PARTA045270	-1.00013	0.0108852
MM9LINCRNAEXON10005+_P1	-1.00014	0.00946115
ASMM9PARTA014726	-1.00017	0.72494
ASMM9PARTA014726	-1.00017	0.72494
MM9LINCRNAEXON10472-_P1	-1.00018	0.0284417
ASMM9PARTA010965	-1.00023	0.00210672
ASMM9PARTA047392	-1.00025	0.664257
ASMM9PARTA007943	-1.00028	0.0162446
ASMM9PARTA046517	-1.00028	0.0813544
ASMM9PARTA050271	-1.0003	0.227187
ASMM9PARTA050271	-1.0003	0.227187
ASMM9PARTA050271	-1.0003	0.227187
ASMM9PARTA050474	-1.00033	0.0798485
ASMM9PARTA050474	-1.00033	0.0798485
ASMM9PARTA019715	-1.00035	0.0346569
ASMM9PARTA003582	-1.00038	0.0620503
ASMM9PARTA013907	-1.00038	0.01894
ASMM9PARTA004532	-1.00046	0.0746913
ASMM9PARTA047163	-1.00052	0.065943
MM9LINCRNAEXON11018+_P1	-1.00053	0.220866
ASMM9PARTA008977	-1.00058	0.73971
ASMM9PARTA013880	-1.00058	0.830205
mouselincRNA0263+_P1	-1.00066	0.0272153
MM9LINCRNAEXON10858+_P1	-1.00081	0.992469
CUST_62_PI426409190	-1.00093	0.629671
ASMM9PARTA004945	-1.00097	0.026487
MM9LINCRNAEXON10823+_P1	-1.00097	0.892475
ASMM9PARTA019361	-1.00103	0.106397
ASMM9PARTA000107	-1.00103	0.109444
ASMM9PARTA000107	-1.00103	0.109444
ASMM9PARTA045989	-1.00107	0.803491
MM9LINCRNAEXON10746+_P1	-1.00107	0.00525916
ASMM9PARTA007214	-1.00111	0.0401969
ASMM9PARTA045262	-1.00113	0.16185
ASMM9PARTA051762	-1.00114	0.458735
ASMM9PARTA002060	-1.00117	0.307456
ASMM9PARTA003098	-1.00118	0.015194
ASMM9PARTA051689	-1.0012	0.748845
ASMM9PARTA050661	-1.00123	0.264958
MM9LINCRNAEXON11831-_P1	-1.00127	0.636124
ASMM9PARTA049495	-1.00131	0.0119295
ASMM9PARTA012544	-1.00133	0.3216
ASMM9PARTA051619	-1.00136	0.101752
ASMM9PARTA051619	-1.00136	0.101752
ASMM9PARTA013712	-1.00137	0.0005781
ASMM9PARTA011061	-1.00138	0.0499099
ASMM9PARTA051214	-1.00139	0.120212
ASMM9PARTA051214	-1.00139	0.120212
ASMM9PARTA050216	-1.00141	0.981749
ASMM9PARTA047151	-1.00143	0.999869
ASMM9PARTA051033	-1.00144	0.0396503
ASMM9PARTA011248	-1.0015	0.0990859
ASMM9PARTA011248	-1.0015	0.0990859
MM9LINCRNAEXON10919-_P1	-1.00151	0.0222154
ASMM9PARTA015307	-1.00156	0.825005
ASMM9PARTA001760	-1.00157	0.276126
ASMM9PARTA007623	-1.0017	0.0136874
MM9LINCRNAEXON11472-_P1	-1.0017	0.0469605
ASMM9PARTA048977	-1.00172	0.00988949
ASMM9PARTA017330	-1.00177	0.160101
ASMM9PARTA017330	-1.00177	0.160101
ASMM9PARTA008518	-1.00179	0.0223965
MM9LINCRNAEXON11775+_P1	-1.0018	0.0548993
ASMM9PARTA050870	-1.00182	0.0377236
ASMM9PARTA050715	-1.00184	0.0230463
ASMM9PARTA005325	-1.00184	0.104984
MM9LINCRNAEXON12009+_P1	-1.00185	0.0370115
ASMM9PARTA007579	-1.00191	0.328548
ASMM9PARTA003159	-1.00198	0.0136521
ASMM9PARTA009887	-1.00199	0.00972651
ASMM9PARTA000340	-1.00202	0.110865
ASMM9PARTA000340	-1.00202	0.110865
MM9LINCRNAEXON10881-_P1	-1.00203	0.0983717
ASMM9PARTA004031	-1.0021	0.12766
ASMM9PARTA016311	-1.00211	0.0924114
ASMM9PARTA001571	-1.00223	0.0488281
ASMM9PARTA013519	-1.00223	0.118499
mouselincRNA0939+_P1	-1.00225	0.00993042
MM9LINCRNAEXON11820+_P1	-1.00229	0.0602126
ASMM9PARTA010881	-1.0023	0.0889377
ASMM9PARTA051178	-1.00232	0.162384
humanlincRNA1119+_P1	-1.00232	0.0149084
ASMM9PARTA012826	-1.00232	0.026632
ASMM9PARTA048695	-1.00233	0.954574
ASMM9PARTA013946	-1.00233	0.0608878
ASMM9PARTA013946	-1.00233	0.0608878
ASMM9PARTA016736	-1.00243	0.144432
ASMM9PARTA000924	-1.00259	0.0566157
ASMM9PARTA050638	-1.00259	0.185196
ASMM9PARTA009821	-1.00274	0.00509616
ASMM9PARTA003660	-1.00283	0.688855
ASMM9PARTA015522	-1.00284	0.0364128
humanlincRNA0052-_P1	-1.00287	0.0118802
ASMM9PARTA045243	-1.00288	0.947219
ASMM9PARTA011609	-1.00297	0.334993
ASMM9PARTA000928	-1.00297	0.016091
ASMM9PARTA049193	-1.00299	0.152348
ASMM9PARTA049193	-1.00299	0.152348
ASMM9PARTA005467	-1.00304	0.0109246
ASMM9PARTA005467	-1.00304	0.0109246
ASMM9PARTA005467	-1.00304	0.0109246
ASMM9PARTA009624	-1.00305	0.420724
ASMM9PARTA016692	-1.00306	0.137485
ASMM9PARTA049136	-1.00308	0.0836599
ASMM9PARTA016551	-1.00309	0.0544011
ASMM9PARTA016551	-1.00309	0.0544011
ASMM9PARTA001831	-1.00312	0.154266
ASMM9PARTA047027	-1.00314	0.999503
ASMM9PARTA047027	-1.00314	0.999503
ASMM9PARTA047027	-1.00314	0.999503
ASMM9PARTA013240	-1.00316	0.00567967
ASMM9PARTA002306	-1.00319	0.103936
ASMM9PARTA050549	-1.00319	0.0921305
MM9LINCRNAEXON10125-_P1	-1.00321	0.251056
CX562415_P1	-1.00336	0.00401166
ASMM9PARTA048591	-1.00343	0.189654
ASMM9PARTA011183	-1.00343	0.0936201
ASMM9PARTA017946	-1.00343	0.143704
CUST_179_PI426073487	-1.00345	0.099743
ASMM9PARTA019260	-1.00348	0.0448203
ASMM9PARTA013493	-1.00357	0.00798049
CUST_8_PI426409190	-1.0036	0.0744927
ASMM9PARTA001447	-1.00363	0.103433
ASMM9PARTA001447	-1.00363	0.103433
ASMM9PARTA001447	-1.00363	0.103433
ASMM9PARTA013677	-1.00369	0.92394
ASMM9PARTA013677	-1.00369	0.92394
ASMM9PARTA045387	-1.00373	0.0552121
ASMM9PARTA045387	-1.00373	0.0552121
ASMM9PARTA045387	-1.00373	0.0552121
ASMM9PARTA001507	-1.00375	0.220762
ASMM9PARTA046312	-1.00381	0.991992
ASMM9PARTA047999	-1.00386	0.0552121
ASMM9PARTA047999	-1.00386	0.0552121
ASMM9PARTA011593	-1.00386	0.00546774
ASMM9PARTA046488	-1.00389	0.0474959
ASMM9PARTA046488	-1.00389	0.0474959
MM9LINCRNAEXON11591-_P1	-1.00389	0.000257865
ASMM9PARTA001742	-1.00389	0.00888778
ASMM9PARTA046649	-1.00389	0.102484
MM9LINCRNAEXON11731-_P1	-1.00392	0.047521
ASMM9PARTA050231	-1.00393	0.0120004
ASMM9PARTA050231	-1.00393	0.0120004
ASMM9PARTA006405	-1.00397	0.0230463
ASMM9PARTA008202	-1.0041	0.0184056
ASMM9PARTA012103	-1.00414	0.104142
ASMM9PARTA009441	-1.00418	0.820862
ASMM9PARTA010932	-1.0042	0.0197282
ASMM9PARTA045461	-1.00422	0.103931
ASMM9PARTA045461	-1.00422	0.103931
MM9LINCRNAEXON11643-_P1	-1.00422	0.0461462
ASMM9PARTA014661	-1.00424	0.831251
ASMM9PARTA014661	-1.00424	0.831251
ASMM9PARTA014661	-1.00424	0.831251
ASMM9PARTA047034	-1.00425	0.0652734
ASMM9PARTA050379	-1.00426	0.0664337
ASMM9PARTA050769	-1.00427	0.265771
ASMM9PARTA009734	-1.0043	0.0231858
ASMM9PARTA050509	-1.00433	0.075147
ASMM9PARTA050509	-1.00433	0.075147
ASMM9PARTA050509	-1.00433	0.075147
ASMM9PARTA017647	-1.00434	0.0585505
ASMM9PARTA018344	-1.00448	0.00988051
ASMM9PARTA015562	-1.00448	0.0431033
ASMM9PARTA012933	-1.0045	0.116906
ASMM9PARTA049155	-1.00453	0.0665886
ASMM9PARTA049155	-1.00453	0.0665886
ASMM9PARTA049155	-1.00453	0.0665886
ASMM9PARTA049155	-1.00453	0.0665886
ASMM9PARTA002867	-1.00456	0.0526121
ASMM9PARTA002169	-1.00463	0.411135
ASMM9PARTA045748	-1.00468	0.000313886
ASMM9PARTA045748	-1.00468	0.000313886
ASMM9PARTA001699	-1.00469	0.028551
ASMM9PARTA017066	-1.00469	0.699541
humanlincRNA0055-_P1	-1.00472	0.120968
ASMM9PARTA011361	-1.00474	0.156397
humanlincRNA0419-_P1	-1.00481	0.0492696
humanlincRNA1773+_P1	-1.00482	0.0102751
MM9LINCRNAEXON10163+_P1	-1.00482	0.0655895
ASMM9PARTA002569	-1.00485	0.00812715
MM9LINCRNAEXON10559+_P1	-1.00487	0.460963
ASMM9PARTA015394	-1.00497	0.0184331
ASMM9PARTA018500	-1.00498	0.0162994
CUST_342_PI426073487	-1.005	0.167803
ASMM9PARTA047351	-1.00501	0.748845
BB840167_P1	-1.00503	0.0325113
ASMM9PARTA003369	-1.00504	0.0322856
humanlincRNA0289-_P1	-1.00506	0.332136
ASMM9PARTA046959	-1.00508	0.064024
ASMM9PARTA010238	-1.00509	0.0446492
ASMM9PARTA019113	-1.00515	0.919135
ASMM9PARTA002358	-1.00518	0.0346436
ASMM9PARTA050124	-1.00521	0.107224
ASMM9PARTA004739	-1.00521	0.708411
ASMM9PARTA015037	-1.00526	0.362763
ASMM9PARTA013199	-1.00526	0.175749
ASMM9PARTA050572	-1.00529	0.0703849
CUST_425_PI426073487	-1.00539	0.0313793
MM9LINCRNAEXON10810+_P1	-1.00541	0.000256821
mouselincRNA0813-_P1	-1.00547	0.261491
ASMM9PARTA002691	-1.00554	0.0113498
ASMM9PARTA002555	-1.00556	0.00818264
ASMM9PARTA049717	-1.00562	0.930927
ASMM9PARTA017272	-1.00565	0.719121
ASMM9PARTA051049	-1.00566	0.6479
ASMM9PARTA009436	-1.00571	0.0102656
ASMM9PARTA002675	-1.00571	0.00472792
MM9LINCRNAEXON10812-_P1	-1.00575	0.575898
CUST_190_PI426073487	-1.00576	0.0374343
CUST_591_PI426073487	-1.00579	0.129388
ASMM9PARTA013841	-1.00581	0.0960982
ASMM9PARTA018910	-1.00586	0.127373
ASMM9PARTA011944	-1.00588	0.0167193
ASMM9PARTA048625	-1.00589	0.056632
MM9LINCRNAEXON10818-_P1	-1.0059	0.0664191
ASMM9PARTA046036	-1.00594	0.187411
ASMM9PARTA015028	-1.00595	0.365373
ASMM9PARTA047084	-1.00599	0.748134
ASMM9PARTA015142	-1.00601	0.0270333
mouselincRNA0100+_P1	-1.00608	0.106606
ASMM9PARTA047618	-1.00624	0.474277
ASMM9PARTA047618	-1.00624	0.474277
ASMM9PARTA047618	-1.00624	0.474277
ASMM9PARTA006794	-1.00632	0.0771871
ASMM9PARTA011475	-1.00643	0.0346643
CUST_424_PI426073487	-1.00645	0.013057
ASMM9PARTA009819	-1.00647	0.271533
ASMM9PARTA006636	-1.00655	0.00101094
ASMM9PARTA017810	-1.00668	0.0643037
ASMM9PARTA017434	-1.00668	0.862855
ASMM9PARTA019471	-1.00668	0.0363817
ASMM9PARTA010866	-1.00669	0.338971
ASMM9PARTA005224	-1.0067	0.0194178
ASMM9PARTA012854	-1.00671	0.0812004
MM9LINCRNAEXON11369-_P1	-1.00673	0.0757225
MM9LINCRNAEXON10975+_P1	-1.00676	0.0233641
AA561493_P1	-1.00677	0.0826501
ASMM9PARTA006634	-1.00689	0.626139
ASMM9PARTA011219	-1.00689	0.130055
ASMM9PARTA000597	-1.00689	0.264663
ASMM9PARTA048454	-1.00696	0.0309984
ASMM9PARTA013544	-1.00699	0.00404959
ASMM9PARTA013544	-1.00699	0.00404959
ASMM9PARTA011679	-1.00703	0.0550763
ASMM9PARTA011679	-1.00703	0.0550763
ASMM9PARTA050646	-1.00707	0.0153014
ASMM9PARTA000367	-1.00709	0.03749
ASMM9PARTA008587	-1.00711	0.0575107
humanlincRNA0736+_P1	-1.00718	0.0150778
MM9LINCRNAEXON11832-_P1	-1.00719	0.570487
ASMM9PARTA006167	-1.00722	0.0679989
ASMM9PARTA012311	-1.00737	0.176376
ASMM9PARTA006710	-1.00742	0.617417
ASMM9PARTA046456	-1.00746	0.0920092
ASMM9PARTA051687	-1.00751	0.786262
ASMM9PARTA051687	-1.00751	0.786262
ASMM9PARTA051687	-1.00751	0.786262
ASMM9PARTA049471	-1.00755	0.0605585
ASMM9PARTA049471	-1.00755	0.0605585
ASMM9PARTA044841	-1.00755	0.0162994
ASMM9PARTA044841	-1.00755	0.0162994
ASMM9PARTA044841	-1.00755	0.0162994
ASMM9PARTA014028	-1.00755	0.0402653
ASMM9PARTA014028	-1.00755	0.0402653
BE332232_P1	-1.00756	0.0125755
ASMM9PARTA015734	-1.00757	0.0298966
ASMM9PARTA016616	-1.0076	0.882
ASMM9PARTA011390	-1.00761	0.15221
ASMM9PARTA000251	-1.00762	0.0300264
CUST_779_PI426073487	-1.00763	0.0230322
ASMM9PARTA045146	-1.00765	0.156783
ASMM9PARTA045146	-1.00765	0.156783
MM9LINCRNAEXON11084-_P1	-1.00775	0.240168
MM9LINCRNAEXON11829+_P1	-1.0078	0.0461904
mouselincRNA0323+_P1	-1.00785	0.310293
MM9LINCRNAEXON10189-_P1	-1.00785	0.0287883
ASMM9PARTA014525	-1.00798	0.0108834
ASMM9PARTA002792	-1.00807	0.901356
MM9LINCRNAEXON11226-_P1	-1.00816	0.72056
ASMM9PARTA015786	-1.0082	0.0377325
ASMM9PARTA003853	-1.00824	0.120362
ASMM9PARTA051131	-1.00831	0.0103585
ASMM9PARTA045227	-1.00831	0.0623658
ASMM9PARTA045227	-1.00831	0.0623658
ASMM9PARTA050645	-1.00831	0.0492841
BY668174_P1	-1.00832	0.12604
MM9LINCRNAEXON11623+_P1	-1.00836	0.740522
ASMM9PARTA050901	-1.00838	0.0189871
ASMM9PARTA050901	-1.00838	0.0189871
ASMM9PARTA045065	-1.00839	0.0277385
mouselincRNA0544+_P1	-1.00843	0.120808
ASMM9PARTA049945	-1.00845	0.179718
MM9LINCRNAEXON10405-_P1	-1.00848	0.996001
ASMM9PARTA010903	-1.00856	0.110267
ASMM9PARTA009833	-1.00861	0.856101
AA981261_P1	-1.00861	0.163
ASMM9PARTA001704	-1.00863	0.100343
ASMM9PARTA010832	-1.00864	0.121824
ASMM9PARTA006441	-1.00865	0.0729172
ASMM9PARTA006441	-1.00865	0.0729172
ASMM9PARTA010322	-1.00866	0.0665754
ASMM9PARTA013370	-1.00866	0.0970341
ASMM9PARTA013370	-1.00866	0.0970341
ASMM9PARTA013370	-1.00866	0.0970341
ASMM9PARTA010403	-1.00868	0.0440084
ASMM9PARTA006979	-1.00869	0.015643
ASMM9PARTA006979	-1.00869	0.015643
ASMM9PARTA009356	-1.00869	0.0150778
MM9LINCRNAEXON11894-_P1	-1.00869	0.960743
ASMM9PARTA009071	-1.00872	0.626336
ASMM9PARTA002256	-1.00872	0.0548993
ASMM9PARTA048719	-1.00876	0.941607
ASMM9PARTA017420	-1.0088	0.150078
ASMM9PARTA019400	-1.00887	0.0439558
ASMM9PARTA018379	-1.00896	0.0205708
ASMM9PARTA049126	-1.00898	0.0191473
ASMM9PARTA046348	-1.00902	0.0482344
ASMM9PARTA014442	-1.00905	0.0268977
ASMM9PARTA019468	-1.00905	0.00890615
ASMM9PARTA051182	-1.00912	0.0697775
ASMM9PARTA016459	-1.00914	0.0104242
ASMM9PARTA016459	-1.00914	0.0104242
ASMM9PARTA009314	-1.00916	0.0160837
MM9LINCRNAEXON12070-_P1	-1.00918	0.0266887
ASMM9PARTA011074	-1.0092	0.0182339
ASMM9PARTA046957	-1.00926	0.0245525
ASMM9PARTA049135	-1.00928	0.35075
ASMM9PARTA009884	-1.00931	0.182275
ASMM9PARTA001167	-1.00939	0.301875
ASMM9PARTA016136	-1.00949	0.126074
MM9LINCRNAEXON11002+_P1	-1.00956	0.0349744
ASMM9PARTA011645	-1.00958	0.0701181
ASMM9PARTA011645	-1.00958	0.0701181
mouselincRNA1171-_P1	-1.00961	0.0417686
ASMM9PARTA047367	-1.00963	0.194747
ASMM9PARTA005571	-1.00967	0.0706695
ASMM9PARTA014350	-1.00971	0.00812715
ASMM9PARTA004077	-1.00977	0.0542506
ASMM9PARTA014229	-1.00979	0.0441573
ASMM9PARTA014229	-1.00979	0.0441573
ASMM9PARTA014229	-1.00979	0.0441573
ASMM9PARTA013119	-1.00979	0.092754
ASMM9PARTA046677	-1.00981	0.0401484
ASMM9PARTA046677	-1.00981	0.0401484
ASMM9PARTA013095	-1.00983	0.0198705
ASMM9PARTA048291	-1.00984	0.150481
ASMM9PARTA048291	-1.00984	0.150481
ASMM9PARTA048291	-1.00984	0.150481
ASMM9PARTA048291	-1.00984	0.150481
ASMM9PARTA048291	-1.00984	0.150481
MM9LINCRNAEXON10657+_P1	-1.00991	0.102029
ASMM9PARTA050794	-1.00994	0.0250811
ASMM9PARTA014696	-1.00997	0.307404
ASMM9PARTA008664	-1.00999	0.121853
MM9LINCRNAEXON10474-_P1	-1.01002	0.0427981
ASMM9PARTA049109	-1.01002	0.195508
ASMM9PARTA049109	-1.01002	0.195508
ASMM9PARTA015759	-1.01002	0.845057
ASMM9PARTA000098	-1.01002	0.0168819
ASMM9PARTA002384	-1.01004	0.0179608
ASMM9PARTA017400	-1.01007	0.019973
ASMM9PARTA017766	-1.0101	0.532344
ASMM9PARTA017766	-1.0101	0.532344
ASMM9PARTA017766	-1.0101	0.532344
ASMM9PARTA006184	-1.01012	0.00869635
MM9LINCRNAEXON11861-_P1	-1.01012	0.920318
ASMM9PARTA050888	-1.01014	0.034445
CUST_93_PI426409190	-1.0102	0.0429796
ASMM9PARTA000530	-1.01024	0.119189
ASMM9PARTA001257	-1.01025	0.401653
ASMM9PARTA017043	-1.01025	0.0342099
ASMM9PARTA011487	-1.01027	0.0780199
CUST_824_PI426073487	-1.0103	0.0180427
ASMM9PARTA000238	-1.01031	0.0121198
ASMM9PARTA018769	-1.01032	0.425235
ASMM9PARTA012496	-1.01035	0.0550318
ASMM9PARTA004096	-1.01036	0.385505
ASMM9PARTA050806	-1.01036	0.0176913
ASMM9PARTA012381	-1.01037	0.128186
ASMM9PARTA003459	-1.01038	0.066108
ASMM9PARTA009810	-1.0104	0.391528
ASMM9PARTA048139	-1.01042	0.294737
ASMM9PARTA015176	-1.01048	0.332356
ASMM9PARTA012301	-1.01049	0.530239
ASMM9PARTA009744	-1.01049	0.100207
ASMM9PARTA008534	-1.01051	0.139789
MM9LINCRNAEXON11840-_P1	-1.01051	0.0136874
ASMM9PARTA007869	-1.01052	0.0172763
ASMM9PARTA047051	-1.01052	0.156927
ASMM9PARTA010582	-1.01053	0.022925
ASMM9PARTA000424	-1.01055	0.0431898
ASMM9PARTA051453	-1.01055	0.00798049
ASMM9PARTA051453	-1.01055	0.00798049
ASMM9PARTA051453	-1.01055	0.00798049
ASMM9PARTA002385	-1.01057	0.548938
ASMM9PARTA014678	-1.01064	0.0227957
ASMM9PARTA003131	-1.01065	0.107224
MM9LINCRNAEXON10608-_P1	-1.01079	0.0354571
ASMM9PARTA010343	-1.01081	0.983814
MM9LINCRNAEXON10255+_P1	-1.01085	0.0187941
ASMM9PARTA000920	-1.01091	0.225707
ASMM9PARTA050346	-1.01091	0.177205
ASMM9PARTA050346	-1.01091	0.177205
ASMM9PARTA050346	-1.01091	0.177205
MM9LINCRNAEXON12061-_P1	-1.01097	0.0730361
ASMM9PARTA006241	-1.01104	0.453524
BC128340_P1	-1.01105	0.108156
ASMM9PARTA013882	-1.01106	0.0949672
humanlincRNA0103-_P1	-1.0111	0.763507
ASMM9PARTA013855	-1.01122	0.0253692
ASMM9PARTA047294	-1.01127	0.546553
ASMM9PARTA047294	-1.01127	0.546553
ASMM9PARTA050200	-1.01128	0.0819667
ASMM9PARTA017558	-1.01129	0.0346569
ASMM9PARTA047038	-1.01129	0.0843552
ASMM9PARTA047038	-1.01129	0.0843552
ASMM9PARTA047038	-1.01129	0.0843552
ASMM9PARTA005869	-1.01133	0.941607
ASMM9PARTA019675	-1.01135	0.371977
ASMM9PARTA013472	-1.01136	0.134338
ASMM9PARTA006514	-1.01138	0.0786625
ASMM9PARTA014087	-1.0114	0.067284
ASMM9PARTA044707	-1.01142	0.367389
ASMM9PARTA014960	-1.01145	0.564802
humanlincRNA1094+_P1	-1.01152	0.0103024
ASMM9PARTA048917	-1.01152	0.657002
ASMM9PARTA048917	-1.01152	0.657002
ASMM9PARTA048917	-1.01152	0.657002
ASMM9PARTA016796	-1.01156	0.0284735
ASMM9PARTA004944	-1.01158	0.189542
ASMM9PARTA004944	-1.01158	0.189542
ASMM9PARTA011524	-1.01164	0.30141
ASMM9PARTA001806	-1.01165	0.150179
BU938249_P1	-1.01168	0.0462457
ASMM9PARTA002028	-1.01169	0.0707389
ASMM9PARTA002028	-1.01169	0.0707389
ASMM9PARTA049306	-1.01173	0.0279284
ASMM9PARTA046448	-1.01175	0.340089
ASMM9PARTA008499	-1.0118	0.0502542
ASMM9PARTA049232	-1.01182	0.00263578
ASMM9PARTA016570	-1.01183	0.169145
ASMM9PARTA011076	-1.01185	0.0818377
ASMM9PARTA006123	-1.01187	0.0115934
ASMM9PARTA008218	-1.01191	0.188696
ASMM9PARTA019608	-1.01194	0.130019
ASMM9PARTA019615	-1.01196	0.517518
MM9LINCRNAEXON10208-_P1	-1.01196	0.37013
ASMM9PARTA011321	-1.01199	0.512889
ASMM9PARTA007666	-1.012	0.0329354
ASMM9PARTA009405	-1.01205	0.26998
ASMM9PARTA050258	-1.01208	0.0154255
ASMM9PARTA045573	-1.01211	0.050452
ASMM9PARTA015790	-1.01214	0.225233
ASMM9PARTA015790	-1.01214	0.225233
ASMM9PARTA003907	-1.01219	0.278601
ASMM9PARTA050909	-1.01221	0.0938913
BI104321_P1	-1.01224	0.0727029
ASMM9PARTA008659	-1.01228	0.364088
ASMM9PARTA005144	-1.01231	0.282304
ASMM9PARTA018353	-1.01233	0.487273
ASMM9PARTA045448	-1.01237	0.00125013
ASMM9PARTA045448	-1.01237	0.00125013
ASMM9PARTA014551	-1.0124	0.65612
ASMM9PARTA013459	-1.01241	0.09436
ASMM9PARTA014500	-1.01245	0.222091
ASMM9PARTA000646	-1.0125	0.0268731
ASMM9PARTA001545	-1.01253	0.0330072
ASMM9PARTA016293	-1.01256	0.0121098
MM9LINCRNAEXON11357-_P1	-1.01258	0.126491
MM9LINCRNAEXON11250-_P1	-1.01264	0.0412367
ASMM9PARTA013721	-1.01268	0.00435675
ASMM9PARTA005610	-1.01271	0.232091
ASMM9PARTA013887	-1.01277	0.00287595
ASMM9PARTA051249	-1.01278	0.0185843
ASMM9PARTA000893	-1.01279	0.729472
ASMM9PARTA014406	-1.01279	0.0023222
ASMM9PARTA011948	-1.01283	0.143026
ASMM9PARTA047685	-1.01283	0.0611153
CUST_99_PI426409190	-1.01286	0.0101638
ASMM9PARTA017206	-1.01311	0.933528
ASMM9PARTA003414	-1.01315	0.046409
AK147535_P1	-1.01321	0.125866
AK147535_P1	-1.01321	0.125866
AK147535_P1	-1.01321	0.125866
ASMM9PARTA004259	-1.01325	0.0561795
ASMM9PARTA010984	-1.01328	0.950698
ASMM9PARTA016417	-1.01335	0.0551768
ASMM9PARTA045879	-1.01335	0.0892126
ASMM9PARTA048759	-1.01336	0.983427
ASMM9PARTA048759	-1.01336	0.983427
ASMM9PARTA001778	-1.01338	0.132797
BY452895_P1	-1.01338	0.0656283
ASMM9PARTA051240	-1.01339	0.21461
ASMM9PARTA018454	-1.01341	0.0676349
MM9LINCRNAEXON11362+_P1	-1.01346	0.00511146
ASMM9PARTA010805	-1.01346	0.430634
ASMM9PARTA017428	-1.01347	0.603075
ASMM9PARTA017428	-1.01347	0.603075
ASMM9PARTA044963	-1.01347	0.07343
mouselincRNA0013-_P1	-1.01355	0.10308
ASMM9PARTA008814	-1.01358	0.0232034
MM9LINCRNAEXON12063+_P1	-1.01358	0.49805
ASMM9PARTA010505	-1.01365	0.10929
ASMM9PARTA005375	-1.01365	0.0943466
ASMM9PARTA009428	-1.01366	0.308413
ASMM9PARTA000768	-1.01373	0.621712
ASMM9PARTA001771	-1.01375	0.052038
ASMM9PARTA045115	-1.01375	0.0329525
ASMM9PARTA003119	-1.01376	0.164462
ASMM9PARTA003119	-1.01376	0.164462
ASMM9PARTA003119	-1.01376	0.164462
MM9LINCRNAEXON10522-_P1	-1.0138	0.898948
ASMM9PARTA008275	-1.01382	0.0142448
ASMM9PARTA009783	-1.01383	0.0168917
MM9LINCRNAEXON10194-_P1	-1.01383	0.369052
mouselincRNA1512+_P1	-1.01383	0.0858093
ASMM9PARTA006498	-1.01388	0.092021
ASMM9PARTA017575	-1.01389	0.293541
ASMM9PARTA017575	-1.01389	0.293541
ASMM9PARTA013954	-1.01392	0.0445548
ASMM9PARTA010327	-1.01393	0.0110222
ASMM9PARTA017447	-1.01396	0.168959
MM9LINCRNAEXON11410-_P1	-1.014	0.652972
MM9LINCRNAEXON10411-_P1	-1.01401	0.037565
ASMM9PARTA046048	-1.01405	0.116531
ASMM9PARTA046048	-1.01405	0.116531
ASMM9PARTA046048	-1.01405	0.116531
ASMM9PARTA046935	-1.01406	0.0364198
ASMM9PARTA047496	-1.01407	0.0405508
ASMM9PARTA014027	-1.0141	0.465593
CUST_634_PI426073487	-1.01426	0.0374543
ASMM9PARTA005036	-1.01427	0.00251733
ASMM9PARTA050688	-1.01428	0.0419154
ASMM9PARTA050688	-1.01428	0.0419154
ASMM9PARTA048088	-1.01429	0.0897921
ASMM9PARTA049402	-1.0143	0.279585
ASMM9PARTA003993	-1.01435	0.0698023
ASMM9PARTA005536	-1.01439	0.00520145
ASMM9PARTA014238	-1.01441	0.114709
ASMM9PARTA046754	-1.01442	0.0159794
ASMM9PARTA018186	-1.01448	0.0192171
ASMM9PARTA019079	-1.01449	0.608892
ASMM9PARTA006118	-1.01467	0.149153
ASMM9PARTA006118	-1.01467	0.149153
ASMM9PARTA016519	-1.0147	0.00843093
ASMM9PARTA048923	-1.01478	0.0261453
ASMM9PARTA048923	-1.01478	0.0261453
ASMM9PARTA047762	-1.01482	0.708497
ASMM9PARTA015047	-1.01489	0.0010902
ASMM9PARTA015047	-1.01489	0.0010902
ASMM9PARTA012183	-1.01494	0.381571
ASMM9PARTA008355	-1.01496	0.0302281
ASMM9PARTA017075	-1.01501	0.00738168
ASMM9PARTA051341	-1.01502	0.694479
ASMM9PARTA051341	-1.01502	0.694479
ASMM9PARTA018464	-1.01503	0.0116377
ASMM9PARTA012240	-1.01505	0.0908274
ASMM9PARTA009575	-1.01505	0.0276574
ASMM9PARTA000102	-1.01507	0.675583
ASMM9PARTA008862	-1.01508	0.0754547
ASMM9PARTA008311	-1.01509	0.955548
ASMM9PARTA009552	-1.01511	0.0929807
CB317809_P1	-1.01514	0.140273
ASMM9PARTA013348	-1.01524	0.144209
ASMM9PARTA012570	-1.01527	0.00429399
ASMM9PARTA000809	-1.01535	0.0639182
ASMM9PARTA001498	-1.01539	0.235518
ASMM9PARTA012476	-1.01544	0.0453356
ASMM9PARTA017098	-1.01545	0.1486
MM9LINCRNAEXON11611+_P1	-1.01552	0.152561
CK378901_P1	-1.01556	0.243181
ASMM9PARTA016494	-1.01558	0.0028331
ASMM9PARTA018788	-1.01561	0.0852679
ASMM9PARTA018788	-1.01561	0.0852679
ASMM9PARTA018788	-1.01561	0.0852679
CUST_56_PI426409190	-1.01563	0.0745721
ASMM9PARTA017290	-1.01575	0.996477
ASMM9PARTA013304	-1.01605	0.00501192
ASMM9PARTA009431	-1.01607	0.113199
ASMM9PARTA003150	-1.01608	0.448027
ASMM9PARTA014293	-1.01609	0.0198076
ASMM9PARTA004001	-1.01615	0.999869
ASMM9PARTA018854	-1.01615	0.138109
ASMM9PARTA007520	-1.01616	0.125748
ASMM9PARTA004568	-1.01617	0.153815
ASMM9PARTA004568	-1.01617	0.153815
ASMM9PARTA015830	-1.01625	0.459582
ASMM9PARTA009724	-1.01625	0.0328897
ASMM9PARTA009724	-1.01625	0.0328897
ASMM9PARTA004175	-1.01627	0.0459897
ASMM9PARTA009110	-1.0163	0.606906
ASMM9PARTA013474	-1.01632	0.0216727
ASMM9PARTA016757	-1.01632	0.172427
ASMM9PARTA009283	-1.01635	0.0291815
ASMM9PARTA000470	-1.01638	0.479217
ASMM9PARTA046076	-1.01641	0.031078
ASMM9PARTA046076	-1.01641	0.031078
ASMM9PARTA046076	-1.01641	0.031078
ASMM9PARTA046076	-1.01641	0.031078
ASMM9PARTA005497	-1.01643	0.0325531
ASMM9PARTA048566	-1.01644	0.114714
ASMM9PARTA009215	-1.01649	0.0347274
ASMM9PARTA009215	-1.01649	0.0347274
ASMM9PARTA009215	-1.01649	0.0347274
ASMM9PARTA009215	-1.01649	0.0347274
ASMM9PARTA012055	-1.0165	0.0184994
ASMM9PARTA048402	-1.01651	0.412566
ASMM9PARTA011554	-1.01652	0.962812
ASMM9PARTA004049	-1.01655	0.152566
ASMM9PARTA000697	-1.01658	0.0236737
ASMM9PARTA016110	-1.0166	0.268453
ASMM9PARTA045826	-1.01664	0.0120024
MM9LINCRNAEXON10187+_P1	-1.01669	0.150481
ASMM9PARTA008016	-1.01671	0.981797
ASMM9PARTA000242	-1.01671	0.825545
MM9LINCRNAEXON11557-_P1	-1.01671	0.151066
ASMM9PARTA001512	-1.01676	0.0223786
ASMM9PARTA009844	-1.01678	0.0937487
ASMM9PARTA000706	-1.01685	0.68693
ASMM9PARTA050822	-1.01692	0.00327438
ASMM9PARTA046437	-1.01693	0.0388372
ASMM9PARTA050323	-1.01697	0.629251
ASMM9PARTA050323	-1.01697	0.629251
ASMM9PARTA049322	-1.01706	0.0823703
MM9LINCRNAEXON11858-_P1	-1.01708	0.0145478
ASMM9PARTA049584	-1.01711	0.378308
ASMM9PARTA048140	-1.01713	0.39839
ASMM9PARTA012898	-1.01714	0.0301909
humanlincRNA0691-_P1	-1.01716	0.111453
ASMM9PARTA000718	-1.01718	0.0322856
ASMM9PARTA000718	-1.01718	0.0322856
ASMM9PARTA048865	-1.01725	0.167825
ASMM9PARTA011695	-1.01729	0.0149159
ASMM9PARTA009307	-1.01733	0.995007
ASMM9PARTA011065	-1.01734	0.0376094
ASMM9PARTA017651	-1.01738	0.0470612
ASMM9PARTA017651	-1.01738	0.0470612
ASMM9PARTA017651	-1.01738	0.0470612
ASMM9PARTA019015	-1.01743	0.0155727
ASMM9PARTA003854	-1.01744	0.0363581
ASMM9PARTA045358	-1.01755	0.0277487
CUST_17_PI426409190	-1.01755	0.0258743
ASMM9PARTA010951	-1.01757	0.0391352
ASMM9PARTA012985	-1.01757	0.0206181
ASMM9PARTA004529	-1.01757	0.0287588
CJ077309_P1	-1.01761	0.0354985
ASMM9PARTA003313	-1.01761	0.137223
mouselincRNA0771-_P1	-1.01765	0.0194054
ASMM9PARTA019640	-1.01767	0.638404
ASMM9PARTA008932	-1.01774	0.0243318
ASMM9PARTA009518	-1.01774	0.0636415
ASMM9PARTA009518	-1.01774	0.0636415
ASMM9PARTA013273	-1.01775	0.0455054
ASMM9PARTA000995	-1.01777	0.21026
ASMM9PARTA010541	-1.01783	0.226725
ASMM9PARTA000740	-1.01786	0.0208736
ASMM9PARTA012980	-1.01786	0.35183
ASMM9PARTA013572	-1.01789	0.037088
ASMM9PARTA010253	-1.01789	0.772458
ASMM9PARTA009454	-1.0179	0.027444
ASMM9PARTA003213	-1.01792	0.319262
ASMM9PARTA048867	-1.01792	0.0761466
ASMM9PARTA007648	-1.01793	0.26757
ASMM9PARTA015656	-1.01793	0.835559
ASMM9PARTA050877	-1.01808	0.139041
ASMM9PARTA050877	-1.01808	0.139041
ASMM9PARTA050877	-1.01808	0.139041
ASMM9PARTA002473	-1.01811	0.886317
ASMM9PARTA018609	-1.01817	0.000485376
ASMM9PARTA051457	-1.01818	0.0681162
ASMM9PARTA047283	-1.01821	0.268266
ASMM9PARTA013088	-1.01822	0.55188
BY366314_P1	-1.01823	0.0184108
ASMM9PARTA009978	-1.01825	0.00542203
MM9LINCRNAEXON11949-_P1	-1.01825	0.153607
ASMM9PARTA050160	-1.01826	0.235109
ASMM9PARTA049872	-1.01826	0.0769599
ASMM9PARTA012683	-1.01828	0.538323
ASMM9PARTA045137	-1.01837	0.0260248
ASMM9PARTA045137	-1.01837	0.0260248
ASMM9PARTA045137	-1.01837	0.0260248
ASMM9PARTA046051	-1.01839	0.0195796
ASMM9PARTA016839	-1.01841	0.0191639
ASMM9PARTA007576	-1.01842	0.0325196
ASMM9PARTA011169	-1.01844	0.0541178
ASMM9PARTA007502	-1.01852	0.218865
ASMM9PARTA007577	-1.01853	0.0583748
ASMM9PARTA002259	-1.01854	0.644785
MM9LINCRNAEXON11175-_P1	-1.0186	0.334993
ASMM9PARTA045921	-1.01861	0.122829
ASMM9PARTA045921	-1.01861	0.122829
ASMM9PARTA009621	-1.01866	0.0378595
ASMM9PARTA007134	-1.01867	0.295098
ASMM9PARTA007134	-1.01867	0.295098
ASMM9PARTA007134	-1.01867	0.295098
ASMM9PARTA007134	-1.01867	0.295098
ASMM9PARTA007134	-1.01867	0.295098
ASMM9PARTA007134	-1.01867	0.295098
ASMM9PARTA007134	-1.01867	0.295098
ASMM9PARTA007134	-1.01867	0.295098
ASMM9PARTA007134	-1.01867	0.295098
ASMM9PARTA007134	-1.01867	0.295098
ASMM9PARTA007134	-1.01867	0.295098
ASMM9PARTA007134	-1.01867	0.295098
ASMM9PARTA007134	-1.01867	0.295098
ASMM9PARTA007134	-1.01867	0.295098
ASMM9PARTA007134	-1.01867	0.295098
ASMM9PARTA007134	-1.01867	0.295098
ASMM9PARTA007134	-1.01867	0.295098
ASMM9PARTA007134	-1.01867	0.295098
ASMM9PARTA007134	-1.01867	0.295098
ASMM9PARTA007134	-1.01867	0.295098
ASMM9PARTA007134	-1.01867	0.295098
ASMM9PARTA008143	-1.01869	0.996861
ASMM9PARTA047286	-1.0187	0.164392
MM9LINCRNAEXON11543-_P1	-1.01872	0.0312174
ASMM9PARTA001939	-1.01872	0.0353697
CUST_122_PI426409190	-1.01875	0.00566606
ASMM9PARTA049340	-1.01876	0.333063
ASMM9PARTA004241	-1.01881	0.000860336
MM9LINCRNAEXON11130-_P1	-1.01882	0.000307754
ASMM9PARTA047591	-1.01885	0.0170589
ASMM9PARTA001671	-1.01886	0.0437931
ASMM9PARTA012107	-1.01896	0.0174115
ASMM9PARTA005016	-1.01905	0.0658688
ASMM9PARTA014717	-1.01909	0.165703
ASMM9PARTA010001	-1.0191	0.0994174
ASMM9PARTA001627	-1.01912	0.123584
ASMM9PARTA004808	-1.01913	0.630775
ASMM9PARTA011683	-1.01914	0.0963772
ASMM9PARTA045597	-1.01916	0.0814033
ASMM9PARTA007716	-1.01917	0.455068
ASMM9PARTA010205	-1.01921	0.00798049
ASMM9PARTA012795	-1.01921	0.0443545
ASMM9PARTA047080	-1.01925	0.778249
ASMM9PARTA010436	-1.01926	0.0429306
ASMM9PARTA010436	-1.01926	0.0429306
ASMM9PARTA014872	-1.01931	0.0293613
ASMM9PARTA045832	-1.01932	0.00669185
ASMM9PARTA016120	-1.01932	0.055593
MM9LINCRNAEXON11470+_P1	-1.01939	0.234805
CUST_656_PI426073487	-1.01949	0.097847
ASMM9PARTA005522	-1.0195	0.0305583
ASMM9PARTA009057	-1.01957	0.255442
ASMM9PARTA004731	-1.01957	0.104523
ASMM9PARTA050922	-1.01962	0.136826
CUST_28_PI426409190	-1.01963	0.0919056
CUST_28_PI426409190	-1.01963	0.0919056
CUST_28_PI426409190	-1.01963	0.0919056
CUST_28_PI426409190	-1.01963	0.0919056
CUST_28_PI426409190	-1.01963	0.0919056
ASMM9PARTA012257	-1.01964	0.0119773
ASMM9PARTA010025	-1.01976	0.178975
ASMM9PARTA019106	-1.01977	0.0154706
CO044548_P1	-1.01987	0.0490918
CR515255_P1	-1.01987	0.844863
ASMM9PARTA050190	-1.01988	0.0413045
ASMM9PARTA000067	-1.01991	0.0368194
ASMM9PARTA046818	-1.01998	0.000485376
ASMM9PARTA046658	-1.01998	0.225707
ASMM9PARTA046658	-1.01998	0.225707
ASMM9PARTA011113	-1.02004	0.00252527
CA586630_P1	-1.02005	0.208668
ASMM9PARTA046922	-1.02006	0.451272
ASMM9PARTA009598	-1.02008	0.00394517
ASMM9PARTA049133	-1.0201	0.136802
CUST_125_PI426409190	-1.02011	0.0296035
ASMM9PARTA011858	-1.02013	0.956517
ASMM9PARTA011858	-1.02013	0.956517
ASMM9PARTA016695	-1.02017	0.958779
MM9LINCRNAEXON11711+_P1	-1.02017	0.151359
humanlincRNA1006-_P1	-1.02019	0.849132
ASMM9PARTA017871	-1.02022	0.0692017
ASMM9PARTA011751	-1.02022	0.0126971
ASMM9PARTA015535	-1.02023	0.0354709
ASMM9PARTA015535	-1.02023	0.0354709
ASMM9PARTA015535	-1.02023	0.0354709
ASMM9PARTA010517	-1.02026	0.451082
ASMM9PARTA002013	-1.02028	0.0431898
ASMM9PARTA004400	-1.02034	0.211462
ASMM9PARTA013265	-1.02035	0.508206
ASMM9PARTA003332	-1.02039	0.0357815
ASMM9PARTA005989	-1.02045	0.0428777
ASMM9PARTA005989	-1.02045	0.0428777
ASMM9PARTA000121	-1.02059	0.00996965
ASMM9PARTA012527	-1.0206	0.0634963
ASMM9PARTA009002	-1.02061	0.000616683
MM9LINCRNAEXON12011-_P1	-1.02062	0.378586
AV463490_P1	-1.02066	0.0622992
ASMM9PARTA005190	-1.02068	0.156557
ASMM9PARTA017396	-1.02074	0.012662
ASMM9PARTA017396	-1.02074	0.012662
ASMM9PARTA002355	-1.02084	0.0426422
ASMM9PARTA047045	-1.02085	0.0120775
ASMM9PARTA047045	-1.02085	0.0120775
ASMM9PARTA050436	-1.02094	0.199515
ASMM9PARTA050436	-1.02094	0.199515
MM9LINCRNAEXON11751-_P1	-1.02096	0.883875
ASMM9PARTA007199	-1.02096	0.0568544
ASMM9PARTA050615	-1.02102	0.762215
ASMM9PARTA050615	-1.02102	0.762215
ASMM9PARTA004058	-1.02107	0.0226765
ASMM9PARTA005208	-1.02108	0.17756
ASMM9PARTA050855	-1.02109	0.0347081
ASMM9PARTA051724	-1.02116	0.00756895
ASMM9PARTA016670	-1.02118	0.0367389
ASMM9PARTA004681	-1.02118	0.0204939
ASMM9PARTA045211	-1.02119	0.0691948
ASMM9PARTA003299	-1.0212	0.280365
MM9LINCRNAEXON11977-_P1	-1.02121	0.873457
ASMM9PARTA000588	-1.02122	0.155102
ASMM9PARTA009896	-1.02122	0.0205336
ASMM9PARTA049175	-1.02125	0.00884516
ASMM9PARTA013542	-1.02128	0.938561
ASMM9PARTA012630	-1.02128	0.320793
ASMM9PARTA045405	-1.0213	0.18604
ASMM9PARTA018463	-1.02133	0.0432064
ASMM9PARTA005012	-1.0214	0.0123115
ASMM9PARTA014466	-1.02142	0.176936
ASMM9PARTA014037	-1.02144	0.0928264
ASMM9PARTA051118	-1.02146	0.0511774
ASMM9PARTA047881	-1.02147	0.225707
ASMM9PARTA047881	-1.02147	0.225707
ASMM9PARTA047881	-1.02147	0.225707
ASMM9PARTA003522	-1.02148	0.0139208
ASMM9PARTA015055	-1.02148	0.107901
ASMM9PARTA049240	-1.0215	0.190127
ASMM9PARTA051391	-1.02155	0.0805366
ASMM9PARTA008831	-1.0216	0.270758
ASMM9PARTA002123	-1.02174	0.228125
ASMM9PARTA016346	-1.02174	0.768488
ASMM9PARTA017341	-1.02179	0.925643
ASMM9PARTA005860	-1.02179	0.218204
ASMM9PARTA011351	-1.02182	0.0253144
ASMM9PARTA049419	-1.02182	0.131417
ASMM9PARTA016910	-1.02194	0.0579805
ASMM9PARTA016910	-1.02194	0.0579805
ASMM9PARTA016910	-1.02194	0.0579805
ASMM9PARTA006962	-1.022	0.0294527
ASMM9PARTA046851	-1.022	0.0505576
ASMM9PARTA013066	-1.02203	0.0659161
MM9LINCRNAEXON10604-_P1	-1.02206	0.234296
humanlincRNA0059+_P1	-1.02213	0.0332677
ASMM9PARTA047933	-1.02213	0.696988
ASMM9PARTA048314	-1.02217	0.0994174
ASMM9PARTA002571	-1.02221	0.12924
ASMM9PARTA049587	-1.02224	0.703839
ASMM9PARTA006698	-1.02225	0.320911
ASMM9PARTA014748	-1.02237	0.0172174
ASMM9PARTA008008	-1.02239	0.592207
ASMM9PARTA011979	-1.02244	0.0119166
ASMM9PARTA011979	-1.02244	0.0119166
ASMM9PARTA011979	-1.02244	0.0119166
ASMM9PARTA018874	-1.02244	0.0113498
ASMM9PARTA011576	-1.02251	0.770793
ASMM9PARTA009123	-1.02257	0.127208
ASMM9PARTA001631	-1.02259	0.0603312
ASMM9PARTA046227	-1.02261	0.480543
ASMM9PARTA009647	-1.02266	0.770877
ASMM9PARTA001934	-1.02267	0.295098
ASMM9PARTA001934	-1.02267	0.295098
ASMM9PARTA002588	-1.02269	0.0308697
ASMM9PARTA002588	-1.02269	0.0308697
ASMM9PARTA049741	-1.02278	0.00220471
MM9LINCRNAEXON11548-_P1	-1.02281	0.0243944
ASMM9PARTA050513	-1.02286	0.0279628
ASMM9PARTA012984	-1.02286	0.258696
ASMM9PARTA012984	-1.02286	0.258696
EL964962_P1	-1.02287	0.0738616
MM9LINCRNAEXON11020-_P1	-1.02289	0.0203356
ASMM9PARTA010730	-1.02295	0.0986659
ASMM9PARTA019070	-1.02296	0.497561
ASMM9PARTA050950	-1.02296	0.211318
ASMM9PARTA049177	-1.02305	0.156568
ASMM9PARTA009453	-1.02305	0.0473258
ASMM9PARTA050558	-1.02305	0.0546848
ASMM9PARTA050558	-1.02305	0.0546848
ASMM9PARTA050558	-1.02305	0.0546848
ASMM9PARTA011322	-1.02307	0.0277483
ASMM9PARTA016082	-1.0231	0.0203632
ASMM9PARTA004742	-1.0231	0.0205968
ASMM9PARTA051435	-1.02318	0.348304
ASMM9PARTA051207	-1.02319	0.0139638
ASMM9PARTA051207	-1.02319	0.0139638
ASMM9PARTA051207	-1.02319	0.0139638
ASMM9PARTA048405	-1.0232	0.07061
MM9LINCRNAEXON11279-_P1	-1.02323	0.0216334
ASMM9PARTA014844	-1.02339	0.07985
MM9LINCRNAEXON11142-_P1	-1.02343	0.398084
ASMM9PARTA046132	-1.02343	0.127183
ASMM9PARTA006213	-1.02344	0.0241169
AI588052_P1	-1.02352	0.0247088
CUST_98_PI426409190	-1.02357	0.227187
ASMM9PARTA005287	-1.02358	0.800729
ASMM9PARTA010132	-1.0236	0.00828258
MM9LINCRNAEXON10421-_P1	-1.02361	0.0474518
ASMM9PARTA011249	-1.02362	0.16681
ASMM9PARTA050430	-1.02365	0.109205
ASMM9PARTA045231	-1.02373	0.0288706
ASMM9PARTA048546	-1.02375	0.0374607
ASMM9PARTA048546	-1.02375	0.0374607
ASMM9PARTA048546	-1.02375	0.0374607
mouselincRNA0807-_P1	-1.02377	0.0433354
ASMM9PARTA014606	-1.02377	0.0479536
ASMM9PARTA045193	-1.02379	0.696007
ASMM9PARTA007188	-1.02383	0.0231045
ASMM9PARTA015671	-1.02386	0.0525495
ASMM9PARTA017737	-1.02387	0.0564823
ASMM9PARTA014145	-1.02388	0.11915
ASMM9PARTA009745	-1.02396	0.0139261
ASMM9PARTA001861	-1.02398	0.0429949
ASMM9PARTA010366	-1.02398	0.840827
ASMM9PARTA005462	-1.02402	0.244727
ASMM9PARTA049368	-1.02402	0.663525
ASMM9PARTA000434	-1.02409	0.16787
ASMM9PARTA000434	-1.02409	0.16787
ASMM9PARTA010927	-1.02411	0.028151
ASMM9PARTA010927	-1.02411	0.028151
ASMM9PARTA013194	-1.02411	0.479769
MM9LINCRNAEXON11877-_P1	-1.02412	0.171899
ASMM9PARTA009509	-1.02419	0.25192
ASMM9PARTA008839	-1.0242	0.0110222
ASMM9PARTA010223	-1.02424	0.00542203
CUST_81_PI426073487	-1.02426	0.0339967
MM9LINCRNAEXON11707-_P1	-1.02427	0.0865635
ASMM9PARTA013391	-1.02435	0.518849
ASMM9PARTA046554	-1.02435	0.894747
ASMM9PARTA005348	-1.02446	0.082769
BB567930_P1	-1.02448	0.0176913
ASMM9PARTA045651	-1.0245	0.000348709
ASMM9PARTA045651	-1.0245	0.000348709
ASMM9PARTA045651	-1.0245	0.000348709
ASMM9PARTA045651	-1.0245	0.000348709
ASMM9PARTA045651	-1.0245	0.000348709
ASMM9PARTA006021	-1.02453	0.0658953
ASMM9PARTA009909	-1.02461	0.0108421
ASMM9PARTA009909	-1.02461	0.0108421
ASMM9PARTA001859	-1.02465	0.104386
ASMM9PARTA008837	-1.02466	0.0877203
DV067636_P1	-1.02466	0.111864
ASMM9PARTA045263	-1.02469	0.194084
MM9LINCRNAEXON10149+_P1	-1.02473	0.0134773
ASMM9PARTA047623	-1.02477	0.0685003
ASMM9PARTA049246	-1.02478	0.379016
ASMM9PARTA000061	-1.02488	0.0336789
ASMM9PARTA000061	-1.02488	0.0336789
ASMM9PARTA005223	-1.02493	0.0461866
ASMM9PARTA049915	-1.02497	0.00722387
ASMM9PARTA011134	-1.02498	0.739816
CUST_83_PI426409190	-1.02501	0.685792
ASMM9PARTA010947	-1.02502	0.0862955
ASMM9PARTA049199	-1.02502	0.155696
ASMM9PARTA014352	-1.02504	0.0372908
ASMM9PARTA051736	-1.02508	0.0167223
ASMM9PARTA051736	-1.02508	0.0167223
ASMM9PARTA051736	-1.02508	0.0167223
ASMM9PARTA005216	-1.0251	0.102023
ASMM9PARTA048156	-1.02513	0.206756
ASMM9PARTA000178	-1.02521	0.0513505
ASMM9PARTA018134	-1.02525	0.177294
ASMM9PARTA011596	-1.02528	0.0386128
ASMM9PARTA016957	-1.02528	0.0342343
ASMM9PARTA006889	-1.02528	0.0288659
ASMM9PARTA046710	-1.0253	0.145022
ASMM9PARTA015053	-1.02534	0.156372
ASMM9PARTA016615	-1.02534	0.0540077
ASMM9PARTA005034	-1.02547	0.640279
ASMM9PARTA049253	-1.02551	0.184211
ASMM9PARTA015008	-1.02553	0.862662
ASMM9PARTA046854	-1.02554	0.589141
ASMM9PARTA046854	-1.02554	0.589141
mouselincRNA0512-_P1	-1.02555	0.396138
ASMM9PARTA002115	-1.02558	0.016056
ASMM9PARTA002115	-1.02558	0.016056
ASMM9PARTA002115	-1.02558	0.016056
ASMM9PARTA007673	-1.0256	0.304878
MM9LINCRNAEXON11783-_P1	-1.02561	0.0958458
ASMM9PARTA015589	-1.02562	0.0446019
ASMM9PARTA047184	-1.02564	0.0174579
ASMM9PARTA012708	-1.02568	0.0413159
ASMM9PARTA012061	-1.02568	0.0342907
ASMM9PARTA016949	-1.02577	0.567679
ASMM9PARTA006403	-1.02577	0.0633637
ASMM9PARTA007506	-1.02578	0.470713
ASMM9PARTA019242	-1.02579	0.0446703
ASMM9PARTA019242	-1.02579	0.0446703
ASMM9PARTA047008	-1.02583	0.148473
ASMM9PARTA015837	-1.02587	0.0339011
ASMM9PARTA004243	-1.02588	0.0799103
ASMM9PARTA014005	-1.02595	0.534298
humanlincRNA0384-_P1	-1.02595	0.194019
ASMM9PARTA045142	-1.02601	0.0819265
ASMM9PARTA047983	-1.02607	0.823489
ASMM9PARTA003176	-1.02608	0.022166
CUST_899_PI426073487	-1.02609	0.0222515
ASMM9PARTA000475	-1.02616	0.00437493
ASMM9PARTA050218	-1.02622	0.0749213
ASMM9PARTA049431	-1.02623	0.0223965
ASMM9PARTA049431	-1.02623	0.0223965
ASMM9PARTA002309	-1.02634	0.165113
ASMM9PARTA045482	-1.02637	0.773644
ASMM9PARTA010788	-1.02638	0.0330695
ASMM9PARTA013508	-1.02638	0.127739
ASMM9PARTA001763	-1.0264	0.641555
ASMM9PARTA011253	-1.02644	0.712252
ASMM9PARTA011168	-1.02644	0.602907
ASMM9PARTA005213	-1.02646	0.0615036
ASMM9PARTA003614	-1.02651	0.416473
MM9LINCRNAEXON10812+_P1	-1.02659	0.108785
ASMM9PARTA010999	-1.02662	0.457077
ASMM9PARTA018647	-1.02664	0.0499099
ASMM9PARTA010565	-1.02664	0.137358
ASMM9PARTA048614	-1.02666	0.0256129
ASMM9PARTA018114	-1.02675	0.4595
MM9LINCRNAEXON11881+_P1	-1.02679	0.144438
CUST_24_PI426073487	-1.0268	0.170769
ASMM9PARTA047766	-1.02683	0.075313
ASMM9PARTA010682	-1.0269	0.020352
ASMM9PARTA019151	-1.0269	0.166772
ASMM9PARTA006513	-1.0269	0.0272681
ASMM9PARTA019040	-1.02693	0.0512258
MM9LINCRNAEXON10318+_P1	-1.02694	0.155093
ASMM9PARTA018271	-1.027	0.00728375
ASMM9PARTA011587	-1.027	0.115486
ASMM9PARTA012455	-1.02703	0.953595
ASMM9PARTA045608	-1.02704	0.210074
ASMM9PARTA045608	-1.02704	0.210074
ASMM9PARTA051696	-1.02709	0.0698023
ASMM9PARTA051696	-1.02709	0.0698023
ASMM9PARTA048519	-1.02709	0.713868
ASMM9PARTA046725	-1.02712	0.0819225
ASMM9PARTA046725	-1.02712	0.0819225
ASMM9PARTA000214	-1.02726	0.0571079
ASMM9PARTA051250	-1.02727	0.00913748
ASMM9PARTA001126	-1.02728	0.0205755
mouselincRNA0413-_P1	-1.0273	0.0434436
ASMM9PARTA007770	-1.02731	0.637374
ASMM9PARTA008752	-1.02732	0.131339
ASMM9PARTA046667	-1.02734	0.0144344
ASMM9PARTA046667	-1.02734	0.0144344
ASMM9PARTA051753	-1.02743	0.146788
ASMM9PARTA051753	-1.02743	0.146788
ASMM9PARTA051753	-1.02743	0.146788
ASMM9PARTA051753	-1.02743	0.146788
ASMM9PARTA011494	-1.02745	0.0239357
AW491054_P1	-1.02745	0.993879
ASMM9PARTA016530	-1.02759	0.0646121
ASMM9PARTA048593	-1.02767	0.0560675
ASMM9PARTA003351	-1.02771	0.0244947
ASMM9PARTA000534	-1.02773	0.00382226
ASMM9PARTA016414	-1.02777	0.000213718
ASMM9PARTA002435	-1.0278	0.47871
ASMM9PARTA002435	-1.0278	0.47871
ASMM9PARTA004724	-1.0278	0.0171486
ASMM9PARTA045809	-1.02783	0.178735
ASMM9PARTA019445	-1.02784	0.0550763
ASMM9PARTA019445	-1.02784	0.0550763
ASMM9PARTA019023	-1.02786	0.00190396
ASMM9PARTA014195	-1.02788	0.0369033
mouselincRNA1339+_P1	-1.02793	0.334943
ASMM9PARTA001928	-1.02795	0.0355582
ASMM9PARTA014447	-1.028	0.734896
ASMM9PARTA048412	-1.02803	0.182789
ASMM9PARTA048412	-1.02803	0.182789
ASMM9PARTA048412	-1.02803	0.182789
ASMM9PARTA045030	-1.02808	0.272153
ASMM9PARTA049367	-1.0281	0.00388488
ASMM9PARTA018446	-1.02811	0.654334
ASMM9PARTA049769	-1.02814	0.364348
ASMM9PARTA049769	-1.02814	0.364348
ASMM9PARTA049769	-1.02814	0.364348
ASMM9PARTA050212	-1.02816	0.157796
ASMM9PARTA009669	-1.02817	0.103473
ASMM9PARTA050850	-1.02817	0.183115
ASMM9PARTA050850	-1.02817	0.183115
ASMM9PARTA010048	-1.02818	0.0453733
ASMM9PARTA051305	-1.02819	0.0126044
ASMM9PARTA051305	-1.02819	0.0126044
ASMM9PARTA005154	-1.02829	0.219318
ASMM9PARTA046494	-1.02829	0.101521
ASMM9PARTA002648	-1.02831	0.0768459
ASMM9PARTA014358	-1.02832	0.0317388
ASMM9PARTA014358	-1.02832	0.0317388
ASMM9PARTA014358	-1.02832	0.0317388
ASMM9PARTA050081	-1.02835	0.573693
mouselincRNA0632+_P1	-1.02842	0.104772
MM9LINCRNAEXON11689-_P1	-1.02846	0.852337
ASMM9PARTA017386	-1.02847	0.0126911
ASMM9PARTA011989	-1.02858	0.0409909
ASMM9PARTA011989	-1.02858	0.0409909
ASMM9PARTA006117	-1.02859	0.100706
ASMM9PARTA002134	-1.02863	0.3734
BB857092_P1	-1.02866	0.555359
ASMM9PARTA001749	-1.02866	0.734352
ASMM9PARTA050257	-1.0287	0.0159739
ASMM9PARTA019334	-1.02872	0.0170014
ASMM9PARTA010093	-1.02874	0.0368181
ASMM9PARTA050255	-1.02875	0.0165421
ASMM9PARTA049951	-1.02878	0.0272681
ASMM9PARTA009839	-1.02881	0.821153
MM9LINCRNAEXON10332+_P1	-1.02883	0.904299
ASMM9PARTA012121	-1.02885	0.0666786
ASMM9PARTA014694	-1.02887	0.643236
DT928616_P1	-1.02891	0.0638082
ASMM9PARTA046422	-1.02892	0.0154466
ASMM9PARTA001015	-1.02896	0.960743
ASMM9PARTA001001	-1.02898	0.203321
ASMM9PARTA001001	-1.02898	0.203321
ASMM9PARTA012130	-1.02909	0.0877158
ASMM9PARTA005612	-1.02917	0.0249755
ASMM9PARTA048522	-1.02918	0.142381
MM9LINCRNAEXON12088-_P1	-1.0292	0.189498
ASMM9PARTA011649	-1.02922	0.7535
MM9LINCRNAEXON10436-_P1	-1.02922	0.0842687
ASMM9PARTA003538	-1.02927	0.0491459
ASMM9PARTA008512	-1.02927	0.0311831
ASMM9PARTA004819	-1.02927	0.898418
humanlincRNA1245+_P1	-1.02928	0.028573
ASMM9PARTA019434	-1.0293	0.0234402
MM9LINCRNAEXON10876-_P1	-1.0294	0.0640518
ASMM9PARTA017460	-1.02942	0.0166869
MM9LINCRNAEXON10686-_P1	-1.02943	0.355768
ASMM9PARTA016139	-1.02943	0.0252433
ASMM9PARTA050529	-1.02945	0.0519731
ASMM9PARTA046862	-1.02947	0.0716093
ASMM9PARTA010831	-1.02949	0.361477
ASMM9PARTA006817	-1.02953	0.194014
ASMM9PARTA006817	-1.02953	0.194014
ASMM9PARTA007887	-1.02953	0.0261067
ASMM9PARTA019783	-1.02958	0.4487
ASMM9PARTA009965	-1.02958	0.0760434
ASMM9PARTA051560	-1.02958	0.185175
ASMM9PARTA019390	-1.02963	0.0508321
ASMM9PARTA009390	-1.02964	0.0691948
ASMM9PARTA049625	-1.02966	0.0396765
ASMM9PARTA049851	-1.02976	0.00988949
ASMM9PARTA016618	-1.02978	0.00762021
ASMM9PARTA046594	-1.02978	0.181704
ASMM9PARTA005332	-1.02988	0.504152
ASMM9PARTA018190	-1.02988	0.809629
MM9LINCRNAEXON10906+_P1	-1.02996	0.0264229
ASMM9PARTA017662	-1.03001	0.121199
ASMM9PARTA010802	-1.03002	0.0943524
MM9LINCRNAEXON11036+_P1	-1.03004	0.0113906
ASMM9PARTA011549	-1.03007	0.12799
ASMM9PARTA005585	-1.03018	0.0216822
ASMM9PARTA011972	-1.03023	0.0496482
ASMM9PARTA009544	-1.03025	0.115839
ASMM9PARTA009874	-1.03027	0.208218
ASMM9PARTA009874	-1.03027	0.208218
CUST_391_PI426073487	-1.03031	0.103859
ASMM9PARTA045799	-1.03035	0.332196
ASMM9PARTA005133	-1.03038	0.0413516
BY732847_P1	-1.0304	0.0271233
BY732847_P1	-1.0304	0.0271233
BY732847_P1	-1.0304	0.0271233
ASMM9PARTA011522	-1.03041	0.113448
ASMM9PARTA011522	-1.03041	0.113448
MM9LINCRNAEXON10520+_P1	-1.03043	0.00879879
ASMM9PARTA046407	-1.03051	0.0108367
ASMM9PARTA045747	-1.03057	0.204348
ASMM9PARTA050714	-1.0306	0.0304475
ASMM9PARTA050714	-1.0306	0.0304475
ASMM9PARTA050714	-1.0306	0.0304475
ASMM9PARTA010340	-1.03063	0.020738
MM9LINCRNAEXON10939-_P1	-1.03064	0.100622
ASMM9PARTA017768	-1.03068	0.0815522
ASMM9PARTA017768	-1.03068	0.0815522
ASMM9PARTA004985	-1.03081	0.173039
ASMM9PARTA044815	-1.03083	0.031082
ASMM9PARTA008601	-1.03089	0.0101582
ASMM9PARTA046979	-1.03091	0.0114649
MM9LINCRNAEXON11759+_P1	-1.03097	0.0125071
ASMM9PARTA007211	-1.03102	0.162235
ASMM9PARTA047280	-1.03108	0.350867
ASMM9PARTA005742	-1.03116	0.932881
ASMM9PARTA050849	-1.03123	0.309511
MM9LINCRNAEXON11023-_P1	-1.03125	0.789981
MM9LINCRNAEXON11821+_P1	-1.03127	0.962693
ASMM9PARTA004355	-1.03129	0.1842
ASMM9PARTA010797	-1.03132	0.158871
ASMM9PARTA014188	-1.03141	0.202824
ASMM9PARTA049723	-1.03144	0.904111
ASMM9PARTA013126	-1.03149	0.719479
CUST_479_PI426073487	-1.03149	0.940752
CUST_479_PI426073487	-1.03149	0.940752
ASMM9PARTA050479	-1.0315	0.970069
ASMM9PARTA012374	-1.03153	0.00182634
ASMM9PARTA012622	-1.03154	0.0179876
ASMM9PARTA018450	-1.03154	0.155292
ASMM9PARTA050848	-1.03159	0.0325531
ASMM9PARTA050848	-1.03159	0.0325531
ASMM9PARTA014857	-1.03167	0.0275151
ASMM9PARTA047013	-1.03177	0.0765422
ASMM9PARTA016572	-1.03178	0.494784
ASMM9PARTA016572	-1.03178	0.494784
ASMM9PARTA003324	-1.0318	0.037088
ASMM9PARTA006519	-1.03188	0.266357
ASMM9PARTA000752	-1.03191	0.971771
ASMM9PARTA012617	-1.03198	0.05912
ASMM9PARTA011892	-1.032	0.233626
ASMM9PARTA015709	-1.03201	0.0211447
MM9LINCRNAEXON11078-_P1	-1.03206	0.0121284
ASMM9PARTA019365	-1.03208	0.0244642
ASMM9PARTA045629	-1.03208	0.0154255
ASMM9PARTA045629	-1.03208	0.0154255
ASMM9PARTA045629	-1.03208	0.0154255
ASMM9PARTA045629	-1.03208	0.0154255
ASMM9PARTA014404	-1.0321	0.0881664
MM9LINCRNAEXON10348-_P1	-1.03212	0.00520145
ASMM9PARTA015251	-1.03219	0.0242934
ASMM9PARTA014738	-1.03219	0.0209595
ASMM9PARTA007323	-1.03225	0.0198673
ASMM9PARTA005675	-1.0324	0.0417294
ASMM9PARTA014785	-1.03241	0.0566706
ASMM9PARTA009205	-1.03249	0.0221492
ASMM9PARTA010697	-1.03249	0.010376
ASMM9PARTA005814	-1.03251	0.10363
ASMM9PARTA048932	-1.0326	0.129399
ASMM9PARTA048932	-1.0326	0.129399
ASMM9PARTA010057	-1.0326	0.00819909
MM9LINCRNAEXON10033+_P1	-1.03261	0.515746
ASMM9PARTA014847	-1.03261	0.00870853
ASMM9PARTA018258	-1.03263	0.717968
ASMM9PARTA018258	-1.03263	0.717968
ASMM9PARTA006272	-1.03266	0.0809862
ASMM9PARTA001737	-1.03269	0.0927111
ASMM9PARTA050955	-1.0327	0.0448008
ASMM9PARTA050955	-1.0327	0.0448008
AK038804_P1	-1.03276	0.272933
AK038804_P1	-1.03276	0.272933
ASMM9PARTA007998	-1.03276	0.0141657
ASMM9PARTA001725	-1.03279	0.306962
MM9LINCRNAEXON10083+_P1	-1.03283	0.0283388
ASMM9PARTA048752	-1.03283	0.981414
ASMM9PARTA051594	-1.03284	0.0111285
ASMM9PARTA051594	-1.03284	0.0111285
ASMM9PARTA009508	-1.03285	0.078102
ASMM9PARTA011845	-1.03288	0.0608159
ASMM9PARTA044843	-1.03289	0.0435996
ASMM9PARTA003646	-1.03291	0.302346
ASMM9PARTA003646	-1.03291	0.302346
ASMM9PARTA003646	-1.03291	0.302346
ASMM9PARTA016575	-1.03294	0.534882
ASMM9PARTA013112	-1.03296	0.00374757
ASMM9PARTA048914	-1.03298	0.0253817
AF223568_P1	-1.03302	0.265474
ASMM9PARTA046409	-1.03303	0.0640518
ASMM9PARTA046409	-1.03303	0.0640518
ASMM9PARTA046409	-1.03303	0.0640518
ASMM9PARTA046409	-1.03303	0.0640518
ASMM9PARTA046409	-1.03303	0.0640518
ASMM9PARTA046409	-1.03303	0.0640518
ASMM9PARTA046715	-1.03303	0.0304032
ASMM9PARTA046715	-1.03303	0.0304032
ASMM9PARTA046715	-1.03303	0.0304032
ASMM9PARTA013071	-1.03313	0.15613
ASMM9PARTA009054	-1.03315	0.545513
ASMM9PARTA012584	-1.03325	0.0988125
ASMM9PARTA045745	-1.03325	0.0368153
ASMM9PARTA045745	-1.03325	0.0368153
ASMM9PARTA045745	-1.03325	0.0368153
ASMM9PARTA045745	-1.03325	0.0368153
ASMM9PARTA045745	-1.03325	0.0368153
ASMM9PARTA045745	-1.03325	0.0368153
ASMM9PARTA051241	-1.03326	0.00271435
ASMM9PARTA011059	-1.03326	0.0308697
ASMM9PARTA012176	-1.03327	0.00341009
ASMM9PARTA045783	-1.03331	0.278006
ASMM9PARTA001041	-1.03331	0.291236
ASMM9PARTA001100	-1.03337	0.033052
ASMM9PARTA002658	-1.03341	0.0358915
ASMM9PARTA007627	-1.03344	0.49527
BY005096_P1	-1.03344	0.0260907
MM9LINCRNAEXON11790-_P1	-1.03346	0.107889
ASMM9PARTA019138	-1.03354	0.795986
ASMM9PARTA017931	-1.03354	0.0808702
ASMM9PARTA009879	-1.03357	0.125565
ASMM9PARTA013379	-1.03359	0.100706
MM9LINCRNAEXON10669+_P1	-1.03361	0.0279065
ASMM9PARTA016406	-1.03366	0.0473441
ASMM9PARTA016406	-1.03366	0.0473441
ASMM9PARTA015095	-1.0337	0.00566606
ASMM9PARTA019289	-1.03373	0.0126294
CUST_187_PI426409190	-1.03373	0.174441
ASMM9PARTA000964	-1.03373	0.172972
ASMM9PARTA051610	-1.03374	0.00993042
ASMM9PARTA051610	-1.03374	0.00993042
ASMM9PARTA051610	-1.03374	0.00993042
ASMM9PARTA014994	-1.03385	0.110234
ASMM9PARTA048200	-1.03388	0.0184056
ASMM9PARTA015454	-1.03391	0.150179
MM9LINCRNAEXON11880+_P1	-1.03395	0.0614835
ASMM9PARTA046603	-1.03396	0.00351467
ASMM9PARTA004589	-1.03397	0.0313228
ASMM9PARTA003120	-1.03405	0.0237561
ASMM9PARTA000961	-1.03407	0.0496482
ASMM9PARTA018201	-1.03408	0.575473
ASMM9PARTA001713	-1.03415	0.246169
ASMM9PARTA002097	-1.03419	0.100704
ASMM9PARTA019075	-1.03419	0.769263
ASMM9PARTA013615	-1.03421	0.0186936
MM9LINCRNAEXON11039-_P1	-1.03428	0.0582755
ASMM9PARTA001876	-1.03433	0.309591
ASMM9PARTA047786	-1.03433	0.600979
ASMM9PARTA000304	-1.03435	0.0636415
ASMM9PARTA048426	-1.03439	0.331928
ASMM9PARTA011300	-1.03448	0.0170745
ASMM9PARTA009433	-1.03457	0.0313095
ASMM9PARTA006401	-1.03458	0.209344
ASMM9PARTA006401	-1.03458	0.209344
ASMM9PARTA045038	-1.03468	0.97132
MM9LINCRNAEXON10078+_P1	-1.03474	0.0438787
ASMM9PARTA009681	-1.03474	0.785544
ASMM9PARTA011940	-1.03476	0.179602
ASMM9PARTA011940	-1.03476	0.179602
ASMM9PARTA000307	-1.03476	0.228821
ASMM9PARTA010986	-1.03484	0.00668817
ASMM9PARTA018640	-1.03485	0.97298
ASMM9PARTA047265	-1.03486	0.0631448
CR522072_P1	-1.03488	0.166002
ASMM9PARTA000465	-1.03488	0.295055
ASMM9PARTA006891	-1.03492	0.0540602
ASMM9PARTA046675	-1.03493	0.477774
MM9LINCRNAEXON11179+_P1	-1.03494	0.0171489
ASMM9PARTA018635	-1.03496	0.327792
ASMM9PARTA008739	-1.03499	0.0651461
ASMM9PARTA051328	-1.035	0.017021
ASMM9PARTA015347	-1.03501	0.0287096
ASMM9PARTA015347	-1.03501	0.0287096
DV658623_P1	-1.03504	0.0305764
ASMM9PARTA012827	-1.03511	0.082912
ASMM9PARTA012116	-1.03519	0.561929
ASMM9PARTA045934	-1.0352	0.170491
ASMM9PARTA045934	-1.0352	0.170491
ASMM9PARTA045934	-1.0352	0.170491
ASMM9PARTA045934	-1.0352	0.170491
ASMM9PARTA047458	-1.03521	0.0432064
ASMM9PARTA009133	-1.03528	0.0573131
ASMM9PARTA018638	-1.03541	0.162487
ASMM9PARTA008279	-1.03546	0.939006
ASMM9PARTA011703	-1.03547	0.277498
ASMM9PARTA011251	-1.03552	0.00221162
humanlincRNA1808+_P1	-1.03558	0.828434
ASMM9PARTA050626	-1.03559	0.927531
ASMM9PARTA050626	-1.03559	0.927531
ASMM9PARTA050626	-1.03559	0.927531
ASMM9PARTA048134	-1.0356	0.0273543
ASMM9PARTA048134	-1.0356	0.0273543
ASMM9PARTA048134	-1.0356	0.0273543
ASMM9PARTA048134	-1.0356	0.0273543
ASMM9PARTA018846	-1.03562	0.231178
ASMM9PARTA051673	-1.03563	0.100676
ASMM9PARTA018001	-1.03571	0.0533086
ASMM9PARTA047341	-1.03573	0.0299435
ASMM9PARTA047341	-1.03573	0.0299435
ASMM9PARTA047341	-1.03573	0.0299435
ASMM9PARTA047341	-1.03573	0.0299435
ASMM9PARTA019451	-1.03575	0.097847
ASMM9PARTA007447	-1.03578	0.0176913
ASMM9PARTA049558	-1.0358	0.0672309
ASMM9PARTA051562	-1.03582	0.250679
ASMM9PARTA002692	-1.03584	0.0229094
MM9LINCRNAEXON11308-_P1	-1.03593	0.428977
ASMM9PARTA012771	-1.03596	0.0167223
ASMM9PARTA008010	-1.03602	0.0185739
ASMM9PARTA008010	-1.03602	0.0185739
MM9LINCRNAEXON11436+_P1	-1.03605	0.0347841
ASMM9PARTA016200	-1.03606	0.0142322
ASMM9PARTA049129	-1.0361	0.0127802
ASMM9PARTA009941	-1.0361	0.141815
ASMM9PARTA016226	-1.03614	0.0160837
MM9LINCRNAEXON11075-_P1	-1.03618	0.0510091
ASMM9PARTA044521	-1.03621	0.0172346
ASMM9PARTA007535	-1.03625	0.100479
BE370611_P1	-1.0363	0.118871
ASMM9PARTA046185	-1.03631	0.0126076
ASMM9PARTA046185	-1.03631	0.0126076
ASMM9PARTA046185	-1.03631	0.0126076
ASMM9PARTA008673	-1.03635	0.018239
ASMM9PARTA051411	-1.03637	0.704112
ASMM9PARTA019228	-1.03638	0.00931765
ASMM9PARTA019228	-1.03638	0.00931765
ASMM9PARTA019228	-1.03638	0.00931765
ASMM9PARTA018726	-1.03643	0.00668817
ASMM9PARTA010874	-1.03644	0.0115549
ASMM9PARTA002674	-1.03651	0.0199958
ASMM9PARTA050387	-1.03653	0.0894929
ASMM9PARTA048199	-1.03658	0.028573
ASMM9PARTA000118	-1.03661	0.175065
ASMM9PARTA008256	-1.03666	0.0769599
ASMM9PARTA008256	-1.03666	0.0769599
ASMM9PARTA008256	-1.03666	0.0769599
ASMM9PARTA008256	-1.03666	0.0769599
ASMM9PARTA019429	-1.03676	0.0427166
ASMM9PARTA019429	-1.03676	0.0427166
ASMM9PARTA010362	-1.03687	0.117998
ASMM9PARTA005244	-1.0369	0.0597821
ASMM9PARTA012248	-1.037	0.380131
ASMM9PARTA012900	-1.03703	0.690301
ASMM9PARTA015981	-1.03704	0.0385369
ASMM9PARTA011454	-1.03704	0.0280354
ASMM9PARTA045993	-1.03705	0.790136
humanlincRNA1098-_P1	-1.03707	0.666161
ASMM9PARTA018815	-1.03708	0.155925
ASMM9PARTA018815	-1.03708	0.155925
ASMM9PARTA018815	-1.03708	0.155925
ASMM9PARTA009495	-1.03711	0.00668817
ASMM9PARTA051686	-1.03718	0.504378
ASMM9PARTA051686	-1.03718	0.504378
ASMM9PARTA051686	-1.03718	0.504378
ASMM9PARTA051686	-1.03718	0.504378
ASMM9PARTA051530	-1.03728	0.0520061
ASMM9PARTA017282	-1.03732	0.394635
ASMM9PARTA008964	-1.03734	0.828136
ASMM9PARTA017322	-1.03738	0.177064
ASMM9PARTA012120	-1.0374	0.0197159
CJ067790_P1	-1.03742	0.132701
ASMM9PARTA012866	-1.03743	0.000206054
ASMM9PARTA018533	-1.03744	0.00351236
ASMM9PARTA050908	-1.03746	0.0491503
ASMM9PARTA050908	-1.03746	0.0491503
ASMM9PARTA019118	-1.03747	0.131228
ASMM9PARTA019118	-1.03747	0.131228
ASMM9PARTA019118	-1.03747	0.131228
ASMM9PARTA019118	-1.03747	0.131228
ASMM9PARTA013481	-1.03748	0.0846794
ASMM9PARTA000656	-1.0375	0.106056
ASMM9PARTA050878	-1.03753	0.149908
humanlincRNA0406+_P1	-1.03757	0.750692
ASMM9PARTA010978	-1.03757	0.214816
MM9LINCRNAEXON11702+_P1	-1.03764	0.120212
ASMM9PARTA010663	-1.03764	0.00616436
humanlincRNA2345-_P1	-1.03765	0.0798766
ASMM9PARTA015720	-1.03765	0.40974
ASMM9PARTA014683	-1.03766	0.168941
ASMM9PARTA014683	-1.03766	0.168941
ASMM9PARTA011696	-1.03768	0.0339011
ASMM9PARTA016039	-1.03768	0.0266851
ASMM9PARTA017369	-1.03777	0.966062
ASMM9PARTA011147	-1.03782	0.0573043
ASMM9PARTA004776	-1.03786	0.0207284
ASMM9PARTA004776	-1.03786	0.0207284
ASMM9PARTA006473	-1.03805	0.0479536
ASMM9PARTA018540	-1.03806	0.0147214
ASMM9PARTA016865	-1.03806	0.135248
ASMM9PARTA047181	-1.03809	0.0270602
ASMM9PARTA050021	-1.0381	0.0108443
ASMM9PARTA050021	-1.0381	0.0108443
ASMM9PARTA003272	-1.03812	0.401473
ASMM9PARTA003272	-1.03812	0.401473
ASMM9PARTA009127	-1.03819	0.0773317
ASMM9PARTA006782	-1.03825	0.125051
ASMM9PARTA010231	-1.03832	0.0592579
MM9LINCRNAEXON10250+_P1	-1.03835	0.0374607
ASMM9PARTA012268	-1.03846	0.0487818
MM9LINCRNAEXON10759-_P1	-1.03852	0.0779689
humanlincRNA0147+_P1	-1.03854	0.00991091
ASMM9PARTA049104	-1.0386	0.213597
CUST_244_PI426073487	-1.03861	0.447693
ASMM9PARTA011032	-1.03862	0.845057
ASMM9PARTA018957	-1.03862	0.0206892
ASMM9PARTA018957	-1.03862	0.0206892
ASMM9PARTA018957	-1.03862	0.0206892
ASMM9PARTA018957	-1.03862	0.0206892
ASMM9PARTA010073	-1.03863	0.0790249
ASMM9PARTA007758	-1.03863	0.156209
ASMM9PARTA007758	-1.03863	0.156209
ASMM9PARTA007758	-1.03863	0.156209
ASMM9PARTA007758	-1.03863	0.156209
ASMM9PARTA018878	-1.03864	0.0126076
ASMM9PARTA046547	-1.03864	0.802686
ASMM9PARTA010363	-1.03867	0.426096
ASMM9PARTA012549	-1.03887	0.069513
MM9LINCRNAEXON10874+_P1	-1.03889	0.954226
MM9LINCRNAEXON11471-_P1	-1.03912	0.100272
ASMM9PARTA018149	-1.03915	0.00612892
ASMM9PARTA013145	-1.03927	0.0202647
ASMM9PARTA013145	-1.03927	0.0202647
ASMM9PARTA004393	-1.03931	0.0636415
ASMM9PARTA004393	-1.03931	0.0636415
ASMM9PARTA050188	-1.03939	0.18936
ASMM9PARTA048540	-1.0394	0.166004
ASMM9PARTA018297	-1.03943	0.0819418
ASMM9PARTA019267	-1.03944	0.0798766
ASMM9PARTA004877	-1.03945	0.0318158
ASMM9PARTA018879	-1.03955	0.0110227
AA756011_P1	-1.03958	0.0669992
humanlincRNA1396+_P1	-1.03962	0.0108214
ASMM9PARTA008647	-1.03964	0.041344
CR515238_P1	-1.03967	0.204912
CUST_184_PI426073487	-1.03969	0.0332725
ASMM9PARTA012420	-1.03972	0.0814951
ASMM9PARTA002471	-1.03975	0.1025
ASMM9PARTA002387	-1.0398	0.12981
ASMM9PARTA014823	-1.03981	0.0661035
ASMM9PARTA014823	-1.03981	0.0661035
ASMM9PARTA000560	-1.03986	0.0799579
ASMM9PARTA017487	-1.03986	0.270349
ASMM9PARTA013828	-1.03996	0.0189754
ASMM9PARTA047948	-1.03997	0.0125871
ASMM9PARTA047948	-1.03997	0.0125871
ASMM9PARTA044890	-1.04002	0.0235514
mouselincRNA0135-_P1	-1.04004	0.0354319
ASMM9PARTA017276	-1.04004	0.00669198
ASMM9PARTA002572	-1.04005	0.943321
ASMM9PARTA011375	-1.04013	0.00828967
ASMM9PARTA019455	-1.04014	0.10869
ASMM9PARTA051349	-1.04016	0.4595
ASMM9PARTA009379	-1.04019	0.0406462
ASMM9PARTA017021	-1.04025	0.192022
ASMM9PARTA009363	-1.04026	0.0594119
MM9LINCRNAEXON11575-_P1	-1.04027	0.331928
ASMM9PARTA048753	-1.04029	0.952399
ASMM9PARTA048753	-1.04029	0.952399
ASMM9PARTA048753	-1.04029	0.952399
ASMM9PARTA048753	-1.04029	0.952399
ASMM9PARTA048753	-1.04029	0.952399
ASMM9PARTA048753	-1.04029	0.952399
ASMM9PARTA048753	-1.04029	0.952399
ASMM9PARTA048753	-1.04029	0.952399
ASMM9PARTA048753	-1.04029	0.952399
ASMM9PARTA048753	-1.04029	0.952399
ASMM9PARTA048753	-1.04029	0.952399
ASMM9PARTA048753	-1.04029	0.952399
ASMM9PARTA048753	-1.04029	0.952399
ASMM9PARTA048753	-1.04029	0.952399
ASMM9PARTA048753	-1.04029	0.952399
BB257274_P1	-1.04034	0.0737176
ASMM9PARTA048287	-1.04035	0.416622
ASMM9PARTA003956	-1.04035	0.00517674
ASMM9PARTA006000	-1.04036	0.0118873
ASMM9PARTA006000	-1.04036	0.0118873
ASMM9PARTA016814	-1.0406	0.00606602
MM9LINCRNAEXON11915-_P1	-1.04062	0.0566932
ASMM9PARTA001463	-1.04064	0.0362753
ASMM9PARTA012177	-1.04068	0.104007
ASMM9PARTA019713	-1.04071	0.0032775
ASMM9PARTA046414	-1.04072	0.37364
DN176808_P1	-1.04079	0.0403308
ASMM9PARTA000463	-1.04083	0.192939
ASMM9PARTA000463	-1.04083	0.192939
ASMM9PARTA047812	-1.04096	0.991412
ASMM9PARTA013440	-1.04098	0.0216334
mouselincRNA0495-_P1	-1.04098	0.561985
ASMM9PARTA045638	-1.04101	0.848873
MM9LINCRNAEXON10689-_P1	-1.04104	0.0414408
ASMM9PARTA047721	-1.04107	0.138109
ASMM9PARTA047721	-1.04107	0.138109
ASMM9PARTA047721	-1.04107	0.138109
ASMM9PARTA047721	-1.04107	0.138109
ASMM9PARTA047721	-1.04107	0.138109
ASMM9PARTA047721	-1.04107	0.138109
ASMM9PARTA047721	-1.04107	0.138109
ASMM9PARTA047721	-1.04107	0.138109
ASMM9PARTA047721	-1.04107	0.138109
ASMM9PARTA047721	-1.04107	0.138109
ASMM9PARTA047721	-1.04107	0.138109
ASMM9PARTA047721	-1.04107	0.138109
ASMM9PARTA047721	-1.04107	0.138109
ASMM9PARTA047721	-1.04107	0.138109
ASMM9PARTA047721	-1.04107	0.138109
ASMM9PARTA048948	-1.04114	0.00860524
ASMM9PARTA046703	-1.04115	0.00359385
ASMM9PARTA013466	-1.04121	0.0101562
ASMM9PARTA013668	-1.04121	0.0917204
ASMM9PARTA013668	-1.04121	0.0917204
ASMM9PARTA009815	-1.04126	0.102856
ASMM9PARTA049756	-1.04127	0.0284042
ASMM9PARTA049756	-1.04127	0.0284042
ASMM9PARTA013208	-1.04129	0.0354709
ASMM9PARTA013208	-1.04129	0.0354709
ASMM9PARTA013208	-1.04129	0.0354709
ASMM9PARTA013208	-1.04129	0.0354709
ASMM9PARTA013208	-1.04129	0.0354709
ASMM9PARTA013208	-1.04129	0.0354709
ASMM9PARTA013208	-1.04129	0.0354709
ASMM9PARTA013208	-1.04129	0.0354709
ASMM9PARTA013208	-1.04129	0.0354709
ASMM9PARTA002124	-1.0413	0.994133
ASMM9PARTA002791	-1.04134	0.263928
ASMM9PARTA017027	-1.04134	0.000313886
ASMM9PARTA013122	-1.04139	0.0593624
MM9LINCRNAEXON10379+_P1	-1.04141	0.780554
AK198651_P1	-1.04141	0.576669
MM9LINCRNAEXON10140-_P1	-1.04142	0.284948
ASMM9PARTA009450	-1.04144	0.0730867
ASMM9PARTA046806	-1.04146	0.0428883
ASMM9PARTA018972	-1.04151	0.0252838
ASMM9PARTA047251	-1.04152	0.000920384
ASMM9PARTA045190	-1.04152	0.180108
mouselincRNA0055+_P1	-1.04163	0.0636359
ASMM9PARTA016434	-1.04171	0.0329525
ASMM9PARTA009036	-1.04173	0.0278518
ASMM9PARTA007741	-1.04179	0.136188
ASMM9PARTA011983	-1.04183	0.0175955
ASMM9PARTA049371	-1.04184	0.0564385
ASMM9PARTA013593	-1.04189	0.0296654
ASMM9PARTA011914	-1.04191	0.049359
CUST_210_PI426409190	-1.04191	0.999503
ASMM9PARTA049420	-1.04193	0.0364816
ASMM9PARTA049420	-1.04193	0.0364816
ASMM9PARTA049420	-1.04193	0.0364816
ASMM9PARTA019261	-1.04193	0.252107
MM9LINCRNAEXON10271-_P1	-1.04198	0.0135611
ASMM9PARTA013205	-1.04199	0.344502
ASMM9PARTA011931	-1.04206	0.0546038
ASMM9PARTA018143	-1.04208	0.0131916
ASMM9PARTA002499	-1.04211	0.408544
ASMM9PARTA005765	-1.04214	0.00932635
ASMM9PARTA010988	-1.04215	0.178975
ASMM9PARTA045576	-1.04221	0.112251
MM9LINCRNAEXON10152+_P1	-1.04231	0.0845174
CUST_76_PI426409190	-1.04236	0.630235
CUST_76_PI426409190	-1.04236	0.630235
ASMM9PARTA013509	-1.04236	0.0173368
ASMM9PARTA011504	-1.0424	0.0373775
ASMM9PARTA000270	-1.04245	0.0211865
ASMM9PARTA000793	-1.04249	0.0312703
BB525166_P1	-1.04251	0.387548
MM9LINCRNAEXON10576+_P1	-1.04255	0.0801021
ASMM9PARTA015919	-1.04256	0.529373
ASMM9PARTA045060	-1.04258	0.104984
ASMM9PARTA015101	-1.04258	0.238621
ASMM9PARTA047199	-1.04261	0.386703
ASMM9PARTA007764	-1.04264	0.377521
ASMM9PARTA013374	-1.04265	0.154022
ASMM9PARTA017112	-1.04265	0.358855
humanlincRNA0305-_P1	-1.04272	0.0225482
ASMM9PARTA048694	-1.04284	0.0588904
ASMM9PARTA048694	-1.04284	0.0588904
CUST_389_PI426073487	-1.04286	0.0557223
ASMM9PARTA051774	-1.04288	0.0284042
ASMM9PARTA050241	-1.04288	0.100046
ASMM9PARTA050241	-1.04288	0.100046
ASMM9PARTA007996	-1.04291	0.122717
CUST_135_PI426409190	-1.04298	0.0522202
ASMM9PARTA047583	-1.043	0.243133
ASMM9PARTA047583	-1.043	0.243133
ASMM9PARTA006858	-1.043	0.994366
ASMM9PARTA001785	-1.04302	0.0952677
MM9LINCRNAEXON10664-_P1	-1.04305	0.0457646
ASMM9PARTA018315	-1.04305	0.0488427
ASMM9PARTA018315	-1.04305	0.0488427
ASMM9PARTA005546	-1.04317	0.104984
ASMM9PARTA003589	-1.04318	0.473225
ASMM9PARTA013760	-1.0432	0.047619
ASMM9PARTA010623	-1.04321	0.0825644
ASMM9PARTA016081	-1.04327	0.42438
ASMM9PARTA046299	-1.04329	0.117983
mouselincRNA1147-_P1	-1.04331	0.00183017
ASMM9PARTA012891	-1.04343	0.323611
ASMM9PARTA007162	-1.04351	0.235424
ASMM9PARTA004924	-1.04351	0.000245306
ASMM9PARTA017593	-1.04361	0.203308
mouselincRNA1267-_P1	-1.04363	0.0224963
ASMM9PARTA011449	-1.04366	0.122885
ASMM9PARTA004866	-1.0437	0.0967391
ASMM9PARTA004866	-1.0437	0.0967391
ASMM9PARTA019396	-1.04374	0.337083
ASMM9PARTA010036	-1.04377	0.0792125
ASMM9PARTA012646	-1.04383	0.0857517
ASMM9PARTA051812	-1.04385	0.0318158
ASMM9PARTA048433	-1.04392	0.450202
ASMM9PARTA013121	-1.04393	0.0934603
MM9LINCRNAEXON10133+_P1	-1.04394	0.433811
ASMM9PARTA011414	-1.04396	0.0140708
ASMM9PARTA048509	-1.04397	0.0556203
ASMM9PARTA048509	-1.04397	0.0556203
ASMM9PARTA016842	-1.04407	0.0770237
ASMM9PARTA009760	-1.0441	0.0110222
ASMM9PARTA014135	-1.04412	0.183115
ASMM9PARTA009814	-1.04424	0.686005
ASMM9PARTA015158	-1.04426	0.0159114
ASMM9PARTA015158	-1.04426	0.0159114
ASMM9PARTA013296	-1.04426	0.0345872
ASMM9PARTA009581	-1.0443	0.185859
ASMM9PARTA015494	-1.04436	0.590838
ASMM9PARTA015494	-1.04436	0.590838
ASMM9PARTA015494	-1.04436	0.590838
ASMM9PARTA015494	-1.04436	0.590838
ASMM9PARTA005184	-1.04441	0.995657
ASMM9PARTA005184	-1.04441	0.995657
ASMM9PARTA005184	-1.04441	0.995657
ASMM9PARTA009595	-1.04441	0.0268586
ASMM9PARTA009189	-1.04442	0.152011
MM9LINCRNAEXON11717+_P1	-1.04443	0.0155637
MM9LINCRNAEXON10267-_P1	-1.04443	0.0166256
ASMM9PARTA051275	-1.0445	0.00834988
ASMM9PARTA011693	-1.04451	0.0655491
ASMM9PARTA012548	-1.04452	0.0536634
MM9LINCRNAEXON10164+_P1	-1.04464	0.014548
ASMM9PARTA018031	-1.04466	0.00401148
ASMM9PARTA010655	-1.04468	0.0261825
MM9LINCRNAEXON10634+_P1	-1.04472	0.0283379
MM9LINCRNAEXON11980-_P1	-1.04478	0.0510458
ASMM9PARTA000313	-1.04481	0.0309606
ASMM9PARTA011994	-1.04483	0.184565
AW545291_P1	-1.04485	0.0527856
ASMM9PARTA011238	-1.04489	0.117805
ASMM9PARTA046551	-1.04491	0.0741066
ASMM9PARTA046551	-1.04491	0.0741066
ASMM9PARTA046551	-1.04491	0.0741066
ASMM9PARTA046551	-1.04491	0.0741066
ASMM9PARTA046551	-1.04491	0.0741066
ASMM9PARTA046551	-1.04491	0.0741066
ASMM9PARTA046551	-1.04491	0.0741066
ASMM9PARTA046551	-1.04491	0.0741066
ASMM9PARTA046551	-1.04491	0.0741066
ASMM9PARTA046551	-1.04491	0.0741066
ASMM9PARTA011515	-1.04498	0.0170047
ASMM9PARTA008314	-1.04501	0.0828724
MM9LINCRNAEXON10315-_P1	-1.04501	0.00958201
ASMM9PARTA016315	-1.04512	0.00975066
CJ063159_P1	-1.04512	0.0991979
ASMM9PARTA013158	-1.04515	0.0155439
ASMM9PARTA019532	-1.04518	0.105451
ASMM9PARTA050213	-1.04523	0.0344077
ASMM9PARTA048352	-1.04524	0.269492
MM9LINCRNAEXON11516+_P1	-1.04524	0.00870524
ASMM9PARTA017275	-1.04529	0.00220471
MM9LINCRNAEXON10167+_P1	-1.04534	0.229377
humanlincRNA1211-_P1	-1.04536	0.272295
ASMM9PARTA012903	-1.04537	0.132701
MM9LINCRNAEXON10365-_P1	-1.04545	0.0248098
ASMM9PARTA009864	-1.04548	0.149424
ASMM9PARTA009741	-1.04549	0.386868
ASMM9PARTA013860	-1.04549	0.00695655
ASMM9PARTA013860	-1.04549	0.00695655
ASMM9PARTA049876	-1.04554	0.0614269
ASMM9PARTA049876	-1.04554	0.0614269
ASMM9PARTA049876	-1.04554	0.0614269
ASMM9PARTA049876	-1.04554	0.0614269
ASMM9PARTA051130	-1.04555	0.0649056
ASMM9PARTA007189	-1.04561	0.0225387
ASMM9PARTA019419	-1.04561	0.00656677
ASMM9PARTA006693	-1.04565	0.710592
ASMM9PARTA004935	-1.04566	0.0190942
ASMM9PARTA016733	-1.04569	0.288606
ASMM9PARTA046239	-1.0457	0.0553931
ASMM9PARTA046239	-1.0457	0.0553931
ASMM9PARTA046987	-1.0457	0.0110806
ASMM9PARTA046987	-1.0457	0.0110806
ASMM9PARTA012499	-1.04572	0.0842127
ASMM9PARTA005815	-1.04575	0.0851554
ASMM9PARTA013436	-1.04577	0.22416
ASMM9PARTA012715	-1.04578	0.139469
CUST_96_PI426409190	-1.04583	0.120424
ASMM9PARTA010662	-1.04583	0.115456
ASMM9PARTA016361	-1.04583	0.0287894
ASMM9PARTA017780	-1.04584	0.0535908
ASMM9PARTA017780	-1.04584	0.0535908
ASMM9PARTA017780	-1.04584	0.0535908
ASMM9PARTA017780	-1.04584	0.0535908
ASMM9PARTA017780	-1.04584	0.0535908
ASMM9PARTA009515	-1.04586	0.0371483
ASMM9PARTA045170	-1.04588	0.0101265
ASMM9PARTA001933	-1.04589	0.0539771
ASMM9PARTA011332	-1.04591	0.860445
ASMM9PARTA009206	-1.04592	0.0491766
AK216629_P1	-1.04594	0.0462004
ASMM9PARTA045918	-1.04598	0.0340305
ASMM9PARTA045918	-1.04598	0.0340305
ASMM9PARTA049979	-1.04598	0.121277
ASMM9PARTA051420	-1.04604	0.173003
ASMM9PARTA051420	-1.04604	0.173003
ASMM9PARTA051420	-1.04604	0.173003
ASMM9PARTA051420	-1.04604	0.173003
ASMM9PARTA051285	-1.04607	0.041344
ASMM9PARTA007425	-1.04612	0.345615
ASMM9PARTA007425	-1.04612	0.345615
MM9LINCRNAEXON11767-_P1	-1.04616	0.419672
MM9LINCRNAEXON12074-_P1	-1.04618	0.0176913
ASMM9PARTA046936	-1.04618	0.0993213
ASMM9PARTA049751	-1.04619	0.153098
ASMM9PARTA007219	-1.04622	0.0231366
ASMM9PARTA048256	-1.04626	0.716312
MM9LINCRNAEXON10113+_P1	-1.04629	0.0280981
ASMM9PARTA000921	-1.0463	0.894627
ASMM9PARTA012094	-1.04634	0.0227217
ASMM9PARTA012289	-1.04636	0.28387
ASMM9PARTA012289	-1.04636	0.28387
ASMM9PARTA010128	-1.04642	0.00520282
ASMM9PARTA006311	-1.04645	0.635774
ASMM9PARTA006311	-1.04645	0.635774
ASMM9PARTA012949	-1.04648	0.00627728
ASMM9PARTA048017	-1.0465	0.627631
ASMM9PARTA011437	-1.0465	0.309008
ASMM9PARTA012197	-1.04654	0.0278608
MM9LINCRNAEXON11131+_P1	-1.04658	0.0757864
ASMM9PARTA016021	-1.04662	0.0101212
ASMM9PARTA009228	-1.04665	0.0140626
ASMM9PARTA051625	-1.04667	0.0110222
ASMM9PARTA016892	-1.04669	0.0963057
ASMM9PARTA013592	-1.04672	0.820328
ASMM9PARTA005852	-1.04678	0.0176032
humanlincRNA2091+_P1	-1.04681	0.568475
MM9LINCRNAEXON11293+_P1	-1.04682	0.362327
humanlincRNA2099-_P1	-1.04686	0.184727
ASMM9PARTA019495	-1.0469	0.00207839
ASMM9PARTA046399	-1.04695	0.067284
ASMM9PARTA046399	-1.04695	0.067284
ASMM9PARTA046399	-1.04695	0.067284
ASMM9PARTA046399	-1.04695	0.067284
ASMM9PARTA002183	-1.04696	0.0283557
MM9LINCRNAEXON11389-_P1	-1.04696	0.164737
ASMM9PARTA046459	-1.04696	0.111876
ASMM9PARTA007491	-1.04699	0.111476
ASMM9PARTA047625	-1.04701	0.121744
ASMM9PARTA013874	-1.04701	0.41956
ASMM9PARTA003799	-1.04702	0.0116377
humanlincRNA1050+_P1	-1.04703	0.0919933
CUST_417_PI426073487	-1.04711	0.295944
CUST_417_PI426073487	-1.04711	0.295944
ASMM9PARTA007287	-1.04713	0.277103
MM9LINCRNAEXON10896-_P1	-1.04715	0.711623
ASMM9PARTA008678	-1.04723	0.532151
humanlincRNA1145+_P1	-1.04732	0.0176221
MM9LINCRNAEXON10987+_P1	-1.04734	0.068968
ASMM9PARTA017082	-1.0474	0.311812
ASMM9PARTA047140	-1.04741	0.0433172
ASMM9PARTA047140	-1.04741	0.0433172
ASMM9PARTA009047	-1.04763	0.333187
ASMM9PARTA000190	-1.04763	0.0521587
humanlincRNA0174-_P1	-1.04772	0.246169
ASMM9PARTA045610	-1.04774	0.0470146
MM9LINCRNAEXON11841-_P1	-1.04777	0.0753969
ASMM9PARTA011908	-1.04787	0.115322
ASMM9PARTA011908	-1.04787	0.115322
humanlincRNA0957-_P1	-1.04787	0.209726
AI427689_P1	-1.04789	0.0334245
MM9LINCRNAEXON11757-_P1	-1.04802	0.0799627
ASMM9PARTA004050	-1.04802	0.0350322
ASMM9PARTA049706	-1.04809	0.0374167
ASMM9PARTA047216	-1.04811	0.111484
ASMM9PARTA012149	-1.04816	0.775871
ASMM9PARTA047614	-1.0482	0.0164585
ASMM9PARTA005106	-1.04829	0.315241
ASMM9PARTA005106	-1.04829	0.315241
ASMM9PARTA013563	-1.0483	0.959242
ASMM9PARTA006928	-1.04842	0.134103
ASMM9PARTA050995	-1.04843	0.225835
ASMM9PARTA046417	-1.04847	0.0284042
ASMM9PARTA046417	-1.04847	0.0284042
ASMM9PARTA046417	-1.04847	0.0284042
ASMM9PARTA046417	-1.04847	0.0284042
ASMM9PARTA046417	-1.04847	0.0284042
MM9LINCRNAEXON11141+_P1	-1.04855	0.0187168
ASMM9PARTA010123	-1.04856	0.0846114
ASMM9PARTA008827	-1.04862	0.0516554
ASMM9PARTA015030	-1.04862	0.925703
ASMM9PARTA009263	-1.04862	0.163536
ASMM9PARTA009263	-1.04862	0.163536
ASMM9PARTA009263	-1.04862	0.163536
ASMM9PARTA006805	-1.04869	0.652104
ASMM9PARTA047342	-1.04876	0.0419284
MM9LINCRNAEXON10368-_P1	-1.04878	0.0255768
ASMM9PARTA049264	-1.04886	0.0154796
ASMM9PARTA009186	-1.04895	0.6253
ASMM9PARTA012483	-1.04897	0.882054
mouselincRNA0712-_P1	-1.04898	0.326868
ASMM9PARTA012893	-1.04899	0.0270602
ASMM9PARTA009956	-1.04902	0.00511606
ASMM9PARTA010357	-1.04906	0.216428
ASMM9PARTA050151	-1.04906	0.212422
MM9LINCRNAEXON11060+_P1	-1.04912	0.0848291
ASMM9PARTA016836	-1.04921	0.069513
ASMM9PARTA016836	-1.04921	0.069513
ASMM9PARTA016836	-1.04921	0.069513
ASMM9PARTA000815	-1.04923	0.0161228
ASMM9PARTA016280	-1.04924	0.304524
ASMM9PARTA017028	-1.04926	0.377348
ASMM9PARTA011865	-1.04933	0.0836282
ASMM9PARTA048267	-1.04944	0.0139167
ASMM9PARTA048267	-1.04944	0.0139167
ASMM9PARTA007275	-1.04949	0.308702
ASMM9PARTA000931	-1.04954	0.24455
ASMM9PARTA002759	-1.04968	0.431705
ASMM9PARTA017249	-1.04968	0.00946115
ASMM9PARTA017808	-1.0497	0.00993042
ASMM9PARTA007726	-1.04973	0.0069493
ASMM9PARTA004531	-1.04977	0.998497
ASMM9PARTA048975	-1.04977	0.496301
ASMM9PARTA009253	-1.04984	0.431851
ASMM9PARTA019417	-1.04986	0.0653578
ASMM9PARTA050762	-1.04995	0.0101966
ASMM9PARTA001625	-1.04997	0.0569538
ASMM9PARTA051258	-1.04999	0.144025
BY751176_P1	-1.05003	0.119458
ASMM9PARTA019748	-1.05005	0.0444482
ASMM9PARTA010913	-1.05006	0.0679937
ASMM9PARTA003091	-1.05014	0.748221
ASMM9PARTA012658	-1.05015	0.76671
ASMM9PARTA007567	-1.05029	0.0340272
ASMM9PARTA016638	-1.05032	0.377882
ASMM9PARTA005592	-1.05044	0.559707
ASMM9PARTA018672	-1.05045	0.488228
ASMM9PARTA013132	-1.0505	0.045999
ASMM9PARTA001641	-1.0505	0.128537
ASMM9PARTA007892	-1.05052	0.262098
MM9LINCRNAEXON10064+_P1	-1.05054	0.370656
ASMM9PARTA009667	-1.05056	0.0105092
MM9LINCRNAEXON11282-_P1	-1.05063	0.391579
ASMM9PARTA012109	-1.05063	0.0368153
ASMM9PARTA016441	-1.05064	0.0722414
ASMM9PARTA044924	-1.05066	0.0255763
ASMM9PARTA044924	-1.05066	0.0255763
ASMM9PARTA000505	-1.05069	0.120487
ASMM9PARTA051107	-1.05076	0.103258
mouselincRNA1086-_P1	-1.05079	0.967738
BB866160_P1	-1.0508	0.0450115
MM9LINCRNAEXON10235+_P1	-1.0508	0.0195923
ASMM9PARTA011954	-1.05085	0.182701
ASMM9PARTA005973	-1.0509	0.0300401
ASMM9PARTA014444	-1.05093	0.0678597
ASMM9PARTA015551	-1.05094	0.00202432
ASMM9PARTA047005	-1.05095	0.0166321
MM9LINCRNAEXON10386-_P1	-1.0511	0.0774751
ASMM9PARTA003295	-1.0511	0.119715
ASMM9PARTA015758	-1.05115	0.0134717
ASMM9PARTA008505	-1.05119	0.39371
ASMM9PARTA049853	-1.05121	0.275274
ASMM9PARTA007776	-1.05126	0.1658
humanlincRNA1630+_P1	-1.05136	0.0379134
ASMM9PARTA008322	-1.05139	0.0562693
ASMM9PARTA011314	-1.0514	0.716312
ASMM9PARTA017040	-1.0514	0.681619
ASMM9PARTA002161	-1.05144	0.068032
ASMM9PARTA010637	-1.05146	0.0864513
MM9LINCRNAEXON11372-_P1	-1.05147	0.669309
ASMM9PARTA047436	-1.05149	0.0727706
ASMM9PARTA010136	-1.05151	0.000702647
ASMM9PARTA048706	-1.05156	0.0174995
ASMM9PARTA048706	-1.05156	0.0174995
MM9LINCRNAEXON10245+_P1	-1.05156	0.0101562
ASMM9PARTA012740	-1.05161	0.0387835
ASMM9PARTA008789	-1.05174	0.0919056
ASMM9PARTA048166	-1.0518	0.166241
ASMM9PARTA048166	-1.0518	0.166241
ASMM9PARTA045069	-1.0518	0.00701521
MM9LINCRNAEXON10441-_P1	-1.05184	0.00320287
CO433172_P1	-1.05185	0.00657849
ASMM9PARTA016684	-1.05189	0.112442
ASMM9PARTA016684	-1.05189	0.112442
ASMM9PARTA016684	-1.05189	0.112442
ASMM9PARTA008092	-1.05189	0.0304409
ASMM9PARTA007490	-1.05195	0.0138527
ASMM9PARTA006642	-1.05195	0.813571
ASMM9PARTA006642	-1.05195	0.813571
ASMM9PARTA007144	-1.05197	0.00278883
ASMM9PARTA011004	-1.05197	0.0658875
ASMM9PARTA050228	-1.05205	0.0261244
ASMM9PARTA045814	-1.05209	0.00680029
ASMM9PARTA045814	-1.05209	0.00680029
ASMM9PARTA045814	-1.05209	0.00680029
ASMM9PARTA016385	-1.05209	0.0177254
ASMM9PARTA008943	-1.05212	0.0430189
BI078476_P1	-1.05213	0.172735
BI078476_P1	-1.05213	0.172735
BI078476_P1	-1.05213	0.172735
BI078476_P1	-1.05213	0.172735
BI078476_P1	-1.05213	0.172735
BI078476_P1	-1.05213	0.172735
BI078476_P1	-1.05213	0.172735
BI078476_P1	-1.05213	0.172735
BI078476_P1	-1.05213	0.172735
ASMM9PARTA010540	-1.05213	0.02262
CUST_45_PI426073487	-1.05214	0.0837076
ASMM9PARTA048526	-1.05226	0.254066
ASMM9PARTA048526	-1.05226	0.254066
ASMM9PARTA044844	-1.05227	0.00320287
ASMM9PARTA017688	-1.05228	0.00416474
MM9LINCRNAEXON11853-_P1	-1.05238	0.223161
ASMM9PARTA019639	-1.05244	0.72056
ASMM9PARTA019639	-1.05244	0.72056
ASMM9PARTA010675	-1.05251	0.0242463
ASMM9PARTA008233	-1.05252	0.00801645
ASMM9PARTA048466	-1.05256	0.0201586
ASMM9PARTA048466	-1.05256	0.0201586
mouselincRNA0997+_P1	-1.0526	0.0158855
ASMM9PARTA019112	-1.05264	0.0236054
ASMM9PARTA003791	-1.05264	0.154671
BB639557_P1	-1.05269	0.286656
ASMM9PARTA046567	-1.0527	0.355189
CUST_473_PI426073487	-1.05279	0.875225
MM9LINCRNAEXON10130-_P1	-1.05283	0.0768659
ASMM9PARTA015576	-1.05291	0.367816
ASMM9PARTA015576	-1.05291	0.367816
ASMM9PARTA015576	-1.05291	0.367816
ASMM9PARTA004853	-1.05302	0.0819225
ASMM9PARTA045070	-1.05302	0.0151153
ASMM9PARTA016033	-1.05304	0.0593373
ASMM9PARTA016033	-1.05304	0.0593373
ASMM9PARTA016033	-1.05304	0.0593373
ASMM9PARTA016033	-1.05304	0.0593373
[truncated: 9,979 more rows]

## Sheet: P28 vs. P7 up
ProbeName	fold change	FDR
ASMM9PARTA051841	375.349	0.000103617
ASMM9PARTA004740	103.753	0.000313886
ASMM9PARTA004948	31.0406	0.00107473
CUST_47_PI426409190	29.3933	0.0431861
ASMM9PARTA045069	28.8652	0.00701521
ASMM9PARTA008821	21.4884	0.000803925
ASMM9PARTA000084	20.356	0.0168033
ASMM9PARTA015870	18.1511	0.15778
ASMM9PARTA016748	18.0513	0.058327
ASMM9PARTA004136	16.958	0.00182941
ASMM9PARTA014014	16.0646	0.00154099
ASMM9PARTA014014	16.0646	0.00154099
ASMM9PARTA014014	16.0646	0.00154099
ASMM9PARTA014014	16.0646	0.00154099
MM9LINCRNAEXON10415-_P1	15.783	0.00018977
ASMM9PARTA017245	14.9257	0.0323157
ASMM9PARTA002065	14.74	0.00233138
ASMM9PARTA007473	13.572	0.00731
ASMM9PARTA017687	13.3996	0.000412715
ASMM9PARTA049042	12.8872	0.00107473
BG093232_P1	12.7306	0.0806559
ASMM9PARTA017174	12.6981	6.09242e-05
ASMM9PARTA003829	12.6494	0.000903759
ASMM9PARTA018516	12.5587	0.284138
ASMM9PARTA007153	11.8546	0.00424618
ASMM9PARTA050625	11.76	0.0330795
ASMM9PARTA000683	11.1497	0.00288594
ASMM9PARTA050718	10.8215	0.112403
BQ959295_P1	10.7533	0.361183
ASMM9PARTA013910	10.3466	0.000110548
ASMM9PARTA050500	10.1163	0.0107095
ASMM9PARTA015498	10.0276	0.00567967
ASMM9PARTA015708	9.96465	3.26863e-05
ASMM9PARTA000540	9.70149	0.000785088
ASMM9PARTA013712	9.70113	0.0005781
CUST_194_PI426409190	8.99409	0.0511093
ASMM9PARTA047717	8.87415	0.000259363
ASMM9PARTA015133	8.82887	0.000178203
ASMM9PARTA016833	8.60087	0.00263578
ASMM9PARTA047889	8.56366	0.0328571
ASMM9PARTA015530	8.46652	0.0028331
ASMM9PARTA015299	8.45933	0.0344077
MM9LINCRNAEXON11180+_P1	8.27382	0.0667144
ASMM9PARTA048970	8.20456	0.000281605
ASMM9PARTA045400	8.10874	0.135466
ASMM9PARTA012182	8.0917	0.140615
ASMM9PARTA005614	7.92831	0.00369752
ASMM9PARTA017128	7.87479	0.00021828
ASMM9PARTA046293	7.7708	0.0176913
ASMM9PARTA046293	7.7708	0.0176913
ASMM9PARTA017029	7.72921	1.71754e-05
ASMM9PARTA007687	7.707	0.00431463
ASMM9PARTA009769	7.67784	0.00736675
ASMM9PARTA047477	7.59336	0.00172031
ASMM9PARTA047599	7.53759	0.0644925
ASMM9PARTA045361	7.50101	0.226581
ASMM9PARTA045361	7.50101	0.226581
ASMM9PARTA045361	7.50101	0.226581
ASMM9PARTA045361	7.50101	0.226581
ASMM9PARTA008783	7.4946	0.0186911
ASMM9PARTA018296	7.4017	0.0353931
humanlincRNA1016-_P1	7.38589	0.00561228
ASMM9PARTA017851	7.28243	0.00165166
ASMM9PARTA003728	7.16227	0.0754866
ASMM9PARTA006648	7.10669	0.00407707
ASMM9PARTA019515	7.00435	0.0242324
ASMM9PARTA049613	6.80816	0.00118843
ASMM9PARTA004371	6.7831	0.00926387
ASMM9PARTA000679	6.66371	0.0140626
ASMM9PARTA014889	6.65357	0.192861
ASMM9PARTA012857	6.57026	0.363855
ASMM9PARTA004396	6.55223	0.00249282
ASMM9PARTA009524	6.48212	0.00225338
MM9LINCRNAEXON11534+_P1	6.47729	0.161711
ASMM9PARTA044853	6.46021	0.00651882
ASMM9PARTA048191	6.45224	0.0148688
ASMM9PARTA016576	6.42302	0.0110222
ASMM9PARTA016576	6.42302	0.0110222
ASMM9PARTA050746	6.40755	0.000881192
ASMM9PARTA045119	6.35703	0.00996965
CX562415_P1	6.24987	0.00401166
ASMM9PARTA007707	6.19696	0.0724453
MM9LINCRNAEXON10825+_P1	6.18666	0.0129297
ASMM9PARTA015777	6.16333	0.00245275
ASMM9PARTA004304	6.15483	0.0206181
CUST_893_PI426073487	6.14446	0.000318987
mouselincRNA1562+_P1	6.138	0.0444186
ASMM9PARTA019258	6.12789	0.00264524
ASMM9PARTA015163	6.08539	0.000195093
ASMM9PARTA018338	6.06942	0.0642485
ASMM9PARTA050322	6.01142	0.000178466
ASMM9PARTA045539	5.95483	0.0105549
ASMM9PARTA002479	5.92786	0.00644474
ASMM9PARTA001104	5.88013	0.017896
MM9LINCRNAEXON10236-_P1	5.87176	0.0240946
ASMM9PARTA051096	5.8706	0.000166034
MM9LINCRNAEXON10466+_P1	5.86459	0.00885958
ASMM9PARTA015514	5.85874	0.000362551
BG792147_P1	5.83972	0.0028331
ASMM9PARTA008441	5.80579	0.00917126
ASMM9PARTA008441	5.80579	0.00917126
ASMM9PARTA000510	5.80335	0.0028331
MM9LINCRNAEXON10114+_P1	5.78934	0.0126044
ASMM9PARTA048061	5.76581	0.00176367
ASMM9PARTA048061	5.76581	0.00176367
ASMM9PARTA009213	5.71304	0.0437187
ASMM9PARTA016839	5.69958	0.0191639
ASMM9PARTA016799	5.56959	0.00117966
ASMM9PARTA012139	5.55109	0.0885579
MM9LINCRNAEXON10749-_P1	5.54449	0.0155039
ASMM9PARTA001530	5.52819	0.0249372
ASMM9PARTA000524	5.5056	3.202e-06
ASMM9PARTA018342	5.46748	0.0208769
ASMM9PARTA009228	5.42402	0.0140626
ASMM9PARTA049108	5.40408	0.0110135
ASMM9PARTA046515	5.37649	0.0646807
ASMM9PARTA018637	5.36855	0.0390999
ASMM9PARTA014293	5.33585	0.0198076
CUST_418_PI426073487	5.31842	0.033198
ASMM9PARTA004924	5.31455	0.000245306
ASMM9PARTA047251	5.28475	0.000920384
ASMM9PARTA018032	5.26809	0.0273989
ASMM9PARTA048925	5.25563	0.00121151
ASMM9PARTA009332	5.2434	0.0118241
ASMM9PARTA051539	5.23775	0.0245525
ASMM9PARTA051539	5.23775	0.0245525
ASMM9PARTA051539	5.23775	0.0245525
ASMM9PARTA051799	5.21707	0.00102558
ASMM9PARTA049744	5.19923	0.0192394
ASMM9PARTA009359	5.18526	0.00253279
ASMM9PARTA009359	5.18526	0.00253279
ASMM9PARTA009359	5.18526	0.00253279
ASMM9PARTA009359	5.18526	0.00253279
ASMM9PARTA006685	5.17189	0.0149176
ASMM9PARTA015052	5.1352	0.00712695
ASMM9PARTA015052	5.1352	0.00712695
MM9LINCRNAEXON10484-_P1	5.12595	0.0186112
ASMM9PARTA048459	5.12524	0.00828967
ASMM9PARTA010281	5.11093	0.0110222
ASMM9PARTA051792	5.09365	4.68097e-05
ASMM9PARTA007666	5.01032	0.0329354
ASMM9PARTA007332	4.99082	0.00255166
ASMM9PARTA004014	4.97665	0.0179346
ASMM9PARTA016475	4.97156	0.000307754
ASMM9PARTA051605	4.96653	0.297693
MM9LINCRNAEXON11279-_P1	4.96576	0.0216334
ASMM9PARTA017223	4.96187	4.06615e-05
ASMM9PARTA005629	4.96137	0.0309397
humanlincRNA1245+_P1	4.95717	0.028573
MM9LINCRNAEXON12104-_P1	4.94849	0.0296211
ASMM9PARTA046527	4.9372	0.0206087
ASMM9PARTA003517	4.93318	0.203135
ASMM9PARTA047131	4.93153	0.000171403
ASMM9PARTA006846	4.92152	0.0182796
ASMM9PARTA014344	4.92107	0.000552038
ASMM9PARTA014344	4.92107	0.000552038
ASMM9PARTA014344	4.92107	0.000552038
MM9LINCRNAEXON11398+_P1	4.9185	0.0389504
ASMM9PARTA002675	4.89237	0.00472792
ASMM9PARTA048211	4.88882	0.0108894
ASMM9PARTA002569	4.86071	0.00812715
MM9LINCRNAEXON11384-_P1	4.85417	0.0453361
ASMM9PARTA051807	4.84948	0.0703849
ASMM9PARTA017466	4.84251	0.0148527
MM9LINCRNAEXON11741-_P1	4.84211	0.0366847
ASMM9PARTA046737	4.8383	0.0239349
ASMM9PARTA002692	4.83145	0.0229094
ASMM9PARTA048866	4.82115	0.00937164
ASMM9PARTA047545	4.80675	0.00938971
ASMM9PARTA047545	4.80675	0.00938971
ASMM9PARTA047545	4.80675	0.00938971
ASMM9PARTA047545	4.80675	0.00938971
ASMM9PARTA047545	4.80675	0.00938971
ASMM9PARTA047545	4.80675	0.00938971
ASMM9PARTA010404	4.79923	0.0194045
ASMM9PARTA010158	4.79633	0.0104521
ASMM9PARTA014425	4.77861	0.0110222
ASMM9PARTA050517	4.77302	0.00176367
ASMM9PARTA000170	4.75296	0.239527
ASMM9PARTA017059	4.74683	0.0426265
ASMM9PARTA003593	4.72965	0.0996287
humanlincRNA1050-_P1	4.71914	0.034705
ASMM9PARTA002841	4.69899	0.00334535
ASMM9PARTA004163	4.69634	0.0393004
ASMM9PARTA002255	4.69365	0.0119166
MM9LINCRNAEXON11255+_P1	4.65381	0.0354709
mouselincRNA0086-_P1	4.64432	0.0534215
MM9LINCRNAEXON12035-_P1	4.64177	0.0303767
MM9LINCRNAEXON10371+_P1	4.64038	0.0286391
ASMM9PARTA047203	4.6368	0.00278883
ASMM9PARTA019387	4.62246	0.0147759
ASMM9PARTA050668	4.61881	0.0158939
ASMM9PARTA009016	4.61653	0.032283
AK042687_P1	4.61385	0.0300115
AK042687_P1	4.61385	0.0300115
AK042687_P1	4.61385	0.0300115
AK042687_P1	4.61385	0.0300115
ASMM9PARTA013027	4.61228	0.146836
ASMM9PARTA017624	4.61028	0.0339339
ASMM9PARTA007608	4.60235	0.156007
ASMM9PARTA006828	4.59914	0.0170727
ASMM9PARTA017753	4.59895	0.01273
MM9LINCRNAEXON11046+_P1	4.58667	0.0471726
ASMM9PARTA016810	4.586	0.023272
MM9LINCRNAEXON10640+_P1	4.58386	0.0104315
ASMM9PARTA018660	4.58008	0.240847
ASMM9PARTA007844	4.5736	0.0432119
ASMM9PARTA000669	4.55426	0.00728375
MM9LINCRNAEXON10431+_P1	4.55319	0.113438
ASMM9PARTA046435	4.55298	0.00876099
ASMM9PARTA048059	4.54368	0.00203235
ASMM9PARTA019141	4.54295	0.0155416
ASMM9PARTA049212	4.52122	0.135016
ASMM9PARTA003814	4.51299	0.0223297
ASMM9PARTA048033	4.51133	0.00753549
ASMM9PARTA009667	4.50568	0.0105092
ASMM9PARTA002747	4.5019	0.0399888
ASMM9PARTA012826	4.48243	0.026632
ASMM9PARTA045155	4.46937	0.0777801
ASMM9PARTA006834	4.46777	0.0265272
ASMM9PARTA011777	4.45283	0.171061
ASMM9PARTA047697	4.44686	0.0198339
mouselincRNA1181+_P1	4.43017	0.00554014
ASMM9PARTA047796	4.42476	0.0220456
ASMM9PARTA047796	4.42476	0.0220456
ASMM9PARTA050956	4.42471	0.078102
ASMM9PARTA050956	4.42471	0.078102
ASMM9PARTA050956	4.42471	0.078102
ASMM9PARTA007624	4.4145	0.0401969
ASMM9PARTA004015	4.3988	0.264334
MM9LINCRNAEXON10423-_P1	4.39793	0.124553
ASMM9PARTA048369	4.3977	0.000147553
ASMM9PARTA045896	4.39766	0.0354709
ASMM9PARTA007036	4.3966	0.0139473
ASMM9PARTA007135	4.36779	0.00677729
DN176808_P1	4.36217	0.0403308
AK139568_P1	4.35053	0.00515853
ASMM9PARTA013686	4.33193	0.0407367
ASMM9PARTA014495	4.32424	0.488417
MM9LINCRNAEXON11508+_P1	4.32351	0.0044635
humanlincRNA2350-_P1	4.31959	0.017896
MM9LINCRNAEXON11329+_P1	4.31356	0.0256766
MM9LINCRNAEXON11582-_P1	4.313	0.0217884
ASMM9PARTA004583	4.30305	0.0549026
ASMM9PARTA018059	4.30012	0.0877773
ASMM9PARTA000462	4.29082	0.0181835
ASMM9PARTA009249	4.27592	0.041344
ASMM9PARTA005628	4.27506	0.0225682
ASMM9PARTA010829	4.26621	0.178121
MM9LINCRNAEXON11516+_P1	4.263	0.00870524
ASMM9PARTA005659	4.25201	0.000962071
MM9LINCRNAEXON10454-_P1	4.25113	0.0116722
CF613358_P1	4.23966	0.0737004
ASMM9PARTA000168	4.22937	0.00560534
ASMM9PARTA045039	4.2251	0.0337356
ASMM9PARTA050350	4.22102	0.01662
ASMM9PARTA050350	4.22102	0.01662
ASMM9PARTA050350	4.22102	0.01662
ASMM9PARTA003607	4.21905	0.0164585
ASMM9PARTA048875	4.209	0.0295057
ASMM9PARTA013979	4.20338	0.0364237
humanlincRNA1114-_P1	4.20171	0.0274421
ASMM9PARTA048395	4.18327	0.0426272
ASMM9PARTA048395	4.18327	0.0426272
ASMM9PARTA006297	4.18183	0.04328
ASMM9PARTA003027	4.18172	0.0156042
ASMM9PARTA051362	4.17479	0.0316065
ASMM9PARTA002854	4.16832	0.0256157
ASMM9PARTA001046	4.16759	0.222202
ASMM9PARTA017887	4.16534	0.0355582
ASMM9PARTA010628	4.15272	0.0306883
ASMM9PARTA007777	4.15039	0.0234265
mouselincRNA0567-_P1	4.1466	0.0548553
MM9LINCRNAEXON10975+_P1	4.12817	0.0233641
AA915228_P1	4.1223	0.0118352
MM9LINCRNAEXON10901+_P1	4.12053	0.0157887
ASMM9PARTA050078	4.12015	0.0120004
ASMM9PARTA009309	4.11942	0.00238053
ASMM9PARTA001927	4.11869	0.00351236
ASMM9PARTA012189	4.11494	0.00988666
ASMM9PARTA048098	4.10492	0.00972651
ASMM9PARTA044999	4.10471	0.0327961
ASMM9PARTA006783	4.09518	0.0161255
ASMM9PARTA049948	4.07532	0.0191639
ASMM9PARTA011085	4.06172	0.118648
ASMM9PARTA011085	4.06172	0.118648
ASMM9PARTA051249	4.06141	0.0185843
ASMM9PARTA001455	4.05949	0.100126
ASMM9PARTA050463	4.05929	0.0168939
ASMM9PARTA050463	4.05929	0.0168939
ASMM9PARTA045936	4.0546	0.123797
ASMM9PARTA045936	4.0546	0.123797
ASMM9PARTA045936	4.0546	0.123797
ASMM9PARTA045936	4.0546	0.123797
ASMM9PARTA002332	4.04947	0.000289057
ASMM9PARTA000548	4.04504	0.00557727
ASMM9PARTA010157	4.04386	0.0145717
ASMM9PARTA016701	4.03327	0.0028331
ASMM9PARTA016701	4.03327	0.0028331
ASMM9PARTA049526	4.03116	0.0484157
humanlincRNA1132+_P1	4.02988	0.0184525
ASMM9PARTA047776	4.02442	0.0343458
ASMM9PARTA004816	4.02091	0.00329167
ASMM9PARTA050045	4.00873	0.0838502
ASMM9PARTA050045	4.00873	0.0838502
MM9LINCRNAEXON11752-_P1	4.00809	0.0462437
ASMM9PARTA017890	4.00398	0.0997704
humanlincRNA0502+_P1	3.99987	0.277574
ASMM9PARTA019414	3.99808	0.0171489
ASMM9PARTA002086	3.98748	0.00460376
ASMM9PARTA046538	3.9872	2.39019e-05
ASMM9PARTA014088	3.98711	0.0133369
ASMM9PARTA014088	3.98711	0.0133369
ASMM9PARTA014088	3.98711	0.0133369
ASMM9PARTA014088	3.98711	0.0133369
ASMM9PARTA014088	3.98711	0.0133369
ASMM9PARTA015370	3.98391	0.149141
ASMM9PARTA007810	3.98113	0.00917126
ASMM9PARTA002139	3.98107	0.000722012
ASMM9PARTA003171	3.98073	0.037565
BE197847_P1	3.9749	0.0193023
BE197847_P1	3.9749	0.0193023
ASMM9PARTA007547	3.97188	0.00767593
ASMM9PARTA003626	3.96788	0.0108894
CUST_501_PI426073487	3.96176	0.0287588
CUST_501_PI426073487	3.96176	0.0287588
ASMM9PARTA014895	3.95669	0.0110222
mouselincRNA1562-_P1	3.94735	0.514096
ASMM9PARTA007359	3.94715	0.00738168
ASMM9PARTA006985	3.94338	0.00719865
ASMM9PARTA006985	3.94338	0.00719865
ASMM9PARTA016459	3.93748	0.0104242
ASMM9PARTA016459	3.93748	0.0104242
ASMM9PARTA007513	3.93212	0.231606
ASMM9PARTA046215	3.93199	0.044585
ASMM9PARTA046215	3.93199	0.044585
ASMM9PARTA017594	3.93155	0.0089143
ASMM9PARTA006680	3.92962	0.0378935
ASMM9PARTA018678	3.91247	0.0349052
MM9LINCRNAEXON12087+_P1	3.91201	0.0357537
ASMM9PARTA009894	3.90737	0.012371
MM9LINCRNAEXON11296-_P1	3.90597	0.031315
ASMM9PARTA017490	3.90272	0.0167223
ASMM9PARTA019316	3.89927	0.0206892
ASMM9PARTA009132	3.88024	0.0028331
ASMM9PARTA016777	3.87488	0.0348341
ASMM9PARTA016043	3.87219	0.0434549
ASMM9PARTA002063	3.87023	0.104984
ASMM9PARTA051407	3.86858	0.0748738
ASMM9PARTA017381	3.8682	0.0578754
ASMM9PARTA045363	3.86354	0.0028331
ASMM9PARTA017982	3.8607	0.0086291
ASMM9PARTA008577	3.85973	0.00481288
CUST_199_PI426409190	3.85784	0.015146
ASMM9PARTA050212	3.84764	0.157796
ASMM9PARTA010098	3.84591	0.0198169
MM9LINCRNAEXON11654+_P1	3.84092	0.0251489
ASMM9PARTA015540	3.8322	0.0605601
BG093283_P1	3.83193	0.0473653
ASMM9PARTA049197	3.8296	0.0208248
ASMM9PARTA049197	3.8296	0.0208248
MM9LINCRNAEXON10693+_P1	3.82931	0.0138548
ASMM9PARTA017362	3.82676	0.0222154
ASMM9PARTA017362	3.82676	0.0222154
ASMM9PARTA008270	3.82607	0.113634
AA089093_P1	3.82517	0.0164333
humanlincRNA1436+_P1	3.82454	0.107058
ASMM9PARTA019093	3.82067	0.00227238
MM9LINCRNAEXON11601-_P1	3.81703	0.108156
ASMM9PARTA008753	3.81526	0.0438794
ASMM9PARTA050702	3.81268	0.0264423
ASMM9PARTA045360	3.8117	0.0269047
ASMM9PARTA045360	3.8117	0.0269047
ASMM9PARTA003315	3.80625	0.00783332
ASMM9PARTA010924	3.79815	0.0732636
ASMM9PARTA046703	3.79353	0.00359385
ASMM9PARTA006619	3.78579	0.016229
ASMM9PARTA045214	3.78395	0.0829166
MM9LINCRNAEXON10220-_P1	3.77826	0.00707256
ASMM9PARTA016526	3.777	0.0185937
ASMM9PARTA015765	3.77618	0.0378565
ASMM9PARTA016247	3.77472	0.00889134
ASMM9PARTA016247	3.77472	0.00889134
ASMM9PARTA017628	3.76778	0.0481336
MM9LINCRNAEXON10591+_P1	3.76753	0.0194722
ASMM9PARTA049913	3.76712	0.0185739
humanlincRNA0238-_P1	3.76654	0.0474742
ASMM9PARTA018200	3.75712	0.0448868
humanlincRNA1543-_P1	3.75454	0.000253445
ASMM9PARTA050767	3.75022	0.0144569
MM9LINCRNAEXON11837+_P1	3.74677	0.0517961
MM9LINCRNAEXON11384+_P1	3.74111	0.0831634
ASMM9PARTA008455	3.73984	0.00853475
ASMM9PARTA017118	3.73973	0.00801844
ASMM9PARTA017118	3.73973	0.00801844
MM9LINCRNAEXON10776-_P1	3.73585	0.0464545
MM9LINCRNAEXON11268-_P1	3.72934	0.0149159
ASMM9PARTA050602	3.72854	0.00435675
ASMM9PARTA046738	3.72771	0.0188972
MM9LINCRNAEXON10527+_P1	3.72081	0.0345872
ASMM9PARTA046877	3.71969	0.0011685
ASMM9PARTA017131	3.71939	0.166408
ASMM9PARTA046327	3.70986	0.00462253
ASMM9PARTA000344	3.70899	0.00993042
MM9LINCRNAEXON11240-_P1	3.7063	0.00397193
ASMM9PARTA004250	3.70598	0.0393441
ASMM9PARTA051075	3.70144	0.00174936
ASMM9PARTA048626	3.7001	0.000979464
MM9LINCRNAEXON10979-_P1	3.69689	0.00997531
ASMM9PARTA006556	3.68694	0.000516662
ASMM9PARTA004149	3.68308	0.0202647
ASMM9PARTA007126	3.67858	0.0394537
CUST_761_PI426073487	3.67361	0.0226975
CUST_761_PI426073487	3.67361	0.0226975
CUST_761_PI426073487	3.67361	0.0226975
ASMM9PARTA047045	3.67246	0.0120775
ASMM9PARTA047045	3.67246	0.0120775
MM9LINCRNAEXON11399+_P1	3.66936	0.0238723
ASMM9PARTA000381	3.66892	0.0233475
ASMM9PARTA000381	3.66892	0.0233475
ASMM9PARTA051231	3.66164	0.0176913
ASMM9PARTA005653	3.65692	0.0997704
ASMM9PARTA001033	3.65507	0.00134455
MM9LINCRNAEXON11832+_P1	3.65223	0.0212068
ASMM9PARTA045839	3.65186	0.0419801
humanlincRNA1364-_P1	3.65133	0.0115381
ASMM9PARTA007263	3.64455	0.0640537
ASMM9PARTA006234	3.64424	0.0729135
MM9LINCRNAEXON10460-_P1	3.63466	0.0136893
ASMM9PARTA049940	3.63016	0.0748363
ASMM9PARTA007154	3.62976	0.0962216
ASMM9PARTA019104	3.6291	0.0228139
ASMM9PARTA045375	3.62858	0.0105933
CUST_870_PI426073487	3.62789	0.129941
ASMM9PARTA013734	3.62682	0.000875273
ASMM9PARTA046452	3.62502	0.00454084
ASMM9PARTA000526	3.62388	0.0377325
ASMM9PARTA008639	3.62338	0.0135862
ASMM9PARTA005758	3.62205	0.0157205
MM9LINCRNAEXON11273-_P1	3.61961	0.0550763
ASMM9PARTA017914	3.61949	0.000230192
ASMM9PARTA006644	3.61814	0.269175
ASMM9PARTA012224	3.59986	0.178121
ASMM9PARTA009233	3.5995	0.0519244
ASMM9PARTA050572	3.59277	0.0703849
ASMM9PARTA050053	3.5896	0.0346569
ASMM9PARTA050053	3.5896	0.0346569
MM9LINCRNAEXON10247+_P1	3.58554	0.0122642
ASMM9PARTA015707	3.58443	0.130287
MM9LINCRNAEXON10461+_P1	3.58432	0.143
BB649909_P1	3.58043	0.207507
ASMM9PARTA015774	3.57493	0.0685656
ASMM9PARTA001469	3.57136	0.00993042
MM9LINCRNAEXON12123+_P1	3.56509	0.000919086
ASMM9PARTA002779	3.56448	0.0437137
ASMM9PARTA014240	3.56221	0.128537
ASMM9PARTA048910	3.56157	0.0114656
MM9LINCRNAEXON11403-_P1	3.55916	0.0337356
ASMM9PARTA007809	3.55748	0.113459
ASMM9PARTA007499	3.55403	0.0367894
mouselincRNA1210-_P1	3.55191	0.00272224
ASMM9PARTA008463	3.55166	0.0361688
ASMM9PARTA045451	3.55098	0.000488365
ASMM9PARTA045451	3.55098	0.000488365
ASMM9PARTA045451	3.55098	0.000488365
ASMM9PARTA006552	3.54866	0.000121277
ASMM9PARTA005440	3.54784	0.0508549
ASMM9PARTA019406	3.54583	0.0730928
ASMM9PARTA013292	3.54181	0.0493293
ASMM9PARTA006359	3.54121	0.0112692
ASMM9PARTA051019	3.53843	0.00908661
ASMM9PARTA049759	3.53832	0.0294539
ASMM9PARTA006080	3.53821	0.0191335
MM9LINCRNAEXON11621-_P1	3.53812	0.0274907
MM9LINCRNAEXON11923+_P1	3.53605	0.139416
ASMM9PARTA016290	3.5345	0.0293428
ASMM9PARTA009133	3.53385	0.0573131
ASMM9PARTA048049	3.53324	0.0028331
MM9LINCRNAEXON11442-_P1	3.53223	0.00203307
ASMM9PARTA017924	3.52349	0.0153653
ASMM9PARTA017924	3.52349	0.0153653
humanlincRNA0152-_P1	3.52244	0.0410149
humanlincRNA1396+_P1	3.52223	0.0108214
ASMM9PARTA045300	3.51237	0.00431463
ASMM9PARTA015535	3.5071	0.0354709
ASMM9PARTA015535	3.5071	0.0354709
ASMM9PARTA015535	3.5071	0.0354709
ASMM9PARTA013855	3.5054	0.0253692
ASMM9PARTA000393	3.50471	0.0403673
ASMM9PARTA004704	3.50467	0.0695998
ASMM9PARTA050256	3.50369	0.0335266
ASMM9PARTA050256	3.50369	0.0335266
ASMM9PARTA000873	3.49923	0.0692885
ASMM9PARTA007013	3.49707	0.041344
ASMM9PARTA007013	3.49707	0.041344
AI588052_P1	3.49652	0.0247088
MM9LINCRNAEXON10180-_P1	3.49378	0.183129
ASMM9PARTA046578	3.49202	0.0302487
ASMM9PARTA048710	3.49154	0.0290256
ASMM9PARTA048710	3.49154	0.0290256
ASMM9PARTA048710	3.49154	0.0290256
ASMM9PARTA048710	3.49154	0.0290256
ASMM9PARTA048710	3.49154	0.0290256
ASMM9PARTA048710	3.49154	0.0290256
ASMM9PARTA048710	3.49154	0.0290256
ASMM9PARTA048710	3.49154	0.0290256
ASMM9PARTA006436	3.49103	0.0508102
ASMM9PARTA008740	3.49079	0.0236526
ASMM9PARTA018622	3.4905	0.0176931
ASMM9PARTA004869	3.48976	0.101055
ASMM9PARTA048482	3.48747	0.013549
ASMM9PARTA048482	3.48747	0.013549
MM9LINCRNAEXON10484+_P1	3.48477	0.222241
ASMM9PARTA001072	3.46825	0.0145482
ASMM9PARTA014389	3.46288	0.038022
ASMM9PARTA015051	3.46196	0.143276
ASMM9PARTA006078	3.4591	0.0600695
ASMM9PARTA049198	3.45733	0.00480567
MM9LINCRNAEXON10607-_P1	3.45525	0.0189403
ASMM9PARTA046242	3.45496	0.0743463
ASMM9PARTA006811	3.45466	0.0661582
mouselincRNA0344-_P1	3.45168	0.039533
ASMM9PARTA008637	3.45113	0.00449702
ASMM9PARTA016437	3.45051	0.384806
ASMM9PARTA016437	3.45051	0.384806
ASMM9PARTA016437	3.45051	0.384806
AI586214_P1	3.4468	0.318743
ASMM9PARTA013180	3.44679	0.140819
ASMM9PARTA051156	3.4457	0.0182
ASMM9PARTA049880	3.44091	0.00176367
ASMM9PARTA009673	3.4355	0.000808709
ASMM9PARTA045804	3.43519	0.353362
ASMM9PARTA049000	3.43044	0.00220404
CUST_79_PI426073487	3.43025	0.0113498
ASMM9PARTA044808	3.42711	0.0387835
ASMM9PARTA018406	3.42437	0.0110222
MM9LINCRNAEXON11609+_P1	3.42394	0.0122642
ASMM9PARTA050826	3.42202	0.0139117
MM9LINCRNAEXON11462-_P1	3.42137	0.0100573
CJ087990_P1	3.42127	0.0179876
ASMM9PARTA047437	3.41937	0.016772
ASMM9PARTA005667	3.41729	0.0112692
ASMM9PARTA005667	3.41729	0.0112692
AI552925_P1	3.4167	0.001569
ASMM9PARTA009755	3.4157	0.0544367
ASMM9PARTA045615	3.41383	0.00957857
ASMM9PARTA016647	3.41337	0.0493574
ASMM9PARTA000506	3.41296	0.00125013
MM9LINCRNAEXON10669+_P1	3.41096	0.0279065
ASMM9PARTA005408	3.40915	0.0121198
ASMM9PARTA005408	3.40915	0.0121198
ASMM9PARTA005408	3.40915	0.0121198
ASMM9PARTA050719	3.40768	0.326868
ASMM9PARTA048283	3.40674	0.281819
ASMM9PARTA018254	3.4046	0.00332832
ASMM9PARTA003053	3.40427	0.0613625
ASMM9PARTA046893	3.39442	0.0791655
ASMM9PARTA046893	3.39442	0.0791655
ASMM9PARTA050959	3.39406	0.345561
ASMM9PARTA001098	3.38584	0.0299435
ASMM9PARTA006447	3.38243	0.01255
ASMM9PARTA048487	3.37705	0.0230463
ASMM9PARTA048487	3.37705	0.0230463
ASMM9PARTA048487	3.37705	0.0230463
ASMM9PARTA048487	3.37705	0.0230463
ASMM9PARTA048487	3.37705	0.0230463
humanlincRNA0926-_P1	3.37607	0.019696
BY211075_P1	3.37396	0.0149159
BY211075_P1	3.37396	0.0149159
BY211075_P1	3.37396	0.0149159
BY211075_P1	3.37396	0.0149159
ASMM9PARTA008910	3.37094	0.0447369
ASMM9PARTA049696	3.37032	0.0231679
ASMM9PARTA014404	3.36626	0.0881664
ASMM9PARTA015154	3.36534	0.0519781
ASMM9PARTA051619	3.36526	0.101752
ASMM9PARTA051619	3.36526	0.101752
ASMM9PARTA004814	3.36127	0.000166034
ASMM9PARTA004814	3.36127	0.000166034
ASMM9PARTA004814	3.36127	0.000166034
ASMM9PARTA004814	3.36127	0.000166034
BG794789_P1	3.35881	0.0493525
ASMM9PARTA012081	3.35806	0.0913699
MM9LINCRNAEXON10413-_P1	3.35743	0.158022
ASMM9PARTA006405	3.35734	0.0230463
ASMM9PARTA005026	3.35711	0.030804
ASMM9PARTA014011	3.35545	0.0937796
ASMM9PARTA046283	3.35295	0.0224631
ASMM9PARTA008212	3.35137	0.10164
ASMM9PARTA005386	3.35114	0.034133
humanlincRNA2390+_P1	3.3506	0.036588
ASMM9PARTA007323	3.35041	0.0198673
ASMM9PARTA015705	3.34824	0.00776188
ASMM9PARTA018706	3.34722	0.016056
ASMM9PARTA019039	3.34511	0.0185859
ASMM9PARTA047771	3.34352	0.0462437
ASMM9PARTA047771	3.34352	0.0462437
ASMM9PARTA047771	3.34352	0.0462437
ASMM9PARTA013825	3.34288	0.0355613
ASMM9PARTA013825	3.34288	0.0355613
ASMM9PARTA017662	3.34248	0.121199
ASMM9PARTA048280	3.3403	0.00329167
ASMM9PARTA048280	3.3403	0.00329167
MM9LINCRNAEXON12032+_P1	3.33915	0.0434436
ASMM9PARTA014806	3.3391	0.0495057
ASMM9PARTA000026	3.33689	0.0393004
ASMM9PARTA000026	3.33689	0.0393004
ASMM9PARTA000026	3.33689	0.0393004
ASMM9PARTA000026	3.33689	0.0393004
ASMM9PARTA000026	3.33689	0.0393004
ASMM9PARTA000026	3.33689	0.0393004
ASMM9PARTA000026	3.33689	0.0393004
ASMM9PARTA015314	3.33491	0.0191216
ASMM9PARTA049627	3.334	0.0389504
ASMM9PARTA003115	3.33321	0.0576067
ASMM9PARTA006854	3.33107	0.0568032
ASMM9PARTA002761	3.33103	0.00535753
DV062790_P1	3.33023	0.00509616
ASMM9PARTA050342	3.32854	0.00899914
ASMM9PARTA001085	3.32459	0.0266887
ASMM9PARTA001085	3.32459	0.0266887
ASMM9PARTA001085	3.32459	0.0266887
ASMM9PARTA002940	3.32435	0.300851
ASMM9PARTA051632	3.31993	0.0156784
ASMM9PARTA001387	3.31951	0.011666
ASMM9PARTA014318	3.31742	0.044585
CUST_183_PI426409190	3.31584	0.126993
ASMM9PARTA013634	3.31568	0.00170673
ASMM9PARTA000821	3.31444	0.0587474
ASMM9PARTA009462	3.31436	0.0138527
mouselincRNA0529-_P1	3.31295	0.0356985
ASMM9PARTA002576	3.30749	0.0894685
ASMM9PARTA045384	3.30625	0.0698176
ASMM9PARTA004056	3.30431	0.0189091
ASMM9PARTA005537	3.30274	0.0148035
MM9LINCRNAEXON11950+_P1	3.30224	0.0228283
ASMM9PARTA005521	3.30091	0.131859
ASMM9PARTA010476	3.29692	0.0496482
mouselincRNA1301-_P1	3.29374	0.344026
ASMM9PARTA049814	3.28868	0.0148506
ASMM9PARTA002469	3.28702	0.0134157
ASMM9PARTA013611	3.2835	0.306788
ASMM9PARTA013611	3.2835	0.306788
MM9LINCRNAEXON10699+_P1	3.28327	0.0116173
ASMM9PARTA011063	3.2829	0.0104521
MM9LINCRNAEXON10050+_P1	3.28193	0.0205875
ASMM9PARTA018204	3.27931	0.00835901
ASMM9PARTA016656	3.27854	0.0176913
MM9LINCRNAEXON10642-_P1	3.27754	0.0305218
ASMM9PARTA003522	3.27732	0.0139208
ASMM9PARTA001102	3.27637	0.0167802
MM9LINCRNAEXON11651+_P1	3.27567	0.0139117
ASMM9PARTA050257	3.27479	0.0159739
ASMM9PARTA008398	3.27301	0.00993042
ASMM9PARTA008058	3.27069	0.0304032
ASMM9PARTA015118	3.27006	0.0108852
MM9LINCRNAEXON10704-_P1	3.26714	0.0218749
ASMM9PARTA006995	3.26695	0.0749297
ASMM9PARTA015557	3.26632	0.00511146
ASMM9PARTA015557	3.26632	0.00511146
ASMM9PARTA015573	3.26587	0.130763
MM9LINCRNAEXON10524-_P1	3.2622	0.0759168
MM9LINCRNAEXON11054+_P1	3.26039	0.266855
ASMM9PARTA008306	3.2526	0.0245525
ASMM9PARTA008306	3.2526	0.0245525
ASMM9PARTA045212	3.25225	0.00329841
ASMM9PARTA045212	3.25225	0.00329841
ASMM9PARTA045212	3.25225	0.00329841
ASMM9PARTA006075	3.2519	0.01453
MM9LINCRNAEXON11332+_P1	3.24954	0.0013166
ASMM9PARTA050547	3.24926	0.0637567
ASMM9PARTA047250	3.24789	0.001569
ASMM9PARTA051292	3.24766	0.12548
ASMM9PARTA051292	3.24766	0.12548
ASMM9PARTA007118	3.24618	0.0738829
ASMM9PARTA013210	3.24313	0.281796
MM9LINCRNAEXON10149+_P1	3.24124	0.0134773
ASMM9PARTA050893	3.24022	0.0427981
ASMM9PARTA005012	3.23893	0.0123115
ASMM9PARTA047266	3.23851	0.0541176
ASMM9PARTA019231	3.23794	0.00908661
ASMM9PARTA051010	3.23732	0.0399579
ASMM9PARTA008889	3.23661	0.0309984
ASMM9PARTA047181	3.23582	0.0270602
MM9LINCRNAEXON10072+_P1	3.23496	0.0116139
ASMM9PARTA014392	3.23461	0.0136921
ASMM9PARTA014392	3.23461	0.0136921
ASMM9PARTA014392	3.23461	0.0136921
ASMM9PARTA014101	3.23017	0.0181746
ASMM9PARTA008679	3.22971	0.0460043
ASMM9PARTA015018	3.22678	0.00404959
ASMM9PARTA050008	3.22286	0.0253399
ASMM9PARTA016868	3.22265	0.00635488
ASMM9PARTA007992	3.22259	0.0275998
ASMM9PARTA001091	3.22177	0.0637232
ASMM9PARTA016293	3.21963	0.0121098
ASMM9PARTA050163	3.21847	0.00761308
ASMM9PARTA050163	3.21847	0.00761308
CUST_125_PI426409190	3.21728	0.0296035
MM9LINCRNAEXON10120+_P1	3.21687	0.082633
ASMM9PARTA017587	3.21266	0.0204355
ASMM9PARTA019289	3.21251	0.0126294
BM933312_P1	3.21238	0.271379
ASMM9PARTA014384	3.21144	0.0347081
ASMM9PARTA004052	3.20838	0.0380113
ASMM9PARTA005196	3.2081	0.00506049
ASMM9PARTA045865	3.20546	0.00624371
ASMM9PARTA045865	3.20546	0.00624371
ASMM9PARTA045865	3.20546	0.00624371
ASMM9PARTA051071	3.20528	0.000649946
ASMM9PARTA007787	3.20266	0.0415106
ASMM9PARTA004062	3.20231	0.0965376
ASMM9PARTA003388	3.20088	0.00988949
ASMM9PARTA049801	3.19967	0.0330659
ASMM9PARTA049983	3.19908	0.0411353
ASMM9PARTA008917	3.19817	0.0481647
ASMM9PARTA008917	3.19817	0.0481647
BB617615_P1	3.19696	0.373191
mouselincRNA0413-_P1	3.19612	0.0434436
ASMM9PARTA002009	3.19531	0.0489774
ASMM9PARTA004221	3.19396	0.0126044
ASMM9PARTA015160	3.19008	0.0240696
ASMM9PARTA008355	3.18833	0.0302281
ASMM9PARTA049910	3.18735	0.00718972
ASMM9PARTA002256	3.18586	0.0548993
ASMM9PARTA008069	3.18559	0.012371
ASMM9PARTA008620	3.18426	0.0468624
MM9LINCRNAEXON11795-_P1	3.18406	0.0645444
MM9LINCRNAEXON11219+_P1	3.18368	0.112091
ASMM9PARTA003832	3.18209	0.0122263
ASMM9PARTA014719	3.18143	0.0198169
ASMM9PARTA000201	3.18043	0.0220905
MM9LINCRNAEXON10821-_P1	3.17971	0.00312526
MM9LINCRNAEXON12084+_P1	3.17829	0.0490683
CUST_106_PI426073487	3.17786	0.0166219
ASMM9PARTA002114	3.17732	0.138582
ASMM9PARTA017670	3.17596	0.0155776
ASMM9PARTA005747	3.17561	0.140704
ASMM9PARTA012474	3.17467	0.107108
ASMM9PARTA002180	3.17336	0.0271233
ASMM9PARTA017696	3.17256	0.00298172
ASMM9PARTA003307	3.17203	0.0182874
ASMM9PARTA005680	3.17137	0.00487552
ASMM9PARTA010515	3.17131	0.0632583
ASMM9PARTA007347	3.17007	0.00439787
ASMM9PARTA010442	3.17004	0.0260991
ASMM9PARTA007615	3.16935	0.104779
MM9LINCRNAEXON10232+_P1	3.16876	0.0349181
humanlincRNA2207+_P1	3.16861	0.0134114
ASMM9PARTA004135	3.16692	0.0316168
MM9LINCRNAEXON10459+_P1	3.16461	7.87489e-05
ASMM9PARTA049467	3.16441	0.024725
MM9LINCRNAEXON11250-_P1	3.1627	0.0412367
ASMM9PARTA003146	3.16178	0.102409
ASMM9PARTA018792	3.16149	0.0265926
ASMM9PARTA008970	3.16085	0.0134509
ASMM9PARTA013066	3.1591	0.0659161
MM9LINCRNAEXON11359-_P1	3.15872	0.0248039
CUST_778_PI426073487	3.1575	0.0336725
ASMM9PARTA018181	3.15726	0.100622
mouselincRNA0394+_P1	3.15656	0.091684
ASMM9PARTA050017	3.15503	0.0497441
ASMM9PARTA049658	3.15301	0.0640518
ASMM9PARTA047899	3.15206	0.000962071
mouselincRNA0231-_P1	3.15162	0.0491608
ASMM9PARTA008096	3.14949	0.0339536
ASMM9PARTA047730	3.14935	0.0287392
ASMM9PARTA003866	3.14929	0.0475248
ASMM9PARTA019461	3.14862	0.0706168
ASMM9PARTA014877	3.14684	0.0302189
ASMM9PARTA014823	3.14469	0.0661035
ASMM9PARTA014823	3.14469	0.0661035
mouselincRNA0797+_P1	3.14268	0.0194868
ASMM9PARTA001194	3.14265	0.277849
CUST_632_PI426073487	3.14208	0.149424
CUST_632_PI426073487	3.14208	0.149424
ASMM9PARTA005713	3.14017	0.00993042
ASMM9PARTA017669	3.13941	0.0331685
ASMM9PARTA017669	3.13941	0.0331685
ASMM9PARTA017669	3.13941	0.0331685
ASMM9PARTA017669	3.13941	0.0331685
ASMM9PARTA003518	3.1361	0.000146774
AK007918_P1	3.13549	0.00511146
AK007918_P1	3.13549	0.00511146
ASMM9PARTA046889	3.13458	0.0359716
ASMM9PARTA014839	3.13387	0.034043
MM9LINCRNAEXON11395-_P1	3.13028	0.00511146
ASMM9PARTA016125	3.12966	0.0713563
ASMM9PARTA044697	3.12855	0.0433172
ASMM9PARTA045031	3.12701	0.00107473
ASMM9PARTA045031	3.12701	0.00107473
ASMM9PARTA006891	3.12536	0.0540602
ASMM9PARTA047024	3.12351	0.0685681
ASMM9PARTA050321	3.1207	0.00220421
ASMM9PARTA007405	3.12028	0.0103729
MM9LINCRNAEXON11144-_P1	3.12	0.0700686
ASMM9PARTA049562	3.11983	0.00561759
ASMM9PARTA015136	3.11596	0.0178161
ASMM9PARTA015136	3.11596	0.0178161
ASMM9PARTA015136	3.11596	0.0178161
ASMM9PARTA046491	3.11449	0.0288892
ASMM9PARTA051150	3.11412	0.034945
MM9LINCRNAEXON10173-_P1	3.11321	0.0794586
CUST_32_PI426409190	3.11316	0.0414315
MM9LINCRNAEXON10464+_P1	3.11131	0.0136874
ASMM9PARTA047633	3.11043	0.133408
ASMM9PARTA016379	3.10646	0.00223422
MM9LINCRNAEXON10327+_P1	3.10606	0.0303152
MM9LINCRNAEXON11701-_P1	3.10552	0.0300144
ASMM9PARTA004843	3.1006	0.0846997
ASMM9PARTA048685	3.09579	0.184097
ASMM9PARTA046498	3.09335	0.0184153
ASMM9PARTA005121	3.09231	0.0182793
ASMM9PARTA016746	3.09212	0.0530699
ASMM9PARTA005335	3.09156	0.0426265
MM9LINCRNAEXON11548-_P1	3.09091	0.0243944
ASMM9PARTA050732	3.09057	0.00812715
ASMM9PARTA008802	3.09033	0.0230463
ASMM9PARTA046194	3.08964	0.0611153
ASMM9PARTA005643	3.0891	0.0494998
ASMM9PARTA005643	3.0891	0.0494998
ASMM9PARTA009178	3.08896	0.00535753
ASMM9PARTA016249	3.08812	0.0172891
ASMM9PARTA047496	3.08809	0.0405508
ASMM9PARTA002189	3.08751	0.0461866
MM9LINCRNAEXON10241+_P1	3.08555	0.00338418
MM9LINCRNAEXON11078-_P1	3.08521	0.0121284
ASMM9PARTA004624	3.08277	0.0176782
ASMM9PARTA005061	3.0808	0.0412367
ASMM9PARTA014940	3.0792	0.00554569
ASMM9PARTA013996	3.0792	0.0177254
ASMM9PARTA018441	3.07877	0.373351
ASMM9PARTA017209	3.07796	0.0358915
ASMM9PARTA002165	3.07768	8.47478e-05
ASMM9PARTA009458	3.07732	0.135147
ASMM9PARTA003702	3.07671	0.00763406
humanlincRNA1094-_P1	3.07547	0.0170857
ASMM9PARTA013687	3.07526	0.0594713
ASMM9PARTA013687	3.07526	0.0594713
ASMM9PARTA013687	3.07526	0.0594713
ASMM9PARTA018180	3.07522	0.067532
ASMM9PARTA018180	3.07522	0.067532
ASMM9PARTA017719	3.07475	0.0115767
MM9LINCRNAEXON10394-_P1	3.07354	0.0695898
ASMM9PARTA048574	3.07346	0.00407707
ASMM9PARTA048616	3.07207	0.0530837
MM9LINCRNAEXON10608+_P1	3.07167	0.0047461
CUST_56_PI426409190	3.0699	0.0745721
ASMM9PARTA015295	3.06697	0.00484008
ASMM9PARTA019051	3.06421	0.00805178
ASMM9PARTA048168	3.0619	0.00128421
ASMM9PARTA048168	3.0619	0.00128421
ASMM9PARTA013451	3.05987	0.0162575
ASMM9PARTA002931	3.05925	0.0136521
ASMM9PARTA006268	3.05805	0.0247085
ASMM9PARTA046190	3.05742	0.0273793
ASMM9PARTA047422	3.0571	0.0157205
MM9LINCRNAEXON11381-_P1	3.05506	0.0333947
ASMM9PARTA004861	3.0524	0.00905296
ASMM9PARTA019069	3.05058	0.00700726
ASMM9PARTA007800	3.05039	0.13212
ASMM9PARTA018552	3.05012	0.0147292
ASMM9PARTA050454	3.04736	0.0309673
ASMM9PARTA010501	3.0436	0.109989
ASMM9PARTA049601	3.04122	0.0407666
ASMM9PARTA049601	3.04122	0.0407666
ASMM9PARTA006334	3.03837	0.0211745
CUST_643_PI426073487	3.03806	0.0403215
ASMM9PARTA003906	3.03633	0.0793184
ASMM9PARTA007144	3.03598	0.00278883
ASMM9PARTA049835	3.03465	0.0145478
ASMM9PARTA049835	3.03465	0.0145478
ASMM9PARTA017956	3.03416	0.0205569
ASMM9PARTA047659	3.03285	0.0724608
ASMM9PARTA044990	3.03253	0.0329634
ASMM9PARTA009996	3.03184	0.00258533
ASMM9PARTA047637	3.03068	0.00862306
ASMM9PARTA014107	3.0285	0.140231
ASMM9PARTA047544	3.02834	0.0261825
ASMM9PARTA047544	3.02834	0.0261825
ASMM9PARTA002140	3.02795	0.0568542
ASMM9PARTA045070	3.02757	0.0151153
ASMM9PARTA006493	3.02718	0.0313095
MM9LINCRNAEXON10897+_P1	3.0258	0.0301619
ASMM9PARTA004750	3.02532	0.00715707
CB236921_P1	3.02313	0.0356795
ASMM9PARTA005641	3.02244	0.0671517
ASMM9PARTA047516	3.02029	0.0320731
MM9LINCRNAEXON10691-_P1	3.01914	0.194036
humanlincRNA2149-_P1	3.01741	0.0594074
ASMM9PARTA045702	3.01686	0.0434075
ASMM9PARTA002884	3.01632	0.00625942
humanlincRNA1587-_P1	3.0161	0.0228881
mouselincRNA1595-_P1	3.01295	0.032988
ASMM9PARTA019638	3.0129	0.0512846
ASMM9PARTA013605	3.01268	0.0415029
ASMM9PARTA045505	3.01217	0.00680029
ASMM9PARTA045505	3.01217	0.00680029
ASMM9PARTA045505	3.01217	0.00680029
ASMM9PARTA045505	3.01217	0.00680029
ASMM9PARTA014555	3.01135	0.0238355
ASMM9PARTA002161	3.01075	0.068032
MM9LINCRNAEXON10922+_P1	3.01052	0.00329167
ASMM9PARTA050633	3.01045	0.050452
ASMM9PARTA016682	3.00876	0.0309984
ASMM9PARTA016682	3.00876	0.0309984
ASMM9PARTA016682	3.00876	0.0309984
ASMM9PARTA016682	3.00876	0.0309984
ASMM9PARTA007824	3.00789	0.0652166
ASMM9PARTA007824	3.00789	0.0652166
ASMM9PARTA007824	3.00789	0.0652166
ASMM9PARTA007824	3.00789	0.0652166
MM9LINCRNAEXON12075+_P1	3.00652	0.00828967
CUST_466_PI426073487	3.00544	0.0576204
ASMM9PARTA050466	3.00457	0.0218484
ASMM9PARTA000780	3.00412	0.016056
MM9LINCRNAEXON11995-_P1	3.0041	0.00325506
ASMM9PARTA018619	3.00402	0.000166034
ASMM9PARTA045969	3.00388	0.026082
ASMM9PARTA050819	3.00376	0.0113498
ASMM9PARTA050819	3.00376	0.0113498
ASMM9PARTA050819	3.00376	0.0113498
ASMM9PARTA050819	3.00376	0.0113498
ASMM9PARTA005514	3.00293	0.001569
ASMM9PARTA005453	3.00198	0.0266975
ASMM9PARTA048703	3.00152	0.00917126
ASMM9PARTA048703	3.00152	0.00917126
ASMM9PARTA048703	3.00152	0.00917126
ASMM9PARTA048703	3.00152	0.00917126
ASMM9PARTA048703	3.00152	0.00917126
ASMM9PARTA048703	3.00152	0.00917126
ASMM9PARTA048703	3.00152	0.00917126
ASMM9PARTA048703	3.00152	0.00917126
ASMM9PARTA008883	3.0006	0.079842
ASMM9PARTA007202	2.99949	0.0757908
ASMM9PARTA049516	2.99767	0.0397592
CUST_160_PI426409190	2.99679	0.062876
ASMM9PARTA006146	2.99594	0.593691
ASMM9PARTA006146	2.99594	0.593691
ASMM9PARTA006146	2.99594	0.593691
ASMM9PARTA046798	2.99575	0.00216861
ASMM9PARTA046798	2.99575	0.00216861
ASMM9PARTA008567	2.99541	0.0174641
ASMM9PARTA000518	2.99283	0.00424618
ASMM9PARTA009051	2.99264	0.0103135
ASMM9PARTA046624	2.99183	0.0105116
MM9LINCRNAEXON10020+_P1	2.9908	0.0328944
MM9LINCRNAEXON11316+_P1	2.99056	0.0385661
ASMM9PARTA017695	2.99017	0.100751
ASMM9PARTA007846	2.98967	0.0244334
ASMM9PARTA001809	2.98897	0.0174416
ASMM9PARTA001809	2.98897	0.0174416
AK086696_P1	2.98723	0.0250811
BY012341_P1	2.98693	0.0113599
ASMM9PARTA002722	2.98474	0.0143013
ASMM9PARTA009628	2.98427	0.00154099
MM9LINCRNAEXON11036+_P1	2.98329	0.0113906
ASMM9PARTA016221	2.98231	0.0118701
ASMM9PARTA008280	2.98175	0.0818955
ASMM9PARTA008280	2.98175	0.0818955
ASMM9PARTA008280	2.98175	0.0818955
ASMM9PARTA009338	2.98136	0.00218947
ASMM9PARTA004912	2.98128	0.0469213
ASMM9PARTA015233	2.97889	0.145947
humanlincRNA0671+_P1	2.97723	0.0330659
AU259006_P1	2.97609	0.0309233
ASMM9PARTA046634	2.97445	0.0679937
ASMM9PARTA046634	2.97445	0.0679937
ASMM9PARTA016219	2.97306	0.0462077
ASMM9PARTA048026	2.9728	0.0386978
ASMM9PARTA015588	2.97264	0.0242463
ASMM9PARTA015588	2.97264	0.0242463
AW121278_P1	2.97257	0.035346
ASMM9PARTA051118	2.96538	0.0511774
MM9LINCRNAEXON10032+_P1	2.96355	0.00728375
ASMM9PARTA045600	2.96329	0.0247531
ASMM9PARTA017703	2.96293	0.0377325
ASMM9PARTA015606	2.96259	0.0811912
ASMM9PARTA005815	2.96201	0.0851554
ASMM9PARTA002974	2.96186	0.0176913
CUST_138_PI426409190	2.96116	0.016306
ASMM9PARTA014130	2.95991	0.170013
MM9LINCRNAEXON11393-_P1	2.9587	0.0110222
humanlincRNA2319+_P1	2.95804	0.014476
ASMM9PARTA016552	2.95334	0.0724933
mouselincRNA0614+_P1	2.95239	0.0769599
MM9LINCRNAEXON11834+_P1	2.95192	0.00544692
ASMM9PARTA015666	2.94965	0.0201586
ASMM9PARTA005099	2.94783	0.0584186
ASMM9PARTA003310	2.94696	0.068626
ASMM9PARTA051688	2.94616	0.0226765
ASMM9PARTA048443	2.94538	0.316602
ASMM9PARTA048443	2.94538	0.316602
ASMM9PARTA048443	2.94538	0.316602
ASMM9PARTA048443	2.94538	0.316602
ASMM9PARTA009939	2.94508	0.183906
ASMM9PARTA002402	2.94488	0.000740943
ASMM9PARTA012031	2.94439	0.0236515
ASMM9PARTA000171	2.9428	0.0790818
ASMM9PARTA049349	2.94174	0.028205
ASMM9PARTA049349	2.94174	0.028205
MM9LINCRNAEXON10918-_P1	2.94128	0.0283388
ASMM9PARTA046154	2.93975	0.035614
MM9LINCRNAEXON10017+_P1	2.93954	0.0337898
CUST_336_PI426073487	2.93952	0.0418121
CUST_336_PI426073487	2.93952	0.0418121
CUST_336_PI426073487	2.93952	0.0418121
CUST_336_PI426073487	2.93952	0.0418121
ASMM9PARTA004424	2.93904	0.0360893
ASMM9PARTA006988	2.93897	0.0996287
ASMM9PARTA000239	2.93884	0.0619203
ASMM9PARTA000239	2.93884	0.0619203
ASMM9PARTA003233	2.93798	0.140834
ASMM9PARTA003857	2.93634	0.0157115
ASMM9PARTA049206	2.93593	0.287185
ASMM9PARTA049206	2.93593	0.287185
ASMM9PARTA049206	2.93593	0.287185
ASMM9PARTA049206	2.93593	0.287185
ASMM9PARTA049206	2.93593	0.287185
humanlincRNA0319+_P1	2.93424	0.00557666
ASMM9PARTA011513	2.93404	0.0789596
ASMM9PARTA050432	2.9331	0.131228
ASMM9PARTA049048	2.93215	0.048345
mouselincRNA1425+_P1	2.93132	0.17871
humanlincRNA1396-_P1	2.93106	0.0664119
ASMM9PARTA006356	2.93104	0.0911281
ASMM9PARTA004223	2.93091	0.0110227
ASMM9PARTA018482	2.93083	0.0403673
ASMM9PARTA006222	2.92979	0.0534215
ASMM9PARTA006222	2.92979	0.0534215
ASMM9PARTA006222	2.92979	0.0534215
ASMM9PARTA006222	2.92979	0.0534215
ASMM9PARTA007048	2.92856	0.0179608
ASMM9PARTA016240	2.92822	0.0749213
CUST_413_PI426073487	2.92658	0.0146353
humanlincRNA2101+_P1	2.92513	0.0766669
ASMM9PARTA046358	2.92428	0.0179608
ASMM9PARTA046358	2.92428	0.0179608
ASMM9PARTA051035	2.9239	0.0107936
ASMM9PARTA007926	2.92137	0.0627459
MM9LINCRNAEXON11295+_P1	2.92115	0.00954878
ASMM9PARTA016488	2.91661	0.108809
ASMM9PARTA045459	2.91585	0.0329525
humanlincRNA0115+_P1	2.91494	0.330646
ASMM9PARTA047788	2.91468	0.00214703
ASMM9PARTA047788	2.91468	0.00214703
ASMM9PARTA002307	2.91369	0.00259327
ASMM9PARTA016444	2.91279	0.0836403
BI107540_P1	2.91192	0.482054
ASMM9PARTA005682	2.91177	0.0011835
ASMM9PARTA010955	2.911	0.00333354
ASMM9PARTA051425	2.91029	0.00680309
MM9LINCRNAEXON10475+_P1	2.90676	0.0400187
CUST_19_PI426409190	2.90649	0.0643597
ASMM9PARTA000928	2.90633	0.016091
ASMM9PARTA012631	2.90498	0.0189536
BB633529_P1	2.90495	0.0425202
ASMM9PARTA050211	2.90419	0.120212
ASMM9PARTA050211	2.90419	0.120212
ASMM9PARTA050211	2.90419	0.120212
ASMM9PARTA050211	2.90419	0.120212
ASMM9PARTA004202	2.90406	0.0920845
MM9LINCRNAEXON11859+_P1	2.90235	0.0139208
ASMM9PARTA010892	2.90161	0.0623035
ASMM9PARTA004935	2.90098	0.0190942
ASMM9PARTA001975	2.9006	0.0323454
ASMM9PARTA009664	2.899	0.0115822
ASMM9PARTA001660	2.89881	0.0731176
ASMM9PARTA051282	2.89856	0.0636839
MM9LINCRNAEXON11442+_P1	2.89681	0.00971164
ASMM9PARTA009630	2.89607	0.00100723
ASMM9PARTA014087	2.89303	0.067284
CK373162_P1	2.89279	0.0128883
ASMM9PARTA003120	2.8927	0.0237561
ASMM9PARTA045086	2.8926	0.00666734
ASMM9PARTA045086	2.8926	0.00666734
ASMM9PARTA015413	2.89239	0.0283388
ASMM9PARTA004586	2.89169	0.0304475
ASMM9PARTA004586	2.89169	0.0304475
ASMM9PARTA004586	2.89169	0.0304475
humanlincRNA0312+_P1	2.89136	0.0125216
ASMM9PARTA011941	2.89134	0.184273
ASMM9PARTA011351	2.89107	0.0253144
ASMM9PARTA010541	2.89048	0.226725
ASMM9PARTA003140	2.8904	0.00330524
ASMM9PARTA008548	2.89003	0.0600144
ASMM9PARTA008548	2.89003	0.0600144
ASMM9PARTA010791	2.88768	0.0522093
ASMM9PARTA048546	2.8858	0.0374607
ASMM9PARTA048546	2.8858	0.0374607
ASMM9PARTA048546	2.8858	0.0374607
ASMM9PARTA048383	2.88445	0.103258
ASMM9PARTA048383	2.88445	0.103258
ASMM9PARTA049388	2.88295	0.340536
ASMM9PARTA015297	2.88279	0.0216024
ASMM9PARTA000732	2.88266	0.0416401
CUST_730_PI426073487	2.88236	0.0279065
ASMM9PARTA002754	2.88136	0.224352
ASMM9PARTA015980	2.88097	0.0248221
ASMM9PARTA006147	2.88058	0.00401747
ASMM9PARTA005004	2.87983	0.0339622
MM9LINCRNAEXON10398+_P1	2.87973	0.011153
ASMM9PARTA003312	2.87915	0.04328
ASMM9PARTA003312	2.87915	0.04328
MM9LINCRNAEXON12061-_P1	2.87782	0.0730361
ASMM9PARTA015017	2.8772	0.0106642
ASMM9PARTA005900	2.87688	0.0430465
ASMM9PARTA005625	2.87433	0.0697775
ASMM9PARTA005625	2.87433	0.0697775
ASMM9PARTA005625	2.87433	0.0697775
ASMM9PARTA000909	2.87424	0.0337898
MM9LINCRNAEXON10230+_P1	2.87395	0.00154099
ASMM9PARTA013474	2.87383	0.0216727
ASMM9PARTA049721	2.87334	0.0643281
ASMM9PARTA050451	2.87259	0.00729788
ASMM9PARTA007102	2.87216	0.00566606
ASMM9PARTA049348	2.87109	0.00262126
ASMM9PARTA047284	2.8706	0.0291109
ASMM9PARTA000125	2.87024	0.0542024
ASMM9PARTA018205	2.87006	0.0205173
ASMM9PARTA001158	2.86974	0.010949
ASMM9PARTA001338	2.86946	0.00575386
MM9LINCRNAEXON10113-_P1	2.86822	0.00890628
ASMM9PARTA002793	2.86802	0.0176913
ASMM9PARTA015191	2.8679	0.0028331
ASMM9PARTA049159	2.86763	0.0243295
ASMM9PARTA009373	2.86696	0.0966473
ASMM9PARTA016063	2.86676	0.00207083
ASMM9PARTA009560	2.86595	0.0563929
MM9LINCRNAEXON10464-_P1	2.86551	0.0137863
ASMM9PARTA017692	2.8651	0.0379725
MM9LINCRNAEXON10155-_P1	2.86453	0.0122695
ASMM9PARTA009480	2.86388	0.0319966
ASMM9PARTA017429	2.86267	0.0493715
ASMM9PARTA002650	2.86157	0.341982
ASMM9PARTA008038	2.86137	0.0457872
MM9LINCRNAEXON11872+_P1	2.86089	0.0552696
MM9LINCRNAEXON11301+_P1	2.8601	0.00869512
ASMM9PARTA047973	2.86003	0.0303599
ASMM9PARTA047973	2.86003	0.0303599
ASMM9PARTA047973	2.86003	0.0303599
ASMM9PARTA047973	2.86003	0.0303599
ASMM9PARTA049756	2.85981	0.0284042
ASMM9PARTA049756	2.85981	0.0284042
ASMM9PARTA017211	2.85892	0.07343
MM9LINCRNAEXON11364+_P1	2.85891	0.00219664
ASMM9PARTA046284	2.85857	0.0278608
ASMM9PARTA018429	2.85758	0.00828967
ASMM9PARTA018429	2.85758	0.00828967
BU946273_P1	2.85678	0.142502
ASMM9PARTA000067	2.85459	0.0368194
ASMM9PARTA007943	2.85295	0.0162446
ASMM9PARTA002926	2.85078	0.0216608
ASMM9PARTA046440	2.84929	0.0525941
CUST_842_PI426073487	2.84919	0.0184108
ASMM9PARTA011642	2.84838	0.00908661
ASMM9PARTA001032	2.8473	0.151359
mouselincRNA0413+_P1	2.84694	0.0332868
ASMM9PARTA006763	2.8458	0.012192
AV271283_P1	2.84513	0.0536865
ASMM9PARTA016352	2.84419	0.0153959
ASMM9PARTA017138	2.84392	0.0136893
CUST_176_PI426409190	2.84241	0.0318572
MM9LINCRNAEXON10472-_P1	2.84159	0.0284417
ASMM9PARTA048671	2.83907	0.0269437
ASMM9PARTA009351	2.83883	0.0310821
ASMM9PARTA017598	2.83875	0.0176913
ASMM9PARTA009167	2.83861	0.00680029
ASMM9PARTA048601	2.83845	0.0185034
ASMM9PARTA009004	2.83716	0.0525941
ASMM9PARTA013161	2.837	0.0758991
ASMM9PARTA008790	2.83623	0.0434127
ASMM9PARTA049523	2.83603	0.00993042
ASMM9PARTA001422	2.83596	0.0229646
ASMM9PARTA002057	2.83521	0.0149159
ASMM9PARTA007589	2.83468	0.0897978
ASMM9PARTA003360	2.83272	0.0367171
MM9LINCRNAEXON10851-_P1	2.8327	0.0358079
ASMM9PARTA013681	2.83081	0.00473565
ASMM9PARTA013681	2.83081	0.00473565
ASMM9PARTA048149	2.83066	0.0028331
ASMM9PARTA002141	2.83058	0.0313095
ASMM9PARTA001035	2.8302	0.0631112
MM9LINCRNAEXON11141+_P1	2.83006	0.0187168
ASMM9PARTA014590	2.83003	0.153565
ASMM9PARTA014590	2.83003	0.153565
mouselincRNA0582-_P1	2.82774	0.178112
BC172760_P1	2.82715	0.00501192
BC172760_P1	2.82715	0.00501192
BC172760_P1	2.82715	0.00501192
BC172760_P1	2.82715	0.00501192
BC172760_P1	2.82715	0.00501192
ASMM9PARTA003905	2.82641	0.0611876
ASMM9PARTA014530	2.82527	0.00736925
MM9LINCRNAEXON10520-_P1	2.82519	0.107466
ASMM9PARTA004837	2.82471	0.0023528
ASMM9PARTA050857	2.82429	0.0581556
humanlincRNA0622-_P1	2.82094	0.0245525
humanlincRNA0506+_P1	2.81973	0.0202644
ASMM9PARTA045257	2.81905	0.115305
ASMM9PARTA051768	2.81862	0.0145434
ASMM9PARTA002764	2.81666	0.0672336
ASMM9PARTA001755	2.81642	0.0310821
MM9LINCRNAEXON10228-_P1	2.81566	0.00944781
ASMM9PARTA045856	2.81517	0.0194045
ASMM9PARTA045856	2.81517	0.0194045
ASMM9PARTA045856	2.81517	0.0194045
ASMM9PARTA045856	2.81517	0.0194045
ASMM9PARTA044949	2.81437	0.0644836
ASMM9PARTA009038	2.81408	0.113709
ASMM9PARTA008359	2.81263	0.0283976
ASMM9PARTA000366	2.81226	0.0212676
ASMM9PARTA008673	2.81102	0.018239
ASMM9PARTA000305	2.81015	0.00182941
MM9LINCRNAEXON11533-_P1	2.80983	0.0836282
MM9LINCRNAEXON10180+_P1	2.80966	0.00598197
MM9LINCRNAEXON10572+_P1	2.80761	0.0330114
ASMM9PARTA008814	2.80743	0.0232034
ASMM9PARTA006607	2.80663	0.0501243
ASMM9PARTA048965	2.80623	0.129399
ASMM9PARTA048965	2.80623	0.129399
ASMM9PARTA013090	2.80604	0.087317
ASMM9PARTA013090	2.80604	0.087317
ASMM9PARTA013090	2.80604	0.087317
humanlincRNA2260+_P1	2.80597	0.0254256
ASMM9PARTA002460	2.80556	0.0339682
ASMM9PARTA015382	2.80472	0.0279284
ASMM9PARTA002349	2.80463	0.0245525
ASMM9PARTA046639	2.80298	0.0232469
ASMM9PARTA001583	2.80282	0.081171
ASMM9PARTA018251	2.80239	0.0552022
MM9LINCRNAEXON10488-_P1	2.80105	0.00993042
ASMM9PARTA011427	2.79983	0.0600253
ASMM9PARTA048882	2.79952	0.00287595
ASMM9PARTA045242	2.79912	0.0325125
ASMM9PARTA000826	2.79896	0.0194692
ASMM9PARTA000468	2.7987	0.000318987
ASMM9PARTA050138	2.79757	0.00669572
ASMM9PARTA050138	2.79757	0.00669572
ASMM9PARTA005426	2.7973	0.0146851
ASMM9PARTA001818	2.79715	0.0450109
MM9LINCRNAEXON11644+_P1	2.79386	0.0260248
MM9LINCRNAEXON10746+_P1	2.79264	0.00525916
AW113776_P1	2.79065	0.0507693
ASMM9PARTA015440	2.79063	0.172248
ASMM9PARTA015263	2.79051	0.0115361
mouselincRNA1279+_P1	2.78868	0.0228904
ASMM9PARTA016698	2.78858	0.151066
ASMM9PARTA016698	2.78858	0.151066
MM9LINCRNAEXON11034-_P1	2.78716	0.00435458
MM9LINCRNAEXON11304+_P1	2.78591	0.0448203
MM9LINCRNAEXON10615-_P1	2.78502	0.236084
MM9LINCRNAEXON11858-_P1	2.78486	0.0145478
BC128340_P1	2.78431	0.108156
ASMM9PARTA050345	2.78367	0.0268898
ASMM9PARTA050345	2.78367	0.0268898
ASMM9PARTA016039	2.78317	0.0266851
ASMM9PARTA051270	2.78149	0.104919
ASMM9PARTA045202	2.78038	0.0180942
ASMM9PARTA045202	2.78038	0.0180942
ASMM9PARTA049976	2.78034	0.0532216
ASMM9PARTA049976	2.78034	0.0532216
ASMM9PARTA050135	2.77995	0.0102978
ASMM9PARTA048179	2.77542	0.00772635
ASMM9PARTA018299	2.77536	0.0432796
ASMM9PARTA011375	2.77497	0.00828967
ASMM9PARTA005316	2.77444	0.0128949
ASMM9PARTA044961	2.77303	0.0216334
ASMM9PARTA017407	2.77155	0.00211042
ASMM9PARTA045121	2.7713	0.0306531
MM9LINCRNAEXON10070+_P1	2.77091	0.0436589
ASMM9PARTA005885	2.7703	0.0250811
ASMM9PARTA051345	2.76973	0.0522318
ASMM9PARTA002767	2.76971	0.00323484
ASMM9PARTA050099	2.76955	0.0407666
CN688208_P1	2.76954	0.0172326
ASMM9PARTA049491	2.76897	0.0321537
ASMM9PARTA017334	2.76632	0.0597201
ASMM9PARTA002379	2.76603	0.00501192
MM9LINCRNAEXON10267-_P1	2.76585	0.0166256
ASMM9PARTA018249	2.76344	0.0875381
ASMM9PARTA015318	2.76296	0.024824
ASMM9PARTA050523	2.76199	0.000303325
ASMM9PARTA003837	2.76199	0.0419227
ASMM9PARTA003837	2.76199	0.0419227
ASMM9PARTA004734	2.76199	0.0367844
ASMM9PARTA048470	2.76175	0.181513
ASMM9PARTA046260	2.76106	0.0066318
AI255174_P1	2.7608	0.00993042
ASMM9PARTA008743	2.76015	0.0215597
ASMM9PARTA015131	2.75954	0.125746
ASMM9PARTA015131	2.75954	0.125746
ASMM9PARTA047110	2.75939	0.00993042
ASMM9PARTA047110	2.75939	0.00993042
MM9LINCRNAEXON10339+_P1	2.75852	0.0162994
ASMM9PARTA008258	2.75829	0.0423249
ASMM9PARTA050521	2.75823	0.0111285
ASMM9PARTA048342	2.75582	0.0200764
MM9LINCRNAEXON12061+_P1	2.75487	0.0493293
ASMM9PARTA010695	2.75414	0.27205
ASMM9PARTA019004	2.75376	0.0320969
ASMM9PARTA001643	2.75338	0.1008
ASMM9PARTA002969	2.75283	0.069022
MM9LINCRNAEXON12054-_P1	2.75267	0.0817344
BG092798_P1	2.7505	0.0142731
ASMM9PARTA003944	2.75048	0.00374757
CUST_180_PI426409190	2.75012	0.0192377
ASMM9PARTA047357	2.74912	0.0242605
ASMM9PARTA016242	2.74824	0.0632068
ASMM9PARTA000298	2.74701	0.0238007
ASMM9PARTA000298	2.74701	0.0238007
ASMM9PARTA016910	2.74698	0.0579805
ASMM9PARTA016910	2.74698	0.0579805
ASMM9PARTA016910	2.74698	0.0579805
MM9LINCRNAEXON11728+_P1	2.74614	0.166641
ASMM9PARTA017251	2.74285	0.0382423
ASMM9PARTA015193	2.74261	0.0391678
ASMM9PARTA051514	2.74185	0.0508189
ASMM9PARTA006450	2.74134	0.0556269
ASMM9PARTA000496	2.73939	0.00668817
ASMM9PARTA002658	2.73926	0.0358915
ASMM9PARTA049236	2.73871	0.178465
ASMM9PARTA015206	2.73721	0.0295057
ASMM9PARTA005090	2.73636	0.0179608
ASMM9PARTA001408	2.73598	0.0636163
ASMM9PARTA008601	2.73589	0.0101582
AK138338_P1	2.73463	0.00870013
ASMM9PARTA018315	2.73422	0.0488427
ASMM9PARTA018315	2.73422	0.0488427
ASMM9PARTA014785	2.73419	0.0566706
ASMM9PARTA012559	2.73389	0.037854
humanlincRNA1812+_P1	2.73346	0.011153
ASMM9PARTA018642	2.73312	0.135453
ASMM9PARTA049161	2.73287	0.0290256
ASMM9PARTA050955	2.73152	0.0448008
ASMM9PARTA050955	2.73152	0.0448008
ASMM9PARTA007869	2.73124	0.0172763
ASMM9PARTA004399	2.73123	0.0136794
CUST_350_PI426073487	2.73105	0.0165034
ASMM9PARTA000188	2.73081	0.0508928
ASMM9PARTA006790	2.73011	0.115091
ASMM9PARTA006790	2.73011	0.115091
ASMM9PARTA016983	2.72992	0.0905002
ASMM9PARTA007337	2.72904	0.0215752
ASMM9PARTA004637	2.72866	0.0808524
ASMM9PARTA017441	2.72859	0.120212
ASMM9PARTA013385	2.72774	0.0603098
ASMM9PARTA003718	2.72738	0.132319
ASMM9PARTA049628	2.72714	0.00552754
ASMM9PARTA016836	2.72677	0.069513
ASMM9PARTA016836	2.72677	0.069513
ASMM9PARTA016836	2.72677	0.069513
ASMM9PARTA013823	2.7261	0.00853024
mouselincRNA1250-_P1	2.72537	0.0479526
ASMM9PARTA049087	2.72489	0.0118125
ASMM9PARTA049087	2.72489	0.0118125
ASMM9PARTA049087	2.72489	0.0118125
ASMM9PARTA000791	2.72473	0.0866132
ASMM9PARTA008929	2.72289	0.0103515
ASMM9PARTA010057	2.72268	0.00819909
ASMM9PARTA008813	2.72171	0.0149624
ASMM9PARTA049851	2.72096	0.00988949
ASMM9PARTA008843	2.71912	0.0229942
ASMM9PARTA046945	2.71899	0.00721382
ASMM9PARTA005073	2.71712	0.0232693
humanlincRNA0966+_P1	2.71645	0.0111285
CF804534_P1	2.71564	0.0773187
ASMM9PARTA001863	2.71551	0.0138847
ASMM9PARTA050737	2.71501	0.0619502
CUST_337_PI426073487	2.71464	0.0196443
CO044174_P1	2.7132	0.040966
ASMM9PARTA003356	2.71272	0.0327748
ASMM9PARTA001841	2.71147	0.00592979
humanlincRNA0520-_P1	2.71145	0.0292794
ASMM9PARTA050270	2.7097	0.00351236
ASMM9PARTA050270	2.7097	0.00351236
ASMM9PARTA050270	2.7097	0.00351236
ASMM9PARTA047860	2.7096	0.0120609
ASMM9PARTA006187	2.70944	0.0329525
humanlincRNA1211+_P1	2.70772	0.277632
ASMM9PARTA000386	2.70651	0.013455
MM9LINCRNAEXON11378+_P1	2.70607	0.00800691
ASMM9PARTA017422	2.70487	0.0567191
ASMM9PARTA017730	2.70464	0.0065214
ASMM9PARTA008810	2.70196	0.0351191
ASMM9PARTA015521	2.701	0.0709652
MM9LINCRNAEXON11549-_P1	2.70013	0.00507894
CUST_148_PI426073487	2.69987	0.108539
MM9LINCRNAEXON11178+_P1	2.69959	0.0176913
ASMM9PARTA008987	2.69917	0.0256129
MM9LINCRNAEXON11479-_P1	2.69911	0.0133621
ASMM9PARTA011142	2.69831	0.0239837
ASMM9PARTA010242	2.69802	0.0722978
ASMM9PARTA008321	2.69584	0.0120024
MM9LINCRNAEXON11769-_P1	2.69528	0.00300968
humanlincRNA1627+_P1	2.69516	0.0212171
MM9LINCRNAEXON11395+_P1	2.69473	0.0158834
CR516416_P1	2.6937	0.0644834
humanlincRNA0842-_P1	2.69331	0.0137855
ASMM9PARTA008797	2.69307	0.0159296
ASMM9PARTA048921	2.69209	0.0556973
MM9LINCRNAEXON11966-_P1	2.69152	0.117351
ASMM9PARTA017491	2.68999	0.301368
ASMM9PARTA050187	2.68906	0.0948616
ASMM9PARTA007642	2.68872	0.00917126
ASMM9PARTA001959	2.68764	0.00931765
ASMM9PARTA007517	2.6852	0.0178177
AI427689_P1	2.68475	0.0334245
MM9LINCRNAEXON11266+_P1	2.68456	0.0208248
ASMM9PARTA045976	2.68442	0.0216545
ASMM9PARTA045374	2.68331	0.0437137
ASMM9PARTA002524	2.68324	0.0120229
ASMM9PARTA048041	2.68316	0.0164935
ASMM9PARTA019751	2.68303	0.0182997
ASMM9PARTA007932	2.68162	0.0916496
ASMM9PARTA016060	2.6798	0.00446406
ASMM9PARTA050804	2.67969	0.0119235
MM9LINCRNAEXON11267+_P1	2.67927	0.00492558
MM9LINCRNAEXON10235+_P1	2.67846	0.0195923
ASMM9PARTA018165	2.67769	0.239936
ASMM9PARTA015883	2.67768	0.1278
MM9LINCRNAEXON10074-_P1	2.67737	0.317398
ASMM9PARTA017761	2.67721	0.0679799
ASMM9PARTA008491	2.67717	0.0249372
MM9LINCRNAEXON10589+_P1	2.67689	0.0494519
ASMM9PARTA049371	2.67627	0.0564385
humanlincRNA1953+_P1	2.67617	0.175925
MM9LINCRNAEXON10164+_P1	2.67574	0.014548
MM9LINCRNAEXON10814+_P1	2.67566	0.0456718
ASMM9PARTA007868	2.67534	0.00302698
ASMM9PARTA048037	2.67495	0.0484318
ASMM9PARTA010825	2.67415	0.0126076
ASMM9PARTA051046	2.67261	0.00329841
ASMM9PARTA004974	2.67229	0.100711
ASMM9PARTA051729	2.67206	0.0088167
ASMM9PARTA017495	2.67199	0.091684
CUST_136_PI426409190	2.66973	0.0110135
ASMM9PARTA050213	2.66785	0.0344077
ASMM9PARTA049372	2.66755	0.0110222
ASMM9PARTA049372	2.66755	0.0110222
ASMM9PARTA049372	2.66755	0.0110222
ASMM9PARTA049372	2.66755	0.0110222
ASMM9PARTA049372	2.66755	0.0110222
ASMM9PARTA049372	2.66755	0.0110222
ASMM9PARTA049372	2.66755	0.0110222
MM9LINCRNAEXON11060-_P1	2.66676	0.00705277
ASMM9PARTA049975	2.66672	0.00262126
ASMM9PARTA009154	2.66667	0.0225481
ASMM9PARTA016731	2.66644	0.0531167
ASMM9PARTA016731	2.66644	0.0531167
ASMM9PARTA003684	2.66528	0.0270553
MM9LINCRNAEXON11481-_P1	2.66397	0.0526401
ASMM9PARTA051739	2.66328	0.0294539
ASMM9PARTA004577	2.66207	0.0256157
mouselincRNA0997-_P1	2.66193	0.0437137
ASMM9PARTA009603	2.66096	0.0427468
ASMM9PARTA009603	2.66096	0.0427468
ASMM9PARTA008283	2.65887	0.0187941
ASMM9PARTA018415	2.65742	0.170739
ASMM9PARTA018415	2.65742	0.170739
ASMM9PARTA046715	2.65739	0.0304032
ASMM9PARTA046715	2.65739	0.0304032
ASMM9PARTA046715	2.65739	0.0304032
ASMM9PARTA002106	2.65724	0.487222
ASMM9PARTA008804	2.65648	0.0464141
ASMM9PARTA008233	2.65632	0.00801645
ASMM9PARTA006440	2.65618	0.0181553
ASMM9PARTA006440	2.65618	0.0181553
ASMM9PARTA006440	2.65618	0.0181553
ASMM9PARTA018166	2.65592	0.0344578
ASMM9PARTA011523	2.65563	0.0227585
ASMM9PARTA001165	2.65359	0.0688146
ASMM9PARTA003844	2.65345	0.0631102
ASMM9PARTA001195	2.65199	0.0217446
ASMM9PARTA001195	2.65199	0.0217446
ASMM9PARTA001195	2.65199	0.0217446
ASMM9PARTA001195	2.65199	0.0217446
ASMM9PARTA015475	2.6519	0.0190875
ASMM9PARTA015475	2.6519	0.0190875
ASMM9PARTA000492	2.65188	0.164375
ASMM9PARTA049688	2.6509	0.0288051
ASMM9PARTA004934	2.65075	0.0517525
ASMM9PARTA049444	2.64982	0.0340438
ASMM9PARTA049444	2.64982	0.0340438
ASMM9PARTA000340	2.64969	0.110865
ASMM9PARTA000340	2.64969	0.110865
ASMM9PARTA045402	2.6495	0.111414
ASMM9PARTA045402	2.6495	0.111414
ASMM9PARTA001946	2.64851	0.0620211
ASMM9PARTA047755	2.64838	0.0215641
ASMM9PARTA051498	2.64831	0.0226975
ASMM9PARTA050498	2.64812	0.0138527
ASMM9PARTA014571	2.64762	0.112214
ASMM9PARTA002499	2.64755	0.408544
ASMM9PARTA002555	2.64688	0.00818264
ASMM9PARTA015872	2.64677	0.0794486
humanlincRNA2233-_P1	2.64546	0.0115829
MM9LINCRNAEXON10834+_P1	2.64471	0.0367533
ASMM9PARTA019245	2.64403	0.0218561
ASMM9PARTA019245	2.64403	0.0218561
AK028973_P1	2.64196	0.0435996
ASMM9PARTA049408	2.64161	0.0347099
ASMM9PARTA049408	2.64161	0.0347099
ASMM9PARTA049408	2.64161	0.0347099
ASMM9PARTA049408	2.64161	0.0347099
ASMM9PARTA049408	2.64161	0.0347099
ASMM9PARTA049408	2.64161	0.0347099
ASMM9PARTA005067	2.64136	0.00442005
ASMM9PARTA006711	2.64038	0.141824
ASMM9PARTA016331	2.63973	0.000789384
ASMM9PARTA016331	2.63973	0.000789384
ASMM9PARTA008625	2.6395	0.0237358
ASMM9PARTA013296	2.63863	0.0345872
MM9LINCRNAEXON12079+_P1	2.63825	0.00298066
ASMM9PARTA015618	2.63807	0.034133
ASMM9PARTA050962	2.63793	0.0149368
ASMM9PARTA003721	2.63737	0.0136521
ASMM9PARTA004726	2.63588	0.0174995
BY366314_P1	2.63528	0.0184108
ASMM9PARTA044927	2.6352	0.016772
ASMM9PARTA003143	2.63503	0.0151417
ASMM9PARTA047662	2.63435	0.0610962
AV463490_P1	2.6338	0.0622992
ASMM9PARTA008159	2.63368	0.0180942
ASMM9PARTA004292	2.63354	0.316218
ASMM9PARTA017774	2.63353	0.0519731
ASMM9PARTA017774	2.63353	0.0519731
ASMM9PARTA007534	2.63281	0.0423694
ASMM9PARTA007534	2.63281	0.0423694
ASMM9PARTA047844	2.63259	0.0445432
ASMM9PARTA008549	2.63182	0.00718775
ASMM9PARTA000646	2.6317	0.0268731
ASMM9PARTA000447	2.63151	0.093968
ASMM9PARTA051803	2.63101	0.0143418
ASMM9PARTA001214	2.63041	0.0618953
ASMM9PARTA006120	2.6301	0.0560431
ASMM9PARTA006120	2.6301	0.0560431
ASMM9PARTA046957	2.62948	0.0245525
ASMM9PARTA001463	2.62894	0.0362753
ASMM9PARTA045250	2.62872	0.0162937
ASMM9PARTA045250	2.62872	0.0162937
ASMM9PARTA013938	2.62674	0.0645371
ASMM9PARTA013938	2.62674	0.0645371
ASMM9PARTA013938	2.62674	0.0645371
ASMM9PARTA013938	2.62674	0.0645371
ASMM9PARTA013938	2.62674	0.0645371
MM9LINCRNAEXON11464+_P1	2.62636	0.0211945
ASMM9PARTA045327	2.62615	0.0501647
ASMM9PARTA009425	2.62506	0.070304
ASMM9PARTA008080	2.62459	0.0198152
CK428989_P1	2.62457	0.0167296
ASMM9PARTA048889	2.6242	0.0312879
ASMM9PARTA048889	2.6242	0.0312879
ASMM9PARTA000406	2.62401	0.113651
ASMM9PARTA018924	2.62238	0.00176367
mouselincRNA0814-_P1	2.62235	0.0205708
ASMM9PARTA002360	2.62196	0.0531393
ASMM9PARTA009518	2.62189	0.0636415
ASMM9PARTA009518	2.62189	0.0636415
ASMM9PARTA015106	2.62169	0.00665417
ASMM9PARTA000556	2.62124	0.594826
ASMM9PARTA011898	2.62076	0.311043
ASMM9PARTA045346	2.61962	0.0298808
ASMM9PARTA015053	2.61912	0.156372
MM9LINCRNAEXON11892-_P1	2.61885	0.101916
ASMM9PARTA006395	2.61718	0.0971232
ASMM9PARTA044926	2.61709	0.0279284
ASMM9PARTA044926	2.61709	0.0279284
ASMM9PARTA044926	2.61709	0.0279284
ASMM9PARTA044926	2.61709	0.0279284
ASMM9PARTA001788	2.61651	0.0306494
ASMM9PARTA001545	2.6164	0.0330072
ASMM9PARTA014815	2.61565	0.0193595
ASMM9PARTA005601	2.61533	0.0371334
ASMM9PARTA000823	2.61506	0.0471324
ASMM9PARTA016670	2.61307	0.0367389
ASMM9PARTA016259	2.61214	0.0185739
AA145044_P1	2.61169	0.0259078
ASMM9PARTA006170	2.61158	0.0145004
ASMM9PARTA047623	2.61131	0.0685003
ASMM9PARTA005693	2.61102	0.00993042
ASMM9PARTA010407	2.6106	0.0281196
ASMM9PARTA000959	2.60987	0.00760879
ASMM9PARTA004681	2.60958	0.0204939
ASMM9PARTA000511	2.60942	0.0176913
ASMM9PARTA048897	2.60888	0.025123
ASMM9PARTA005323	2.60872	0.0903558
ASMM9PARTA005323	2.60872	0.0903558
MM9LINCRNAEXON11915-_P1	2.60864	0.0566932
ASMM9PARTA045672	2.60624	0.0310821
ASMM9PARTA045672	2.60624	0.0310821
ASMM9PARTA001314	2.60599	0.0706017
ASMM9PARTA009067	2.60573	0.0185223
ASMM9PARTA046987	2.60547	0.0110806
ASMM9PARTA046987	2.60547	0.0110806
ASMM9PARTA047304	2.60466	0.015319
ASMM9PARTA049832	2.60448	0.031078
ASMM9PARTA049832	2.60448	0.031078
ASMM9PARTA001290	2.60331	0.100706
ASMM9PARTA049932	2.6031	0.0108367
ASMM9PARTA006921	2.60202	0.0173139
ASMM9PARTA045611	2.60187	0.000881192
ASMM9PARTA046717	2.60158	0.0184108
ASMM9PARTA046717	2.60158	0.0184108
ASMM9PARTA005679	2.60148	0.0256697
MM9LINCRNAEXON10808-_P1	2.60139	0.00680309
ASMM9PARTA015956	2.60076	0.0126051
ASMM9PARTA015956	2.60076	0.0126051
ASMM9PARTA015956	2.60076	0.0126051
ASMM9PARTA006378	2.59998	0.0575216
ASMM9PARTA005756	2.59925	0.0301555
ASMM9PARTA050231	2.59879	0.0120004
ASMM9PARTA050231	2.59879	0.0120004
ASMM9PARTA017444	2.59666	0.0144072
humanlincRNA2473-_P1	2.59646	0.0528358
ASMM9PARTA004078	2.59329	0.0182874
ASMM9PARTA016165	2.59321	0.0678631
CUST_322_PI426073487	2.59161	0.0714122
CUST_322_PI426073487	2.59161	0.0714122
ASMM9PARTA017855	2.59075	0.118499
AW545291_P1	2.59038	0.0527856
ASMM9PARTA010492	2.59025	0.0384585
ASMM9PARTA050275	2.58997	0.00988949
ASMM9PARTA018149	2.58946	0.00612892
ASMM9PARTA010889	2.58946	0.0325113
ASMM9PARTA004887	2.58874	0.0239118
ASMM9PARTA049231	2.58873	0.0757424
ASMM9PARTA049231	2.58873	0.0757424
mouselincRNA0544-_P1	2.58812	0.0542365
CUST_99_PI426409190	2.5876	0.0101638
ASMM9PARTA049306	2.58741	0.0279284
MM9LINCRNAEXON10005+_P1	2.5867	0.00946115
ASMM9PARTA049209	2.58613	0.0014032
ASMM9PARTA018265	2.58602	0.113315
ASMM9PARTA018265	2.58602	0.113315
mouselincRNA1171-_P1	2.58528	0.0417686
CUST_484_PI426073487	2.58466	0.0387319
CUST_484_PI426073487	2.58466	0.0387319
MM9LINCRNAEXON10245+_P1	2.58417	0.0101562
MM9LINCRNAEXON11572+_P1	2.58385	0.0118701
BB840167_P1	2.58345	0.0325113
ASMM9PARTA006548	2.58308	0.0256282
ASMM9PARTA007924	2.58243	0.0221053
ASMM9PARTA010851	2.58196	0.0301258
ASMM9PARTA009759	2.58164	0.0322425
ASMM9PARTA014264	2.5813	0.0536963
ASMM9PARTA014264	2.5813	0.0536963
ASMM9PARTA001629	2.58094	0.0959966
ASMM9PARTA001184	2.57972	0.0664454
ASMM9PARTA001184	2.57972	0.0664454
ASMM9PARTA004277	2.57875	6.47295e-05
ASMM9PARTA015526	2.57852	0.0436643
ASMM9PARTA015384	2.57719	0.00205655
BE651978_P1	2.57666	0.0110222
ASMM9PARTA010370	2.57618	0.00736675
EL964962_P1	2.57591	0.0738616
ASMM9PARTA045326	2.57568	0.0348892
ASMM9PARTA007811	2.57546	0.159221
ASMM9PARTA049557	2.57454	0.232597
ASMM9PARTA049557	2.57454	0.232597
ASMM9PARTA008986	2.574	0.00700523
MM9LINCRNAEXON11717-_P1	2.57375	0.111612
ASMM9PARTA005597	2.57369	0.01255
ASMM9PARTA002381	2.57284	0.26149
ASMM9PARTA013440	2.57272	0.0216334
ASMM9PARTA048585	2.57204	0.169376
ASMM9PARTA003160	2.57197	0.000722012
ASMM9PARTA009615	2.57174	0.0440346
ASMM9PARTA005805	2.5717	0.0810818
ASMM9PARTA046719	2.57113	0.0168939
MM9LINCRNAEXON11332-_P1	2.57081	0.00781936
ASMM9PARTA000313	2.57067	0.0309606
ASMM9PARTA008839	2.57005	0.0110222
ASMM9PARTA018988	2.57004	0.529606
ASMM9PARTA000787	2.56978	0.0867495
MM9LINCRNAEXON10006-_P1	2.56942	0.167622
MM9LINCRNAEXON10960+_P1	2.56773	0.0223965
ASMM9PARTA010002	2.56717	0.0283261
CF585596_P1	2.56693	0.0749297
CF585596_P1	2.56693	0.0749297
CF585596_P1	2.56693	0.0749297
CF585596_P1	2.56693	0.0749297
CF585596_P1	2.56693	0.0749297
CF585596_P1	2.56693	0.0749297
ASMM9PARTA051738	2.56563	0.0187937
ASMM9PARTA046536	2.56549	0.0588904
ASMM9PARTA046661	2.56512	0.0601356
ASMM9PARTA006704	2.5651	0.154201
BY733216_P1	2.56504	0.0155039
ASMM9PARTA002924	2.56489	0.0794463
ASMM9PARTA004822	2.56487	0.018377
ASMM9PARTA004822	2.56487	0.018377
ASMM9PARTA001080	2.56311	0.0935305
ASMM9PARTA008118	2.56306	0.0867495
ASMM9PARTA013645	2.56296	0.0585458
MM9LINCRNAEXON11034+_P1	2.56248	0.00637474
ASMM9PARTA048199	2.5617	0.028573
ASMM9PARTA050813	2.5614	0.0808524
ASMM9PARTA050813	2.5614	0.0808524
ASMM9PARTA017813	2.56081	0.160327
ASMM9PARTA017813	2.56081	0.160327
ASMM9PARTA010766	2.56078	0.0270333
ASMM9PARTA001231	2.56058	0.0632068
ASMM9PARTA008932	2.56047	0.0243318
ASMM9PARTA009126	2.56034	0.0229931
MM9LINCRNAEXON11048-_P1	2.55944	0.0611568
ASMM9PARTA011582	2.55903	0.0892631
ASMM9PARTA015458	2.5589	0.00310096
ASMM9PARTA006054	2.55877	0.0236741
ASMM9PARTA003442	2.55787	0.0655491
ASMM9PARTA000924	2.55771	0.0566157
ASMM9PARTA046823	2.55709	0.0516647
ASMM9PARTA006123	2.55683	0.0115934
ASMM9PARTA013619	2.55653	0.0641634
ASMM9PARTA001587	2.55622	0.0287867
ASMM9PARTA002168	2.55563	0.049014
ASMM9PARTA019064	2.55531	0.0197375
ASMM9PARTA015562	2.55531	0.0431033
ASMM9PARTA004967	2.55522	0.0585505
ASMM9PARTA005148	2.55422	0.0110222
ASMM9PARTA046109	2.55421	0.0368762
ASMM9PARTA004680	2.55405	0.118605
ASMM9PARTA002072	2.55268	0.0142745
BY674726_P1	2.55237	0.022122
ASMM9PARTA004632	2.55183	0.0675375
ASMM9PARTA005619	2.55135	0.0317118
MM9LINCRNAEXON10984-_P1	2.55067	0.0244422
MM9LINCRNAEXON10082+_P1	2.54985	0.00680912
ASMM9PARTA004452	2.5493	0.261138
ASMM9PARTA017595	2.54839	0.0166333
ASMM9PARTA019894	2.54774	0.0216024
ASMM9PARTA051241	2.54772	0.00271435
ASMM9PARTA004859	2.54765	0.0250777
ASMM9PARTA004859	2.54765	0.0250777
ASMM9PARTA051430	2.5469	0.00797583
ASMM9PARTA045254	2.54678	0.195507
ASMM9PARTA008924	2.54544	0.0139301
ASMM9PARTA004260	2.54474	0.000568419
ASMM9PARTA017755	2.54447	0.189474
ASMM9PARTA048808	2.54413	0.131972
ASMM9PARTA001273	2.54299	0.0338911
ASMM9PARTA001273	2.54299	0.0338911
ASMM9PARTA001273	2.54299	0.0338911
ASMM9PARTA001867	2.54264	0.0366958
humanlincRNA0191+_P1	2.54263	0.131228
humanlincRNA1527+_P1	2.54254	0.0176913
MM9LINCRNAEXON11725-_P1	2.54211	0.110271
ASMM9PARTA002515	2.54189	0.00439787
MM9LINCRNAEXON11079+_P1	2.54059	0.0293504
ASMM9PARTA019647	2.53894	0.0159114
ASMM9PARTA019647	2.53894	0.0159114
ASMM9PARTA008400	2.53765	0.0301672
ASMM9PARTA047861	2.53741	0.0787615
ASMM9PARTA001802	2.53737	0.0276364
ASMM9PARTA015768	2.53694	0.0290256
ASMM9PARTA010605	2.53667	0.14279
ASMM9PARTA015826	2.53666	0.0437137
ASMM9PARTA015826	2.53666	0.0437137
ASMM9PARTA007940	2.53577	0.047521
ASMM9PARTA016266	2.53519	0.00511606
BQ945390_P1	2.5347	0.0221708
ASMM9PARTA045681	2.53371	0.0120004
ASMM9PARTA045681	2.53371	0.0120004
ASMM9PARTA045681	2.53371	0.0120004
ASMM9PARTA049341	2.53336	0.0429172
MM9LINCRNAEXON10702+_P1	2.53328	0.0600928
MM9LINCRNAEXON11650+_P1	2.53288	0.00554014
MM9LINCRNAEXON10487-_P1	2.53263	0.0318397
ASMM9PARTA015847	2.53238	0.00832693
ASMM9PARTA008684	2.53199	0.00667136
mouselincRNA0065+_P1	2.53158	0.0493592
ASMM9PARTA003399	2.53092	0.0303767
humanlincRNA2296-_P1	2.53069	0.0131567
MM9LINCRNAEXON11531+_P1	2.5305	0.0187128
ASMM9PARTA019212	2.52925	0.0187128
ASMM9PARTA049809	2.52919	0.0891995
ASMM9PARTA049809	2.52919	0.0891995
ASMM9PARTA005292	2.52892	0.00305272
ASMM9PARTA049494	2.52885	0.0249755
ASMM9PARTA005150	2.5281	0.0882637
ASMM9PARTA009881	2.52791	0.0325125
ASMM9PARTA015833	2.5245	0.0103585
CA586296_P1	2.52437	0.0942635
ASMM9PARTA045720	2.52394	0.0153158
MM9LINCRNAEXON11731+_P1	2.52361	0.0144941
ASMM9PARTA008307	2.52296	0.0200613
ASMM9PARTA049119	2.52274	0.0293292
MM9LINCRNAEXON11571-_P1	2.52273	0.0196543
ASMM9PARTA002651	2.52265	0.0155366
ASMM9PARTA051631	2.52251	0.0718917
ASMM9PARTA051631	2.52251	0.0718917
ASMM9PARTA051631	2.52251	0.0718917
ASMM9PARTA051631	2.52251	0.0718917
ASMM9PARTA051631	2.52251	0.0718917
ASMM9PARTA051631	2.52251	0.0718917
ASMM9PARTA051631	2.52251	0.0718917
ASMM9PARTA010280	2.52249	0.18721
ASMM9PARTA048225	2.52248	0.0437137
MM9LINCRNAEXON11543-_P1	2.52245	0.0312174
ASMM9PARTA003159	2.52245	0.0136521
ASMM9PARTA014456	2.52189	0.0730691
ASMM9PARTA019411	2.52159	0.0252278
ASMM9PARTA009162	2.5209	0.0240946
ASMM9PARTA004557	2.52009	0.0426895
MM9LINCRNAEXON10257+_P1	2.52001	0.0124996
ASMM9PARTA001473	2.51998	0.017021
MM9LINCRNAEXON11766+_P1	2.51885	0.0346675
ASMM9PARTA003689	2.51881	0.0119119
ASMM9PARTA014302	2.51866	0.0170852
ASMM9PARTA000712	2.51862	0.0937821
AW495718_P1	2.51809	0.0146918
ASMM9PARTA009866	2.5177	0.0270662
ASMM9PARTA018117	2.51763	0.0180942
ASMM9PARTA014163	2.51717	0.0342907
ASMM9PARTA003185	2.51604	0.0239431
ASMM9PARTA005112	2.51567	0.0282036
MM9LINCRNAEXON10333+_P1	2.51533	0.000834856
ASMM9PARTA011742	2.51499	0.0154257
CUST_789_PI426073487	2.51486	0.0553018
CUST_689_PI426073487	2.51464	0.0882058
mouselincRNA0522-_P1	2.51393	0.0176913
ASMM9PARTA014622	2.51326	0.0151176
ASMM9PARTA014622	2.51326	0.0151176
ASMM9PARTA014622	2.51326	0.0151176
ASMM9PARTA019252	2.51275	0.00497377
ASMM9PARTA019252	2.51275	0.00497377
ASMM9PARTA019252	2.51275	0.00497377
ASMM9PARTA019252	2.51275	0.00497377
ASMM9PARTA019252	2.51275	0.00497377
MM9LINCRNAEXON11341-_P1	2.51158	0.178173
ASMM9PARTA001823	2.51117	0.0235932
ASMM9PARTA008901	2.51078	0.00244688
ASMM9PARTA008044	2.51074	0.00603527
MM9LINCRNAEXON11112-_P1	2.51069	0.0268898
CK429132_P1	2.51062	0.00946115
CUST_426_PI426073487	2.51046	0.119738
ASMM9PARTA050942	2.50901	0.0561003
MM9LINCRNAEXON10435-_P1	2.50835	0.0287665
ASMM9PARTA013615	2.50814	0.0186936
ASMM9PARTA019137	2.5078	0.0550318
ASMM9PARTA003283	2.50778	0.0145131
ASMM9PARTA016860	2.50762	0.0576204
ASMM9PARTA051740	2.50702	0.0749297
ASMM9PARTA051192	2.5069	0.0397502
AI181832_P1	2.50664	0.046064
ASMM9PARTA007032	2.50608	0.0787818
ASMM9PARTA014249	2.50578	0.0402482
ASMM9PARTA014249	2.50578	0.0402482
ASMM9PARTA014249	2.50578	0.0402482
ASMM9PARTA014249	2.50578	0.0402482
MM9LINCRNAEXON10471+_P1	2.50571	0.0104521
MM9LINCRNAEXON10250+_P1	2.50561	0.0374607
ASMM9PARTA050492	2.50472	0.000661399
ASMM9PARTA013234	2.50441	0.159843
ASMM9PARTA003493	2.50373	0.0538723
ASMM9PARTA009449	2.50365	0.0387835
ASMM9PARTA000100	2.50338	0.00758509
ASMM9PARTA048069	2.50269	0.0629411
ASMM9PARTA048069	2.50269	0.0629411
ASMM9PARTA046816	2.50233	0.0185843
ASMM9PARTA047276	2.50197	0.0279284
ASMM9PARTA017185	2.50162	0.0495006
ASMM9PARTA047078	2.50027	0.123317
ASMM9PARTA008348	2.49998	0.160148
humanlincRNA1037+_P1	2.49963	0.0149234
ASMM9PARTA002825	2.49954	0.0158611
ASMM9PARTA017216	2.49788	0.0702536
ASMM9PARTA003805	2.49771	0.0088167
ASMM9PARTA004821	2.4976	0.101752
ASMM9PARTA008402	2.49742	0.0287302
ASMM9PARTA018027	2.4951	0.132654
ASMM9PARTA047348	2.49484	0.0286404
ASMM9PARTA004529	2.49397	0.0287588
ASMM9PARTA017896	2.49381	0.0132861
CUST_325_PI426073487	2.49363	0.0274855
ASMM9PARTA006861	2.49267	0.0115579
ASMM9PARTA045140	2.49229	0.179319
ASMM9PARTA018185	2.4912	0.0271202
MM9LINCRNAEXON12118+_P1	2.49102	0.0641238
MM9LINCRNAEXON10688-_P1	2.491	0.00139753
mouselincRNA0158-_P1	2.49099	0.0836552
ASMM9PARTA046235	2.49067	0.0120024
ASMM9PARTA002691	2.49028	0.0113498
MM9LINCRNAEXON10579+_P1	2.4902	0.029927
ASMM9PARTA018957	2.48988	0.0206892
ASMM9PARTA018957	2.48988	0.0206892
ASMM9PARTA018957	2.48988	0.0206892
ASMM9PARTA018957	2.48988	0.0206892
ASMM9PARTA006534	2.48951	0.0156422
ASMM9PARTA017832	2.48941	0.237857
ASMM9PARTA000174	2.48938	0.0819265
humanlincRNA1119+_P1	2.48908	0.0149084
ASMM9PARTA015422	2.4889	0.0435996
ASMM9PARTA001100	2.48863	0.033052
ASMM9PARTA003862	2.48859	0.0864513
ASMM9PARTA003862	2.48859	0.0864513
ASMM9PARTA004776	2.48859	0.0207284
ASMM9PARTA004776	2.48859	0.0207284
ASMM9PARTA048082	2.48853	0.0173606
ASMM9PARTA016962	2.48796	0.0932734
MM9LINCRNAEXON11259-_P1	2.48795	0.0183831
ASMM9PARTA050764	2.4879	0.101579
MM9LINCRNAEXON10007-_P1	2.48763	0.111744
ASMM9PARTA003234	2.48619	0.293727
ASMM9PARTA049904	2.48593	0.0377325
ASMM9PARTA004956	2.4853	0.0717013
MM9LINCRNAEXON10664-_P1	2.48518	0.0457646
MM9LINCRNAEXON11373-_P1	2.48506	0.0768982
ASMM9PARTA008177	2.48323	0.00995333
ASMM9PARTA006364	2.48314	0.00220479
ASMM9PARTA010998	2.48296	0.0157627
ASMM9PARTA014115	2.48249	0.034133
ASMM9PARTA003357	2.48208	0.0811807
ASMM9PARTA050735	2.48178	0.0205708
CB843511_P1	2.4797	0.00917126
ASMM9PARTA049951	2.47952	0.0272681
ASMM9PARTA014509	2.47937	0.038022
ASMM9PARTA002612	2.47844	0.00334535
ASMM9PARTA007220	2.4782	0.0285729
mouselincRNA0288-_P1	2.47809	0.0227825
ASMM9PARTA050162	2.47742	0.00910006
ASMM9PARTA050162	2.47742	0.00910006
ASMM9PARTA003098	2.47741	0.015194
ASMM9PARTA018428	2.47685	0.152048
BE332232_P1	2.47684	0.0125755
ASMM9PARTA047987	2.4765	0.0191108
humanlincRNA2190+_P1	2.4765	0.0290256
MM9LINCRNAEXON11376+_P1	2.47637	0.014476
ASMM9PARTA009374	2.47624	0.0506373
ASMM9PARTA009374	2.47624	0.0506373
ASMM9PARTA009374	2.47624	0.0506373
MM9LINCRNAEXON11770-_P1	2.47602	0.0241325
ASMM9PARTA003344	2.476	0.032382
ASMM9PARTA019786	2.47493	0.0251007
MM9LINCRNAEXON11759+_P1	2.4747	0.0125071
ASMM9PARTA003956	2.4743	0.00517674
ASMM9PARTA016734	2.47423	0.0131289
ASMM9PARTA049827	2.47405	0.0232622
MM9LINCRNAEXON10006+_P1	2.47392	0.00213565
ASMM9PARTA045981	2.47351	0.0434536
ASMM9PARTA048794	2.47305	0.0410149
ASMM9PARTA048794	2.47305	0.0410149
ASMM9PARTA048794	2.47305	0.0410149
ASMM9PARTA005210	2.47244	0.00604936
ASMM9PARTA004442	2.47235	0.005415
ASMM9PARTA048840	2.47227	0.0274022
ASMM9PARTA009842	2.47225	0.0313793
ASMM9PARTA046316	2.4707	0.0835839
ASMM9PARTA045222	2.47063	0.0918271
ASMM9PARTA004732	2.47039	0.0557015
MM9LINCRNAEXON10193+_P1	2.46902	0.0028331
ASMM9PARTA008157	2.46896	0.109305
ASMM9PARTA006567	2.46875	0.0132279
ASMM9PARTA049175	2.46869	0.00884516
ASMM9PARTA005028	2.46853	0.0577698
ASMM9PARTA008313	2.46826	0.0280192
ASMM9PARTA016108	2.46724	0.0709652
ASMM9PARTA002746	2.46721	0.0236825
MM9LINCRNAEXON11314-_P1	2.4671	0.012371
MM9LINCRNAEXON11536+_P1	2.46617	0.0898142
ASMM9PARTA051547	2.46611	0.00224062
ASMM9PARTA001466	2.46512	0.0253897
ASMM9PARTA046695	2.46497	0.0287662
ASMM9PARTA046695	2.46497	0.0287662
MM9LINCRNAEXON10502+_P1	2.46382	0.0128769
ASMM9PARTA049641	2.46325	0.0226765
ASMM9PARTA049641	2.46325	0.0226765
ASMM9PARTA012616	2.46314	0.00188706
ASMM9PARTA004479	2.46304	0.00682419
humanlincRNA2106-_P1	2.46278	0.038383
ASMM9PARTA050931	2.46229	0.0859752
ASMM9PARTA050931	2.46229	0.0859752
ASMM9PARTA050931	2.46229	0.0859752
ASMM9PARTA046348	2.46214	0.0482344
MM9LINCRNAEXON10605+_P1	2.46165	0.0236737
MM9LINCRNAEXON10321-_P1	2.46163	0.0741794
ASMM9PARTA000230	2.46154	0.0108367
ASMM9PARTA014828	2.4598	0.0253897
ASMM9PARTA017350	2.45979	0.0367844
ASMM9PARTA045814	2.45915	0.00680029
ASMM9PARTA045814	2.45915	0.00680029
ASMM9PARTA045814	2.45915	0.00680029
ASMM9PARTA004881	2.45905	0.097847
ASMM9PARTA005432	2.45889	0.0190674
AA475029_P1	2.45875	0.0571867
ASMM9PARTA006513	2.45838	0.0272681
ASMM9PARTA015289	2.45818	0.0347841
ASMM9PARTA015289	2.45818	0.0347841
ASMM9PARTA049829	2.4579	0.00678964
ASMM9PARTA049591	2.45773	0.0443316
ASMM9PARTA017477	2.45765	0.144723
ASMM9PARTA017477	2.45765	0.144723
ASMM9PARTA017477	2.45765	0.144723
ASMM9PARTA017477	2.45765	0.144723
ASMM9PARTA018963	2.45729	0.0768835
ASMM9PARTA009109	2.45723	0.518023
ASMM9PARTA010540	2.45718	0.02262
ASMM9PARTA000237	2.45698	0.0481502
ASMM9PARTA050460	2.45686	0.0174416
[truncated: 11,911 more rows]

## Sheet: P28 vs. P7 down
ProbeName	fold change	FDR
ASMM9PARTA050514	-1.00002	0.0453356
ASMM9PARTA003520	-1.0002	0.440337
ASMM9PARTA046273	-1.00078	0.155804
ASMM9PARTA014620	-1.00086	0.261246
CUST_79_PI426409190	-1.00095	0.162865
BC027087_P1	-1.00104	0.0475248
ASMM9PARTA016596	-1.00109	0.173856
ASMM9PARTA010321	-1.00113	0.315147
ASMM9PARTA048494	-1.00114	0.0819265
CUST_42_PI426409190	-1.00124	0.105108
CB055629_P1	-1.00132	0.433714
ASMM9PARTA004120	-1.00143	0.304012
ASMM9PARTA019074	-1.00148	0.683434
ASMM9PARTA013297	-1.00148	0.0132153
ASMM9PARTA045714	-1.00154	0.0803005
ASMM9PARTA017411	-1.00157	0.330918
humanlincRNA1546+_P1	-1.00165	0.194394
ASMM9PARTA013798	-1.00178	0.92865
ASMM9PARTA005041	-1.0019	0.051827
BB306094_P1	-1.00197	0.239543
ASMM9PARTA049170	-1.00198	0.966614
ASMM9PARTA049170	-1.00198	0.966614
MM9LINCRNAEXON10220+_P1	-1.00212	0.696619
ASMM9PARTA003046	-1.00213	0.865065
ASMM9PARTA046724	-1.00219	0.128811
ASMM9PARTA046724	-1.00219	0.128811
ASMM9PARTA017904	-1.00238	0.233294
ASMM9PARTA017904	-1.00238	0.233294
ASMM9PARTA006317	-1.00242	0.0743693
ASMM9PARTA005241	-1.00247	0.992037
AV357293_P1	-1.00283	0.797277
ASMM9PARTA045245	-1.00288	0.22988
ASMM9PARTA010361	-1.00291	0.0170014
ASMM9PARTA010590	-1.00347	0.0505978
ASMM9PARTA006805	-1.00347	0.652104
ASMM9PARTA014977	-1.0035	0.828325
ASMM9PARTA016645	-1.0035	0.433381
ASMM9PARTA013120	-1.00353	0.362296
ASMM9PARTA002614	-1.00355	0.474277
ASMM9PARTA018385	-1.00371	0.548484
ASMM9PARTA017901	-1.0039	0.37417
ASMM9PARTA002079	-1.00393	0.301273
ASMM9PARTA017943	-1.00397	0.24503
ASMM9PARTA017943	-1.00397	0.24503
ASMM9PARTA017943	-1.00397	0.24503
ASMM9PARTA017943	-1.00397	0.24503
ASMM9PARTA017943	-1.00397	0.24503
ASMM9PARTA018576	-1.00408	0.133841
ASMM9PARTA017539	-1.00423	0.932909
ASMM9PARTA016559	-1.0043	0.364348
ASMM9PARTA016559	-1.0043	0.364348
ASMM9PARTA009474	-1.00445	0.856344
ASMM9PARTA010681	-1.00452	0.328915
ASMM9PARTA002981	-1.00466	0.0411353
ASMM9PARTA050179	-1.00467	0.258909
ASMM9PARTA013731	-1.00473	0.99831
ASMM9PARTA014999	-1.00475	0.52976
ASMM9PARTA012845	-1.00497	0.578203
ASMM9PARTA015853	-1.00505	0.47247
ASMM9PARTA011846	-1.00546	0.468329
ASMM9PARTA013157	-1.00549	0.400123
ASMM9PARTA013157	-1.00549	0.400123
ASMM9PARTA013157	-1.00549	0.400123
ASMM9PARTA013157	-1.00549	0.400123
ASMM9PARTA013157	-1.00549	0.400123
ASMM9PARTA013157	-1.00549	0.400123
ASMM9PARTA045626	-1.00555	0.809171
ASMM9PARTA051389	-1.00559	0.428977
ASMM9PARTA051389	-1.00559	0.428977
ASMM9PARTA005184	-1.00563	0.995657
ASMM9PARTA005184	-1.00563	0.995657
ASMM9PARTA005184	-1.00563	0.995657
ASMM9PARTA002857	-1.00577	0.99472
ASMM9PARTA013592	-1.00588	0.820328
ASMM9PARTA011366	-1.00598	0.697214
ASMM9PARTA050288	-1.00604	0.998716
ASMM9PARTA018901	-1.00619	0.22806
ASMM9PARTA019465	-1.00626	0.00524476
ASMM9PARTA016820	-1.00629	0.307443
ASMM9PARTA005494	-1.00633	0.332407
AW491054_P1	-1.00642	0.993879
ASMM9PARTA010284	-1.00645	0.928121
ASMM9PARTA045104	-1.00653	0.00405687
ASMM9PARTA004212	-1.00668	0.38718
ASMM9PARTA051477	-1.00677	0.00768699
ASMM9PARTA048213	-1.00691	0.816916
ASMM9PARTA013046	-1.00692	0.155102
ASMM9PARTA013631	-1.00708	0.271791
ASMM9PARTA012445	-1.00716	0.581392
ASMM9PARTA047074	-1.00717	0.168135
ASMM9PARTA019276	-1.00732	0.339095
ASMM9PARTA015908	-1.00751	0.681619
ASMM9PARTA047384	-1.00751	0.570058
ASMM9PARTA013884	-1.00767	0.721854
ASMM9PARTA051263	-1.00772	0.271302
ASMM9PARTA045038	-1.00781	0.97132
ASMM9PARTA049860	-1.00788	0.401782
MM9LINCRNAEXON10386-_P1	-1.00807	0.0774751
ASMM9PARTA045243	-1.00823	0.947219
ASMM9PARTA012844	-1.00825	0.0263261
ASMM9PARTA004819	-1.00826	0.898418
ASMM9PARTA047937	-1.00835	0.17819
ASMM9PARTA047937	-1.00835	0.17819
ASMM9PARTA047937	-1.00835	0.17819
ASMM9PARTA048569	-1.00839	0.232323
humanlincRNA2338-_P1	-1.00849	0.951369
ASMM9PARTA009929	-1.00852	0.996001
ASMM9PARTA014304	-1.00859	0.185061
ASMM9PARTA048864	-1.00863	0.447988
ASMM9PARTA003656	-1.00866	0.282412
ASMM9PARTA010992	-1.00875	0.914769
ASMM9PARTA047151	-1.00881	0.999869
MM9LINCRNAEXON11446-_P1	-1.00882	0.0964592
ASMM9PARTA011858	-1.00893	0.956517
ASMM9PARTA011858	-1.00893	0.956517
ASMM9PARTA044966	-1.00901	0.293754
ASMM9PARTA004897	-1.00905	0.646599
ASMM9PARTA005309	-1.00907	0.625726
ASMM9PARTA012786	-1.00922	0.00325506
ASMM9PARTA002613	-1.00927	0.0227217
MM9LINCRNAEXON11523+_P1	-1.00943	0.961893
ASMM9PARTA050617	-1.00948	0.00302698
ASMM9PARTA047949	-1.0097	0.621735
mouselincRNA1636+_P1	-1.00979	0.0299435
ASMM9PARTA005035	-1.0098	0.43437
ASMM9PARTA005311	-1.00993	0.686549
ASMM9PARTA050232	-1.01029	0.170286
ASMM9PARTA050232	-1.01029	0.170286
ASMM9PARTA017585	-1.01065	0.626925
ASMM9PARTA019516	-1.01071	0.166638
ASMM9PARTA019516	-1.01071	0.166638
ASMM9PARTA002260	-1.01085	0.434868
ASMM9PARTA002260	-1.01085	0.434868
ASMM9PARTA004124	-1.0109	0.711956
ASMM9PARTA004811	-1.01107	0.855694
ASMM9PARTA000374	-1.01115	0.914769
ASMM9PARTA000374	-1.01115	0.914769
ASMM9PARTA000374	-1.01115	0.914769
AI448363_P1	-1.0114	0.868367
AI448363_P1	-1.0114	0.868367
ASMM9PARTA003826	-1.01145	7.59329e-05
ASMM9PARTA016018	-1.0116	0.0536665
ASMM9PARTA002368	-1.01201	0.788893
ASMM9PARTA012483	-1.01207	0.882054
ASMM9PARTA003487	-1.0121	0.000103617
ASMM9PARTA009646	-1.01226	0.167797
ASMM9PARTA017230	-1.01231	0.0418728
ASMM9PARTA007004	-1.01233	0.0326172
ASMM9PARTA007004	-1.01233	0.0326172
ASMM9PARTA007004	-1.01233	0.0326172
ASMM9PARTA012576	-1.01244	0.876619
ASMM9PARTA015368	-1.01245	0.445872
MM9LINCRNAEXON11171+_P1	-1.0125	0.0935159
ASMM9PARTA045366	-1.01254	0.547644
ASMM9PARTA013155	-1.01266	0.0119235
ASMM9PARTA017899	-1.01273	0.258974
CUST_250_PI426073487	-1.01274	0.713749
ASMM9PARTA013738	-1.01274	0.0267388
ASMM9PARTA050262	-1.01287	0.525696
ASMM9PARTA050262	-1.01287	0.525696
ASMM9PARTA050262	-1.01287	0.525696
ASMM9PARTA050262	-1.01287	0.525696
ASMM9PARTA050262	-1.01287	0.525696
ASMM9PARTA048312	-1.01295	0.99999
ASMM9PARTA007654	-1.01296	0.11693
ASMM9PARTA007770	-1.01301	0.637374
ASMM9PARTA047273	-1.01303	0.165906
ASMM9PARTA008143	-1.01305	0.996861
ASMM9PARTA046204	-1.01314	0.873336
ASMM9PARTA046204	-1.01314	0.873336
ASMM9PARTA011968	-1.01331	0.0653578
ASMM9PARTA049573	-1.01343	0.16018
AI452155_P1	-1.01353	0.833134
ASMM9PARTA019079	-1.01355	0.608892
ASMM9PARTA010035	-1.01369	0.328095
ASMM9PARTA050479	-1.01373	0.970069
ASMM9PARTA010451	-1.01383	0.328803
ASMM9PARTA014539	-1.01385	0.13307
humanlincRNA1256+_P1	-1.01429	0.0511171
ASMM9PARTA009721	-1.01488	0.458126
ASMM9PARTA018255	-1.01497	0.182288
ASMM9PARTA013164	-1.01501	0.903672
ASMM9PARTA050132	-1.01534	0.789623
ASMM9PARTA050132	-1.01534	0.789623
ASMM9PARTA050132	-1.01534	0.789623
ASMM9PARTA004051	-1.01544	0.0628935
humanlincRNA0396+_P1	-1.01555	0.977061
ASMM9PARTA004725	-1.01588	0.563238
ASMM9PARTA001848	-1.01594	0.649212
ASMM9PARTA048216	-1.01604	0.918525
MM9LINCRNAEXON11977-_P1	-1.0162	0.873457
ASMM9PARTA044946	-1.01626	0.0222154
ASMM9PARTA011134	-1.01649	0.739816
ASMM9PARTA009561	-1.01661	0.946283
ASMM9PARTA012473	-1.01668	0.799238
ASMM9PARTA011575	-1.01674	0.258114
ASMM9PARTA009982	-1.01677	0.692123
ASMM9PARTA011906	-1.01693	0.0255268
ASMM9PARTA011373	-1.01696	0.444355
ASMM9PARTA006299	-1.01698	0.16827
ASMM9PARTA047399	-1.0171	0.458514
ASMM9PARTA047399	-1.0171	0.458514
ASMM9PARTA045057	-1.01711	0.618296
ASMM9PARTA004854	-1.01713	0.0121001
ASMM9PARTA002069	-1.01752	0.486591
ASMM9PARTA014542	-1.01759	0.00535753
ASMM9PARTA009140	-1.01784	0.770655
ASMM9PARTA005996	-1.01789	0.97642
ASMM9PARTA005996	-1.01789	0.97642
ASMM9PARTA001308	-1.01801	0.00993042
ASMM9PARTA007458	-1.01804	0.563339
MM9LINCRNAEXON11957-_P1	-1.01809	0.131035
ASMM9PARTA011554	-1.01812	0.962812
ASMM9PARTA000658	-1.01846	0.221915
ASMM9PARTA003423	-1.01854	0.983162
ASMM9PARTA050548	-1.01855	0.582021
ASMM9PARTA050548	-1.01855	0.582021
ASMM9PARTA001293	-1.01861	0.882722
ASMM9PARTA010024	-1.01876	0.254181
MM9LINCRNAEXON11896+_P1	-1.01882	0.89699
ASMM9PARTA000484	-1.01893	0.0256129
ASMM9PARTA000484	-1.01893	0.0256129
ASMM9PARTA000484	-1.01893	0.0256129
ASMM9PARTA000484	-1.01893	0.0256129
ASMM9PARTA046826	-1.01899	0.0104284
humanlincRNA0374-_P1	-1.01915	0.190943
ASMM9PARTA007250	-1.01929	0.0205968
ASMM9PARTA047407	-1.01931	0.325105
ASMM9PARTA047407	-1.01931	0.325105
MM9LINCRNAEXON10758-_P1	-1.01937	0.977477
ASMM9PARTA015881	-1.01937	0.904451
ASMM9PARTA004933	-1.01953	0.24722
ASMM9PARTA014120	-1.01956	0.00163311
ASMM9PARTA012357	-1.01969	0.652986
MM9LINCRNAEXON10544+_P1	-1.01969	0.0121808
ASMM9PARTA000634	-1.01976	0.0225788
CUST_667_PI426073487	-1.01986	0.0698023
MM9LINCRNAEXON10037+_P1	-1.01992	0.863211
ASMM9PARTA046548	-1.02001	0.484225
ASMM9PARTA046548	-1.02001	0.484225
ASMM9PARTA046548	-1.02001	0.484225
mouselincRNA0843-_P1	-1.02014	0.610632
ASMM9PARTA013660	-1.02022	0.355141
ASMM9PARTA048688	-1.02046	0.523565
ASMM9PARTA049645	-1.02056	0.222479
ASMM9PARTA004298	-1.02078	0.0201586
ASMM9PARTA000063	-1.02095	0.0154255
ASMM9PARTA000487	-1.02104	0.135982
ASMM9PARTA013593	-1.02109	0.0296654
ASMM9PARTA006927	-1.02112	0.0437137
ASMM9PARTA011032	-1.02114	0.845057
BY681952_P1	-1.0214	0.18111
ASMM9PARTA047299	-1.02148	0.502272
ASMM9PARTA016147	-1.02164	0.188398
ASMM9PARTA016147	-1.02164	0.188398
ASMM9PARTA000390	-1.02174	0.313094
MM9LINCRNAEXON10976-_P1	-1.02179	0.667133
ASMM9PARTA016801	-1.02193	0.193194
ASMM9PARTA045596	-1.0221	0.385376
ASMM9PARTA045582	-1.02214	0.864076
ASMM9PARTA045582	-1.02214	0.864076
ASMM9PARTA015028	-1.02218	0.365373
ASMM9PARTA010653	-1.02235	0.17344
ASMM9PARTA003723	-1.02248	0.657559
ASMM9PARTA016616	-1.02276	0.882
ASMM9PARTA000317	-1.02289	0.72494
ASMM9PARTA007675	-1.02309	0.0327961
ASMM9PARTA012871	-1.02318	0.934771
ASMM9PARTA049783	-1.02342	0.118364
ASMM9PARTA046881	-1.02377	0.102157
ASMM9PARTA015155	-1.024	0.869042
ASMM9PARTA050604	-1.02409	0.712719
ASMM9PARTA047879	-1.02418	0.252184
ASMM9PARTA047879	-1.02418	0.252184
ASMM9PARTA047879	-1.02418	0.252184
ASMM9PARTA047879	-1.02418	0.252184
ASMM9PARTA018237	-1.02423	0.121712
ASMM9PARTA014448	-1.02433	0.0207109
ASMM9PARTA015780	-1.0244	0.0687466
ASMM9PARTA014475	-1.02447	0.0898381
ASMM9PARTA000546	-1.02473	0.987946
ASMM9PARTA008698	-1.02473	0.0321408
CUST_460_PI426073487	-1.0248	0.252347
ASMM9PARTA007489	-1.02481	0.187331
ASMM9PARTA019165	-1.02484	0.0450173
ASMM9PARTA010389	-1.02511	0.0176398
MM9LINCRNAEXON11233+_P1	-1.02511	0.524738
ASMM9PARTA015508	-1.0252	0.999232
ASMM9PARTA015508	-1.0252	0.999232
ASMM9PARTA048695	-1.02521	0.954574
mouselincRNA0696+_P1	-1.02526	0.36746
ASMM9PARTA048838	-1.02528	0.0179608
ASMM9PARTA004057	-1.02532	0.148314
ASMM9PARTA050398	-1.02534	0.000869241
ASMM9PARTA010526	-1.02542	0.389565
ASMM9PARTA048057	-1.02563	0.254066
ASMM9PARTA048057	-1.02563	0.254066
ASMM9PARTA010572	-1.02582	0.217458
ASMM9PARTA045169	-1.026	0.560077
ASMM9PARTA000857	-1.02629	0.11348
ASMM9PARTA000857	-1.02629	0.11348
MM9LINCRNAEXON11613+_P1	-1.0263	0.967837
ASMM9PARTA005322	-1.02631	0.167909
MM9LINCRNAEXON10135-_P1	-1.02644	0.121853
ASMM9PARTA046976	-1.02644	0.793636
ASMM9PARTA046976	-1.02644	0.793636
ASMM9PARTA047319	-1.02649	0.269257
ASMM9PARTA047319	-1.02649	0.269257
ASMM9PARTA047319	-1.02649	0.269257
ASMM9PARTA010112	-1.02654	0.0522487
ASMM9PARTA012900	-1.02668	0.690301
ASMM9PARTA046261	-1.02669	0.870887
ASMM9PARTA046261	-1.02669	0.870887
MM9LINCRNAEXON10320+_P1	-1.02681	0.965239
ASMM9PARTA010237	-1.02683	0.215231
ASMM9PARTA044879	-1.02686	0.507483
ASMM9PARTA046554	-1.02697	0.894747
ASMM9PARTA049207	-1.02716	0.816744
ASMM9PARTA007448	-1.02732	0.981749
ASMM9PARTA007448	-1.02732	0.981749
ASMM9PARTA000812	-1.02733	0.44752
BG079906_P1	-1.02738	0.616922
ASMM9PARTA047070	-1.02738	0.394796
ASMM9PARTA047070	-1.02738	0.394796
ASMM9PARTA047070	-1.02738	0.394796
CUST_524_PI426073487	-1.02744	0.890402
ASMM9PARTA006713	-1.02767	0.218083
ASMM9PARTA012890	-1.02769	0.903701
ASMM9PARTA004709	-1.0278	0.0631145
ASMM9PARTA016556	-1.0282	0.966016
ASMM9PARTA019176	-1.02832	0.463798
ASMM9PARTA046320	-1.02837	0.509141
ASMM9PARTA046320	-1.02837	0.509141
ASMM9PARTA046320	-1.02837	0.509141
ASMM9PARTA017080	-1.02853	0.119189
ASMM9PARTA000007	-1.02857	0.0241079
ASMM9PARTA049194	-1.02863	0.601105
ASMM9PARTA010869	-1.02874	0.0371238
ASMM9PARTA011254	-1.02906	0.476085
ASMM9PARTA009874	-1.02929	0.208218
ASMM9PARTA009874	-1.02929	0.208218
ASMM9PARTA003279	-1.02933	0.019696
ASMM9PARTA011611	-1.0295	0.390054
ASMM9PARTA049745	-1.02951	0.150481
ASMM9PARTA049745	-1.02951	0.150481
ASMM9PARTA048169	-1.02956	0.877125
ASMM9PARTA048169	-1.02956	0.877125
ASMM9PARTA007428	-1.02974	0.570893
ASMM9PARTA051531	-1.02976	0.877164
ASMM9PARTA051531	-1.02976	0.877164
ASMM9PARTA047479	-1.02978	0.0696298
ASMM9PARTA050483	-1.03037	0.998692
ASMM9PARTA018518	-1.03047	0.404371
ASMM9PARTA045915	-1.03052	0.0296966
ASMM9PARTA000864	-1.0306	0.961712
ASMM9PARTA000864	-1.0306	0.961712
ASMM9PARTA006194	-1.03068	0.146768
ASMM9PARTA009902	-1.03102	0.0979431
ASMM9PARTA050684	-1.03116	0.121674
ASMM9PARTA001875	-1.03118	0.0432119
ASMM9PARTA011494	-1.03143	0.0239357
ASMM9PARTA000034	-1.03146	0.823651
ASMM9PARTA017369	-1.03158	0.966062
ASMM9PARTA004150	-1.03177	0.773686
ASMM9PARTA019278	-1.0318	0.0230716
MM9LINCRNAEXON10799-_P1	-1.03183	0.884241
BY765531_P1	-1.03185	0.581476
BY765531_P1	-1.03185	0.581476
BY765531_P1	-1.03185	0.581476
BY765531_P1	-1.03185	0.581476
BY765531_P1	-1.03185	0.581476
BY765531_P1	-1.03185	0.581476
BY765531_P1	-1.03185	0.581476
BY765531_P1	-1.03185	0.581476
BY765531_P1	-1.03185	0.581476
BY765531_P1	-1.03185	0.581476
BY765531_P1	-1.03185	0.581476
BY765531_P1	-1.03185	0.581476
MM9LINCRNAEXON10982-_P1	-1.0319	0.0582392
ASMM9PARTA051505	-1.03208	0.145597
ASMM9PARTA016996	-1.03213	0.94043
MM9LINCRNAEXON11324-_P1	-1.03217	0.338778
ASMM9PARTA006105	-1.03222	0.790781
ASMM9PARTA001528	-1.03242	0.0739818
BB761138_P1	-1.0325	0.503957
ASMM9PARTA014190	-1.03255	0.613746
ASMM9PARTA014190	-1.03255	0.613746
ASMM9PARTA014190	-1.03255	0.613746
ASMM9PARTA014190	-1.03255	0.613746
ASMM9PARTA014190	-1.03255	0.613746
ASMM9PARTA014190	-1.03255	0.613746
ASMM9PARTA014190	-1.03255	0.613746
ASMM9PARTA014190	-1.03255	0.613746
ASMM9PARTA010227	-1.03258	0.208922
ASMM9PARTA001010	-1.03266	0.200907
ASMM9PARTA011168	-1.03276	0.602907
ASMM9PARTA014833	-1.03276	0.280003
ASMM9PARTA014833	-1.03276	0.280003
ASMM9PARTA005452	-1.03286	0.958779
ASMM9PARTA046986	-1.03289	0.126797
ASMM9PARTA000358	-1.03298	0.557862
MM9LINCRNAEXON10859+_P1	-1.03302	0.964881
ASMM9PARTA044707	-1.03305	0.367389
AV469754_P1	-1.03305	0.136214
ASMM9PARTA010819	-1.03311	0.152999
ASMM9PARTA009748	-1.03312	0.0339459
ASMM9PARTA006583	-1.03327	0.943321
ASMM9PARTA045297	-1.03328	0.541096
ASMM9PARTA015859	-1.0333	0.345082
ASMM9PARTA015859	-1.0333	0.345082
ASMM9PARTA050090	-1.03337	0.719392
ASMM9PARTA001254	-1.03344	0.979321
ASMM9PARTA001365	-1.03359	0.773646
ASMM9PARTA009792	-1.03367	0.0786243
ASMM9PARTA008791	-1.03386	0.989354
ASMM9PARTA049911	-1.03388	0.222373
ASMM9PARTA049281	-1.0339	0.0702012
ASMM9PARTA012706	-1.03395	0.00719865
ASMM9PARTA016016	-1.03415	0.947266
CUST_303_PI426073487	-1.03445	0.960743
CUST_303_PI426073487	-1.03445	0.960743
ASMM9PARTA006819	-1.03448	0.312392
ASMM9PARTA006819	-1.03448	0.312392
humanlincRNA0381+_P1	-1.03485	0.0862135
ASMM9PARTA050846	-1.03485	0.0427348
ASMM9PARTA050381	-1.03487	0.174288
ASMM9PARTA050381	-1.03487	0.174288
ASMM9PARTA001665	-1.03491	0.394804
ASMM9PARTA049142	-1.03493	0.842933
ASMM9PARTA018808	-1.03503	0.188398
ASMM9PARTA011327	-1.03519	0.247859
ASMM9PARTA014939	-1.03522	0.939167
ASMM9PARTA014521	-1.03533	0.797383
ASMM9PARTA014521	-1.03533	0.797383
CUST_90_PI426409190	-1.03549	0.539128
ASMM9PARTA015759	-1.03554	0.845057
MM9LINCRNAEXON11249+_P1	-1.03556	0.381517
ASMM9PARTA014770	-1.03581	0.329542
ASMM9PARTA014770	-1.03581	0.329542
ASMM9PARTA014770	-1.03581	0.329542
ASMM9PARTA014770	-1.03581	0.329542
ASMM9PARTA017988	-1.03586	0.299807
ASMM9PARTA003579	-1.0359	0.53804
ASMM9PARTA011963	-1.03592	0.0926212
ASMM9PARTA017404	-1.0364	0.504296
ASMM9PARTA010349	-1.03659	0.00801645
ASMM9PARTA011447	-1.03678	0.0371565
ASMM9PARTA009765	-1.03693	0.000996754
ASMM9PARTA047207	-1.03699	0.99224
ASMM9PARTA047207	-1.03699	0.99224
ASMM9PARTA047207	-1.03699	0.99224
ASMM9PARTA047207	-1.03699	0.99224
ASMM9PARTA047207	-1.03699	0.99224
ASMM9PARTA019191	-1.03729	0.809905
ASMM9PARTA009624	-1.03729	0.420724
ASMM9PARTA050065	-1.03736	0.902595
ASMM9PARTA008997	-1.03747	0.456219
ASMM9PARTA001838	-1.03765	0.330955
ASMM9PARTA010660	-1.03787	0.363431
ASMM9PARTA045476	-1.03789	0.435575
ASMM9PARTA045476	-1.03789	0.435575
ASMM9PARTA015298	-1.03799	0.852431
ASMM9PARTA011331	-1.03816	0.0614124
ASMM9PARTA006528	-1.03837	0.011666
ASMM9PARTA047812	-1.03851	0.991412
MM9LINCRNAEXON11576-_P1	-1.03852	0.00901039
humanlincRNA2438+_P1	-1.03864	0.699541
ASMM9PARTA014004	-1.03878	0.140784
ASMM9PARTA012728	-1.0388	0.0787284
ASMM9PARTA005122	-1.0388	0.277617
ASMM9PARTA000327	-1.03883	0.670254
ASMM9PARTA018766	-1.03898	0.000508142
CUST_882_PI426073487	-1.03918	0.0945465
BB652553_P1	-1.03939	0.549201
ASMM9PARTA046963	-1.03943	0.472642
ASMM9PARTA046963	-1.03943	0.472642
ASMM9PARTA046963	-1.03943	0.472642
ASMM9PARTA012236	-1.03958	0.981343
ASMM9PARTA011662	-1.03971	0.332407
MM9LINCRNAEXON10219-_P1	-1.03975	0.633427
ASMM9PARTA003793	-1.03989	0.0488278
ASMM9PARTA045064	-1.03994	0.998312
ASMM9PARTA014085	-1.03997	0.85402
ASMM9PARTA002340	-1.04021	0.817488
ASMM9PARTA002340	-1.04021	0.817488
ASMM9PARTA014199	-1.04032	0.0740112
ASMM9PARTA049469	-1.04042	0.335282
ASMM9PARTA008469	-1.04061	0.669309
ASMM9PARTA005744	-1.04075	0.373191
CUST_296_PI426073487	-1.04077	0.0601166
ASMM9PARTA013563	-1.04088	0.959242
ASMM9PARTA046942	-1.04089	0.95147
ASMM9PARTA009101	-1.04092	0.132384
ASMM9PARTA011488	-1.04092	0.03803
ASMM9PARTA000636	-1.04119	0.447442
ASMM9PARTA012664	-1.04167	0.368135
ASMM9PARTA014834	-1.04169	0.287794
ASMM9PARTA003458	-1.04184	0.787681
AV143572_P1	-1.04187	0.791672
ASMM9PARTA014044	-1.04205	0.000907954
MM9LINCRNAEXON11221-_P1	-1.04212	0.329176
MM9LINCRNAEXON10522-_P1	-1.04223	0.898948
ASMM9PARTA045468	-1.04246	0.946608
ASMM9PARTA007694	-1.04248	0.81579
ASMM9PARTA018969	-1.04262	0.528876
ASMM9PARTA007671	-1.04266	0.50459
ASMM9PARTA046690	-1.04267	0.831877
ASMM9PARTA009549	-1.0427	0.409984
ASMM9PARTA009549	-1.0427	0.409984
ASMM9PARTA009549	-1.0427	0.409984
MM9LINCRNAEXON10184-_P1	-1.04286	0.849405
ASMM9PARTA013749	-1.0429	0.835857
ASMM9PARTA013749	-1.0429	0.835857
ASMM9PARTA048515	-1.04291	0.952399
ASMM9PARTA046418	-1.04304	0.072211
MM9LINCRNAEXON10943-_P1	-1.04325	0.99472
ASMM9PARTA051776	-1.04344	0.945053
ASMM9PARTA051776	-1.04344	0.945053
ASMM9PARTA046483	-1.04364	0.103645
ASMM9PARTA049498	-1.04386	0.97128
ASMM9PARTA011797	-1.04456	0.204742
ASMM9PARTA012588	-1.04477	0.0378409
ASMM9PARTA003843	-1.04478	0.173314
ASMM9PARTA010988	-1.04483	0.178975
ASMM9PARTA012172	-1.04492	0.419698
ASMM9PARTA015504	-1.04495	0.902595
ASMM9PARTA015504	-1.04495	0.902595
ASMM9PARTA015504	-1.04495	0.902595
ASMM9PARTA003297	-1.04499	0.355709
ASMM9PARTA050710	-1.04507	0.109131
MM9LINCRNAEXON11656+_P1	-1.04531	0.314559
ASMM9PARTA018370	-1.0455	0.496425
CUST_71_PI426409190	-1.04592	0.216464
ASMM9PARTA017501	-1.04623	0.97298
ASMM9PARTA003535	-1.04658	0.312196
MM9LINCRNAEXON10625-_P1	-1.04661	0.0864671
ASMM9PARTA046370	-1.04666	0.654717
ASMM9PARTA011129	-1.04698	0.0111748
ASMM9PARTA010166	-1.04735	0.0172047
ASMM9PARTA049184	-1.04756	0.133286
ASMM9PARTA051148	-1.04758	0.0858644
ASMM9PARTA047830	-1.04759	0.396192
MM9LINCRNAEXON10608-_P1	-1.04767	0.0354571
ASMM9PARTA016557	-1.04779	0.0988833
ASMM9PARTA016557	-1.04779	0.0988833
ASMM9PARTA016557	-1.04779	0.0988833
ASMM9PARTA018612	-1.04806	0.855114
ASMM9PARTA001146	-1.04811	0.370835
ASMM9PARTA006190	-1.04851	0.599688
ASMM9PARTA015858	-1.04855	0.0284176
ASMM9PARTA011834	-1.04857	0.00876099
ASMM9PARTA014661	-1.04858	0.831251
ASMM9PARTA014661	-1.04858	0.831251
ASMM9PARTA014661	-1.04858	0.831251
ASMM9PARTA014755	-1.04876	0.16409
ASMM9PARTA014755	-1.04876	0.16409
ASMM9PARTA015544	-1.04879	0.204851
ASMM9PARTA045664	-1.049	0.133804
ASMM9PARTA047818	-1.04903	0.500793
MM9LINCRNAEXON11485-_P1	-1.04926	0.77469
ASMM9PARTA007613	-1.04961	0.0301258
ASMM9PARTA048811	-1.04969	0.904097
ASMM9PARTA048811	-1.04969	0.904097
ASMM9PARTA004531	-1.04971	0.998497
ASMM9PARTA009964	-1.04971	0.41036
ASMM9PARTA011472	-1.04985	0.395779
ASMM9PARTA006318	-1.05	0.304524
ASMM9PARTA006318	-1.05	0.304524
ASMM9PARTA046979	-1.05003	0.0114649
ASMM9PARTA047153	-1.0504	0.00664891
ASMM9PARTA047153	-1.0504	0.00664891
ASMM9PARTA046745	-1.05041	0.0688457
ASMM9PARTA046145	-1.05042	0.265428
MM9LINCRNAEXON11291-_P1	-1.05077	0.0105198
ASMM9PARTA016548	-1.05139	0.864912
ASMM9PARTA016548	-1.05139	0.864912
MM9LINCRNAEXON11075+_P1	-1.05144	0.0406168
ASMM9PARTA009817	-1.05145	0.568298
ASMM9PARTA011232	-1.05186	0.214302
ASMM9PARTA010922	-1.05223	0.0762817
ASMM9PARTA002253	-1.05239	0.3216
ASMM9PARTA002253	-1.05239	0.3216
ASMM9PARTA002253	-1.05239	0.3216
ASMM9PARTA049858	-1.05251	0.660736
ASMM9PARTA049858	-1.05251	0.660736
MM9LINCRNAEXON11743+_P1	-1.05262	0.976539
ASMM9PARTA012127	-1.05282	0.158957
ASMM9PARTA003532	-1.05286	0.843455
ASMM9PARTA008884	-1.05303	0.611714
ASMM9PARTA008884	-1.05303	0.611714
ASMM9PARTA008884	-1.05303	0.611714
ASMM9PARTA008884	-1.05303	0.611714
ASMM9PARTA008884	-1.05303	0.611714
ASMM9PARTA008884	-1.05303	0.611714
ASMM9PARTA008884	-1.05303	0.611714
ASMM9PARTA008884	-1.05303	0.611714
ASMM9PARTA008884	-1.05303	0.611714
ASMM9PARTA008884	-1.05303	0.611714
ASMM9PARTA008884	-1.05303	0.611714
ASMM9PARTA008884	-1.05303	0.611714
ASMM9PARTA008884	-1.05303	0.611714
ASMM9PARTA008884	-1.05303	0.611714
ASMM9PARTA008884	-1.05303	0.611714
ASMM9PARTA008884	-1.05303	0.611714
ASMM9PARTA008884	-1.05303	0.611714
ASMM9PARTA008884	-1.05303	0.611714
ASMM9PARTA008884	-1.05303	0.611714
ASMM9PARTA008884	-1.05303	0.611714
ASMM9PARTA008884	-1.05303	0.611714
ASMM9PARTA011466	-1.05304	0.220912
ASMM9PARTA050442	-1.05321	0.181855
ASMM9PARTA045958	-1.05334	0.807131
ASMM9PARTA045958	-1.05334	0.807131
ASMM9PARTA009950	-1.05345	0.0437187
ASMM9PARTA014944	-1.05372	0.0735738
ASMM9PARTA010012	-1.05398	0.318156
ASMM9PARTA017577	-1.05414	0.564455
ASMM9PARTA003840	-1.05422	0.0507856
ASMM9PARTA003840	-1.05422	0.0507856
ASMM9PARTA003840	-1.05422	0.0507856
ASMM9PARTA007070	-1.05424	0.687857
ASMM9PARTA002655	-1.05426	0.757192
humanlincRNA2148+_P1	-1.0543	0.666853
ASMM9PARTA014465	-1.05438	0.342574
ASMM9PARTA014465	-1.05438	0.342574
ASMM9PARTA014465	-1.05438	0.342574
ASMM9PARTA049065	-1.0545	0.970283
ASMM9PARTA049065	-1.0545	0.970283
ASMM9PARTA049065	-1.0545	0.970283
ASMM9PARTA049065	-1.0545	0.970283
ASMM9PARTA012930	-1.05482	0.358637
ASMM9PARTA047255	-1.05486	0.934458
ASMM9PARTA001974	-1.05493	0.953625
ASMM9PARTA019507	-1.05494	0.596655
ASMM9PARTA001095	-1.05512	0.997135
CJ208576_P1	-1.05514	0.0167679
ASMM9PARTA051312	-1.05556	0.180165
ASMM9PARTA051312	-1.05556	0.180165
ASMM9PARTA013705	-1.05562	0.405302
ASMM9PARTA010362	-1.05565	0.117998
ASMM9PARTA006001	-1.05575	0.602899
ASMM9PARTA049326	-1.05577	0.320283
ASMM9PARTA049326	-1.05577	0.320283
ASMM9PARTA006954	-1.05599	0.125553
ASMM9PARTA012674	-1.0561	0.905694
ASMM9PARTA004561	-1.05623	0.0380854
ASMM9PARTA012369	-1.05628	0.0275675
ASMM9PARTA011960	-1.05653	0.0443543
MM9LINCRNAEXON11720+_P1	-1.05713	0.827241
ASMM9PARTA047218	-1.05717	0.990197
ASMM9PARTA019639	-1.05737	0.72056
ASMM9PARTA019639	-1.05737	0.72056
ASMM9PARTA049774	-1.05741	0.837439
ASMM9PARTA013818	-1.05741	0.757756
ASMM9PARTA017863	-1.05741	0.708443
ASMM9PARTA003295	-1.05776	0.119715
ASMM9PARTA003774	-1.05779	0.111118
ASMM9PARTA011507	-1.05789	0.37364
ASMM9PARTA045821	-1.05792	0.1422
ASMM9PARTA009660	-1.05795	0.687915
ASMM9PARTA001426	-1.05822	0.906437
ASMM9PARTA019747	-1.05823	0.111531
ASMM9PARTA019747	-1.05823	0.111531
ASMM9PARTA019747	-1.05823	0.111531
ASMM9PARTA019747	-1.05823	0.111531
ASMM9PARTA019747	-1.05823	0.111531
ASMM9PARTA019747	-1.05823	0.111531
ASMM9PARTA002517	-1.05867	0.206526
ASMM9PARTA012666	-1.05916	0.00541045
ASMM9PARTA047647	-1.05916	0.68717
ASMM9PARTA049704	-1.05943	0.661527
MM9LINCRNAEXON11926-_P1	-1.0595	0.0274964
ASMM9PARTA005504	-1.05962	0.0902028
MM9LINCRNAEXON11456+_P1	-1.05965	0.752356
ASMM9PARTA005940	-1.05991	0.142916
ASMM9PARTA018191	-1.05993	0.0267388
ASMM9PARTA018191	-1.05993	0.0267388
MM9LINCRNAEXON11473+_P1	-1.05994	0.0223965
MM9LINCRNAEXON11697-_P1	-1.06043	0.400607
MM9LINCRNAEXON11724+_P1	-1.06061	0.144719
ASMM9PARTA019514	-1.0609	0.170185
ASMM9PARTA006901	-1.06097	0.966284
ASMM9PARTA011442	-1.06098	0.323907
ASMM9PARTA001407	-1.06104	0.638058
ASMM9PARTA051165	-1.06117	0.943398
ASMM9PARTA004614	-1.06152	0.717923
ASMM9PARTA045746	-1.06152	0.697908
ASMM9PARTA045746	-1.06152	0.697908
ASMM9PARTA012641	-1.06166	0.138366
ASMM9PARTA050351	-1.06177	0.17896
ASMM9PARTA004210	-1.06177	0.689966
ASMM9PARTA046885	-1.06182	0.912418
ASMM9PARTA046885	-1.06182	0.912418
ASMM9PARTA000713	-1.06184	0.534301
ASMM9PARTA046896	-1.06195	0.0327414
ASMM9PARTA046896	-1.06195	0.0327414
ASMM9PARTA009740	-1.06198	0.942923
ASMM9PARTA009740	-1.06198	0.942923
ASMM9PARTA009740	-1.06198	0.942923
ASMM9PARTA009740	-1.06198	0.942923
ASMM9PARTA009740	-1.06198	0.942923
ASMM9PARTA012768	-1.06202	0.59666
ASMM9PARTA011166	-1.06209	0.0159916
ASMM9PARTA045631	-1.06213	0.815403
ASMM9PARTA048763	-1.06216	0.941704
ASMM9PARTA048763	-1.06216	0.941704
ASMM9PARTA048763	-1.06216	0.941704
ASMM9PARTA048763	-1.06216	0.941704
ASMM9PARTA001036	-1.06223	0.662377
ASMM9PARTA017293	-1.06232	0.792233
ASMM9PARTA018276	-1.06256	0.673503
ASMM9PARTA050619	-1.06268	0.411834
MM9LINCRNAEXON10858+_P1	-1.06333	0.992469
ASMM9PARTA010545	-1.06354	0.0568902
ASMM9PARTA009948	-1.06356	0.0923611
ASMM9PARTA018684	-1.0636	0.499772
ASMM9PARTA010458	-1.0637	0.18279
ASMM9PARTA008000	-1.06373	0.213648
ASMM9PARTA045144	-1.06385	0.0242463
MM9LINCRNAEXON10783+_P1	-1.06397	0.757551
ASMM9PARTA013374	-1.06404	0.154022
MM9LINCRNAEXON10138+_P1	-1.06409	0.78905
ASMM9PARTA002745	-1.06412	0.746671
ASMM9PARTA006117	-1.06432	0.100706
ASMM9PARTA010108	-1.06435	0.385533
ASMM9PARTA015486	-1.06438	0.977494
ASMM9PARTA015486	-1.06438	0.977494
ASMM9PARTA001467	-1.06444	0.357564
ASMM9PARTA049586	-1.06455	0.0536125
MM9LINCRNAEXON11532-_P1	-1.06462	0.412371
ASMM9PARTA004884	-1.06471	0.0630926
ASMM9PARTA005197	-1.06476	0.0559188
ASMM9PARTA005197	-1.06476	0.0559188
MM9LINCRNAEXON11531-_P1	-1.06481	0.523822
ASMM9PARTA018784	-1.06485	0.981609
ASMM9PARTA012865	-1.06487	0.583864
ASMM9PARTA005947	-1.06493	0.767181
AV116296_P1	-1.06513	0.654278
ASMM9PARTA018890	-1.06533	0.0830634
ASMM9PARTA010366	-1.06545	0.840827
CUST_951_PI426073487	-1.06547	0.875278
ASMM9PARTA007807	-1.0656	0.277849
ASMM9PARTA009761	-1.06561	0.827532
ASMM9PARTA004039	-1.06563	0.103156
humanlincRNA0926+_P1	-1.06613	0.333704
ASMM9PARTA013141	-1.06643	0.481039
ASMM9PARTA009522	-1.0666	0.86003
ASMM9PARTA049442	-1.06665	0.150423
ASMM9PARTA049442	-1.06665	0.150423
ASMM9PARTA049442	-1.06665	0.150423
ASMM9PARTA049442	-1.06665	0.150423
ASMM9PARTA049442	-1.06665	0.150423
ASMM9PARTA049442	-1.06665	0.150423
ASMM9PARTA049442	-1.06665	0.150423
ASMM9PARTA049442	-1.06665	0.150423
ASMM9PARTA010015	-1.06676	0.136826
ASMM9PARTA014653	-1.0669	0.0353697
ASMM9PARTA006833	-1.06701	0.0762817
ASMM9PARTA015803	-1.06708	0.528004
ASMM9PARTA014931	-1.06711	0.980594
ASMM9PARTA009690	-1.06717	0.960315
ASMM9PARTA000752	-1.06724	0.971771
ASMM9PARTA048849	-1.06738	0.628007
ASMM9PARTA004655	-1.06739	0.0463179
ASMM9PARTA007673	-1.06754	0.304878
ASMM9PARTA001732	-1.0677	0.90907
ASMM9PARTA050691	-1.06792	0.0160837
AV131371_P1	-1.06808	0.295098
MM9LINCRNAEXON10913-_P1	-1.06812	0.330701
ASMM9PARTA017439	-1.06816	0.228899
ASMM9PARTA017439	-1.06816	0.228899
ASMM9PARTA016517	-1.06847	0.0532354
ASMM9PARTA003816	-1.06856	0.0421276
ASMM9PARTA047196	-1.0688	0.86948
ASMM9PARTA050352	-1.06898	0.894084
ASMM9PARTA016036	-1.06899	0.458473
ASMM9PARTA003401	-1.069	0.932247
ASMM9PARTA000973	-1.06907	0.662604
CUST_181_PI426409190	-1.06914	0.105766
ASMM9PARTA048121	-1.06929	0.975591
MM9LINCRNAEXON10089-_P1	-1.06947	0.930743
ASMM9PARTA001420	-1.0695	0.807811
ASMM9PARTA001420	-1.0695	0.807811
ASMM9PARTA013570	-1.06952	0.345667
ASMM9PARTA046420	-1.06955	0.420033
MM9LINCRNAEXON11330-_P1	-1.06968	0.0139473
ASMM9PARTA019378	-1.0697	0.139451
ASMM9PARTA004950	-1.06974	0.948178
ASMM9PARTA004950	-1.06974	0.948178
ASMM9PARTA015326	-1.06981	0.756646
MM9LINCRNAEXON12011-_P1	-1.06985	0.378586
ASMM9PARTA044906	-1.06994	0.0967974
ASMM9PARTA044906	-1.06994	0.0967974
ASMM9PARTA044906	-1.06994	0.0967974
ASMM9PARTA044906	-1.06994	0.0967974
AV311340_P1	-1.06999	0.562637
ASMM9PARTA012279	-1.07001	0.267262
ASMM9PARTA009469	-1.07011	0.828746
ASMM9PARTA011727	-1.07019	0.088421
ASMM9PARTA015490	-1.07021	0.178173
ASMM9PARTA049899	-1.07028	0.0371346
ASMM9PARTA004873	-1.07033	0.169806
ASMM9PARTA049361	-1.07045	0.958779
ASMM9PARTA010059	-1.07077	0.0230254
ASMM9PARTA011080	-1.07088	0.028444
ASMM9PARTA050749	-1.07092	0.865065
ASMM9PARTA046000	-1.07094	0.469013
ASMM9PARTA001347	-1.07095	0.248309
ASMM9PARTA049004	-1.07137	0.000291881
ASMM9PARTA049714	-1.07141	0.721119
ASMM9PARTA009670	-1.07152	0.257794
ASMM9PARTA009670	-1.07152	0.257794
ASMM9PARTA011637	-1.0716	0.521544
ASMM9PARTA045796	-1.07169	0.962688
ASMM9PARTA010890	-1.07171	0.475346
ASMM9PARTA000771	-1.0718	0.157686
ASMM9PARTA005454	-1.07208	0.981749
ASMM9PARTA016841	-1.07224	0.269356
CB844213_P1	-1.07231	0.421256
ASMM9PARTA011791	-1.07237	0.392654
ASMM9PARTA047333	-1.0725	0.523833
ASMM9PARTA047333	-1.0725	0.523833
ASMM9PARTA047333	-1.0725	0.523833
ASMM9PARTA012525	-1.07274	0.844863
ASMM9PARTA047834	-1.07299	0.0890328
ASMM9PARTA009647	-1.07302	0.770877
MM9LINCRNAEXON10108+_P1	-1.07306	0.078102
ASMM9PARTA016106	-1.07328	0.0778503
ASMM9PARTA013244	-1.07332	0.0551163
ASMM9PARTA046790	-1.07344	0.783325
ASMM9PARTA018514	-1.07352	0.991412
ASMM9PARTA001709	-1.07364	0.751976
ASMM9PARTA009386	-1.07382	0.00795933
ASMM9PARTA002473	-1.07398	0.886317
BX523225_P1	-1.07401	0.00428504
ASMM9PARTA019305	-1.07429	0.402522
ASMM9PARTA019305	-1.07429	0.402522
ASMM9PARTA019305	-1.07429	0.402522
ASMM9PARTA012022	-1.07433	0.163435
ASMM9PARTA008721	-1.07436	0.528384
ASMM9PARTA008721	-1.07436	0.528384
ASMM9PARTA008721	-1.07436	0.528384
ASMM9PARTA008721	-1.07436	0.528384
ASMM9PARTA008721	-1.07436	0.528384
ASMM9PARTA008721	-1.07436	0.528384
ASMM9PARTA008721	-1.07436	0.528384
ASMM9PARTA008721	-1.07436	0.528384
ASMM9PARTA008721	-1.07436	0.528384
CN672059_P1	-1.07438	0.732811
ASMM9PARTA015379	-1.07474	0.0203632
ASMM9PARTA045727	-1.07478	0.223955
ASMM9PARTA009408	-1.07512	0.394997
ASMM9PARTA002596	-1.07524	0.0377244
ASMM9PARTA048898	-1.0753	0.437532
ASMM9PARTA017094	-1.07538	0.7278
ASMM9PARTA001723	-1.07538	0.402271
ASMM9PARTA001723	-1.07538	0.402271
ASMM9PARTA050055	-1.07542	0.226272
ASMM9PARTA009850	-1.07566	0.312579
ASMM9PARTA010827	-1.07568	0.0153024
ASMM9PARTA010845	-1.07568	0.765091
ASMM9PARTA048007	-1.07576	0.172735
BG079408_P1	-1.07648	0.313688
ASMM9PARTA050120	-1.07653	0.0525941
ASMM9PARTA013859	-1.07655	0.798689
ASMM9PARTA013859	-1.07655	0.798689
ASMM9PARTA009483	-1.07661	0.0288659
ASMM9PARTA004143	-1.07699	0.778645
ASMM9PARTA050612	-1.07705	0.326715
ASMM9PARTA050612	-1.07705	0.326715
ASMM9PARTA049923	-1.07712	0.87669
ASMM9PARTA004781	-1.07723	0.659816
ASMM9PARTA019206	-1.07741	0.419907
ASMM9PARTA048874	-1.0775	0.00258533
ASMM9PARTA047243	-1.0776	0.858757
ASMM9PARTA004326	-1.07767	0.542664
ASMM9PARTA004326	-1.07767	0.542664
ASMM9PARTA015065	-1.0777	0.850471
ASMM9PARTA009911	-1.07776	0.903303
ASMM9PARTA016604	-1.07795	0.00286943
ASMM9PARTA016604	-1.07795	0.00286943
ASMM9PARTA009833	-1.07834	0.856101
MM9LINCRNAEXON10118-_P1	-1.07842	0.481762
ASMM9PARTA012311	-1.07847	0.176376
ASMM9PARTA013675	-1.07858	0.52513
ASMM9PARTA046811	-1.07873	0.470021
ASMM9PARTA047039	-1.07882	0.628007
ASMM9PARTA017787	-1.0791	0.0230058
ASMM9PARTA014795	-1.07913	0.817639
ASMM9PARTA002219	-1.07917	0.896819
ASMM9PARTA010043	-1.07928	0.310073
ASMM9PARTA051684	-1.07936	0.184097
MM9LINCRNAEXON10697-_P1	-1.07944	0.969701
ASMM9PARTA000759	-1.0797	0.251522
ASMM9PARTA045336	-1.07983	0.0481524
ASMM9PARTA016697	-1.08005	0.918149
ASMM9PARTA014589	-1.08065	0.208922
ASMM9PARTA004258	-1.08065	0.152083
ASMM9PARTA010952	-1.08067	0.249392
ASMM9PARTA010908	-1.08082	0.0431603
ASMM9PARTA019413	-1.08107	0.365694
ASMM9PARTA011649	-1.08118	0.7535
MM9LINCRNAEXON11278-_P1	-1.08124	0.755279
ASMM9PARTA018275	-1.0815	0.298889
ASMM9PARTA013826	-1.08151	0.00101165
ASMM9PARTA012734	-1.08159	0.617292
ASMM9PARTA012734	-1.08159	0.617292
ASMM9PARTA049757	-1.0816	0.00680029
ASMM9PARTA049757	-1.0816	0.00680029
ASMM9PARTA049757	-1.0816	0.00680029
CUST_804_PI426073487	-1.08163	0.82898
MM9LINCRNAEXON10939+_P1	-1.08166	0.148184
MM9LINCRNAEXON11707+_P1	-1.08167	0.993938
ASMM9PARTA011606	-1.08182	0.00242563
ASMM9PARTA013194	-1.08187	0.479769
humanlincRNA0406+_P1	-1.082	0.750692
ASMM9PARTA005941	-1.08229	0.903932
ASMM9PARTA047123	-1.08232	0.0652274
ASMM9PARTA047123	-1.08232	0.0652274
ASMM9PARTA012111	-1.08235	0.0146483
ASMM9PARTA046208	-1.08252	0.214582
ASMM9PARTA013272	-1.08255	0.235084
ASMM9PARTA002225	-1.08255	0.265245
ASMM9PARTA013519	-1.08269	0.118499
ASMM9PARTA011923	-1.08273	0.696007
ASMM9PARTA002828	-1.08297	0.631959
MM9LINCRNAEXON12053-_P1	-1.08305	0.93166
ASMM9PARTA010859	-1.08305	0.546894
ASMM9PARTA015346	-1.08342	0.52119
ASMM9PARTA004403	-1.08351	0.041266
ASMM9PARTA049320	-1.08354	0.431917
ASMM9PARTA017966	-1.08374	0.550329
ASMM9PARTA014184	-1.08378	0.0937487
ASMM9PARTA014184	-1.08378	0.0937487
ASMM9PARTA014184	-1.08378	0.0937487
ASMM9PARTA045739	-1.08384	0.0750522
ASMM9PARTA045739	-1.08384	0.0750522
MM9LINCRNAEXON10891-_P1	-1.08401	0.607891
humanlincRNA1518-_P1	-1.08403	0.51962
ASMM9PARTA008869	-1.08411	0.641891
MM9LINCRNAEXON11244-_P1	-1.08414	0.70904
ASMM9PARTA049929	-1.08427	0.509037
ASMM9PARTA003153	-1.08443	0.0458409
CUST_540_PI426073487	-1.08458	0.958779
CUST_540_PI426073487	-1.08458	0.958779
CUST_540_PI426073487	-1.08458	0.958779
ASMM9PARTA017406	-1.08459	0.843035
MM9LINCRNAEXON10573-_P1	-1.08464	0.377076
ASMM9PARTA045827	-1.08466	0.175373
ASMM9PARTA050606	-1.08486	0.137293
MM9LINCRNAEXON11349+_P1	-1.0849	0.71964
ASMM9PARTA003755	-1.085	0.829716
ASMM9PARTA003755	-1.085	0.829716
ASMM9PARTA003755	-1.085	0.829716
ASMM9PARTA008730	-1.0851	0.151053
DV655240_P1	-1.08515	0.210824
ASMM9PARTA016730	-1.08524	0.087317
ASMM9PARTA009312	-1.08525	0.223905
ASMM9PARTA009312	-1.08525	0.223905
ASMM9PARTA003633	-1.08547	0.831654
ASMM9PARTA005735	-1.08573	0.830748
ASMM9PARTA009294	-1.08574	0.619808
ASMM9PARTA018687	-1.08574	0.0525941
ASMM9PARTA018687	-1.08574	0.0525941
ASMM9PARTA018687	-1.08574	0.0525941
ASMM9PARTA048843	-1.08575	0.808826
ASMM9PARTA014299	-1.08599	0.695496
ASMM9PARTA005268	-1.086	0.490471
ASMM9PARTA008391	-1.08635	0.278096
ASMM9PARTA012105	-1.08637	0.159361
ASMM9PARTA045189	-1.08661	0.0425124
CUST_735_PI426073487	-1.08693	0.0284042
CUST_735_PI426073487	-1.08693	0.0284042
CUST_735_PI426073487	-1.08693	0.0284042
CUST_735_PI426073487	-1.08693	0.0284042
ASMM9PARTA010629	-1.08696	0.331038
ASMM9PARTA012469	-1.08701	0.172747
ASMM9PARTA010865	-1.0871	0.178803
ASMM9PARTA010865	-1.0871	0.178803
ASMM9PARTA048463	-1.08715	0.113315
ASMM9PARTA011234	-1.08731	0.454989
ASMM9PARTA000750	-1.08742	0.462301
ASMM9PARTA050878	-1.08765	0.149908
ASMM9PARTA013669	-1.08776	0.0407666
ASMM9PARTA000774	-1.08801	0.0574136
ASMM9PARTA015387	-1.08813	0.372142
ASMM9PARTA011458	-1.08833	0.068618
ASMM9PARTA000802	-1.08845	0.987351
humanlincRNA1747+_P1	-1.089	0.313661
ASMM9PARTA009121	-1.08922	0.789279
ASMM9PARTA011493	-1.08944	0.0970993
ASMM9PARTA045316	-1.08956	0.185091
ASMM9PARTA011325	-1.0896	0.0215641
ASMM9PARTA006878	-1.0897	0.0930563
ASMM9PARTA015503	-1.08972	0.266076
ASMM9PARTA047082	-1.08978	0.546417
ASMM9PARTA010575	-1.0899	0.0108443
ASMM9PARTA045200	-1.09	0.0864513
ASMM9PARTA045200	-1.09	0.0864513
ASMM9PARTA045200	-1.09	0.0864513
ASMM9PARTA013464	-1.09005	0.644785
ASMM9PARTA013084	-1.09036	0.344847
MM9LINCRNAEXON10350-_P1	-1.09043	0.955612
ASMM9PARTA000296	-1.0906	0.077193
ASMM9PARTA006626	-1.09067	0.0317793
ASMM9PARTA009307	-1.09075	0.995007
MM9LINCRNAEXON10504+_P1	-1.09137	0.0109524
ASMM9PARTA005656	-1.09137	0.468125
ASMM9PARTA011916	-1.09138	0.170173
DV045711_P1	-1.09147	0.378689
humanlincRNA0817+_P1	-1.09168	0.714892
CUST_944_PI426073487	-1.09175	0.109634
CUST_479_PI426073487	-1.09211	0.940752
CUST_479_PI426073487	-1.09211	0.940752
ASMM9PARTA002130	-1.09252	0.839847
ASMM9PARTA004184	-1.09265	0.894625
ASMM9PARTA050146	-1.09278	0.777704
ASMM9PARTA007764	-1.0931	0.377521
humanlincRNA2091+_P1	-1.09321	0.568475
MM9LINCRNAEXON11778+_P1	-1.09326	0.587098
ASMM9PARTA049722	-1.09331	0.312579
ASMM9PARTA049722	-1.09331	0.312579
ASMM9PARTA049722	-1.09331	0.312579
ASMM9PARTA049722	-1.09331	0.312579
ASMM9PARTA049722	-1.09331	0.312579
ASMM9PARTA049722	-1.09331	0.312579
ASMM9PARTA049722	-1.09331	0.312579
ASMM9PARTA011243	-1.0936	0.000488365
ASMM9PARTA003694	-1.09361	0.0291676
ASMM9PARTA048768	-1.09368	0.524941
ASMM9PARTA046777	-1.09409	0.960315
ASMM9PARTA003795	-1.09412	0.4595
ASMM9PARTA010527	-1.09425	0.471391
ASMM9PARTA002560	-1.09428	0.122119
ASMM9PARTA010455	-1.09441	0.0883558
ASMM9PARTA046683	-1.09456	0.249597
ASMM9PARTA045246	-1.09458	0.823344
ASMM9PARTA005415	-1.09495	0.146126
ASMM9PARTA010666	-1.09552	0.828318
ASMM9PARTA009796	-1.09562	0.402726
ASMM9PARTA009796	-1.09562	0.402726
ASMM9PARTA047084	-1.09584	0.748134
ASMM9PARTA046680	-1.09602	0.72974
ASMM9PARTA009398	-1.09633	0.0343468
ASMM9PARTA010232	-1.09638	0.616889
ASMM9PARTA051252	-1.0965	0.402245
ASMM9PARTA051252	-1.0965	0.402245
ASMM9PARTA005092	-1.09656	0.497391
MM9LINCRNAEXON11302-_P1	-1.09673	0.420272
ASMM9PARTA051322	-1.09689	0.274425
ASMM9PARTA015564	-1.09715	0.111093
ASMM9PARTA014266	-1.09721	0.0691971
ASMM9PARTA008630	-1.09723	0.717223
CUST_765_PI426073487	-1.09742	0.824133
ASMM9PARTA050300	-1.098	0.442821
CF612973_P1	-1.09805	0.864663
MM9LINCRNAEXON11620-_P1	-1.09815	0.380915
ASMM9PARTA050656	-1.09818	0.471854
MM9LINCRNAEXON10332+_P1	-1.09841	0.904299
ASMM9PARTA047764	-1.09848	0.00835901
ASMM9PARTA010790	-1.09873	0.131339
ASMM9PARTA014779	-1.09876	0.230316
ASMM9PARTA046343	-1.09886	0.870771
ASMM9PARTA046343	-1.09886	0.870771
ASMM9PARTA046343	-1.09886	0.870771
ASMM9PARTA046343	-1.09886	0.870771
ASMM9PARTA006787	-1.09909	0.602194
ASMM9PARTA047718	-1.09915	0.861699
ASMM9PARTA014418	-1.09925	0.849349
ASMM9PARTA014418	-1.09925	0.849349
ASMM9PARTA014418	-1.09925	0.849349
ASMM9PARTA018305	-1.09932	0.385671
ASMM9PARTA014512	-1.09965	0.324887
ASMM9PARTA017170	-1.09983	0.00329167
ASMM9PARTA014346	-1.09985	0.991412
ASMM9PARTA017770	-1.10013	0.420487
ASMM9PARTA013241	-1.1002	0.245811
ASMM9PARTA016187	-1.10028	0.99472
ASMM9PARTA001350	-1.10039	0.286154
ASMM9PARTA009026	-1.10045	0.444544
ASMM9PARTA008690	-1.10063	0.0364693
ASMM9PARTA013902	-1.10076	0.841067
AK138796_P1	-1.10081	0.437028
AK138796_P1	-1.10081	0.437028
AK138796_P1	-1.10081	0.437028
ASMM9PARTA009428	-1.10094	0.308413
ASMM9PARTA011690	-1.101	0.0436011
ASMM9PARTA050367	-1.10101	0.423001
ASMM9PARTA050367	-1.10101	0.423001
ASMM9PARTA050033	-1.1011	0.271975
ASMM9PARTA018130	-1.1013	0.652943
ASMM9PARTA013199	-1.10136	0.175749
ASMM9PARTA009770	-1.10152	0.315778
ASMM9PARTA004385	-1.10189	0.756646
ASMM9PARTA051777	-1.1019	0.656531
ASMM9PARTA015710	-1.10205	0.943398
ASMM9PARTA012288	-1.10217	0.17212
ASMM9PARTA046686	-1.10224	0.550293
MM9LINCRNAEXON11069+_P1	-1.10225	0.187918
ASMM9PARTA016954	-1.10234	0.635784
ASMM9PARTA008978	-1.10238	0.261751
ASMM9PARTA008978	-1.10238	0.261751
ASMM9PARTA008978	-1.10238	0.261751
ASMM9PARTA012864	-1.10245	0.0702536
ASMM9PARTA048885	-1.10293	0.195909
ASMM9PARTA009519	-1.10296	0.876776
ASMM9PARTA018665	-1.10301	0.873457
MM9LINCRNAEXON11903+_P1	-1.10301	0.845952
ASMM9PARTA016332	-1.10302	0.950599
ASMM9PARTA000666	-1.1031	0.221237
ASMM9PARTA002953	-1.10327	0.347544
ASMM9PARTA014596	-1.10328	0.964605
ASMM9PARTA011875	-1.10338	0.219078
ASMM9PARTA013115	-1.10343	0.0212518
ASMM9PARTA002220	-1.10362	0.0346569
ASMM9PARTA000232	-1.10367	0.34818
ASMM9PARTA000232	-1.10367	0.34818
ASMM9PARTA046227	-1.10383	0.480543
ASMM9PARTA011883	-1.10421	0.442388
ASMM9PARTA006526	-1.10445	0.0115994
ASMM9PARTA018287	-1.10447	0.959836
ASMM9PARTA015639	-1.10465	0.421835
MM9LINCRNAEXON11444+_P1	-1.10473	0.497515
ASMM9PARTA014998	-1.10541	0.627394
ASMM9PARTA004117	-1.10553	0.781068
ASMM9PARTA046930	-1.10562	0.0352215
ASMM9PARTA016640	-1.10576	0.894627
ASMM9PARTA013116	-1.10577	0.223353
ASMM9PARTA047924	-1.10612	0.68158
ASMM9PARTA047924	-1.10612	0.68158
ASMM9PARTA047924	-1.10612	0.68158
ASMM9PARTA047924	-1.10612	0.68158
ASMM9PARTA047924	-1.10612	0.68158
ASMM9PARTA047924	-1.10612	0.68158
ASMM9PARTA047924	-1.10612	0.68158
ASMM9PARTA047924	-1.10612	0.68158
ASMM9PARTA047924	-1.10612	0.68158
ASMM9PARTA047924	-1.10612	0.68158
ASMM9PARTA047924	-1.10612	0.68158
ASMM9PARTA047924	-1.10612	0.68158
ASMM9PARTA047924	-1.10612	0.68158
ASMM9PARTA047924	-1.10612	0.68158
ASMM9PARTA047924	-1.10612	0.68158
ASMM9PARTA019335	-1.10661	0.867444
ASMM9PARTA051414	-1.10671	0.830917
ASMM9PARTA008209	-1.10672	0.500821
ASMM9PARTA051444	-1.10672	0.116858
ASMM9PARTA004723	-1.10743	0.9404
ASMM9PARTA004723	-1.10743	0.9404
ASMM9PARTA009068	-1.10751	0.127232
ASMM9PARTA004875	-1.10768	0.954789
ASMM9PARTA045647	-1.10781	0.28626
ASMM9PARTA018494	-1.108	0.661899
ASMM9PARTA050100	-1.10818	0.282427
AA098538_P1	-1.10826	0.0455849
ASMM9PARTA001920	-1.10854	0.390075
ASMM9PARTA007970	-1.10857	0.0181746
ASMM9PARTA007863	-1.10875	0.889253
ASMM9PARTA013044	-1.10883	0.0494276
MM9LINCRNAEXON10616+_P1	-1.10899	0.470728
ASMM9PARTA012764	-1.10918	0.135506
ASMM9PARTA046010	-1.10927	0.495914
ASMM9PARTA046010	-1.10927	0.495914
ASMM9PARTA045252	-1.10931	0.213597
ASMM9PARTA050446	-1.10984	0.335409
ASMM9PARTA011569	-1.10997	0.4595
ASMM9PARTA010510	-1.11024	0.0601185
ASMM9PARTA019346	-1.11026	0.0462077
MM9LINCRNAEXON11474-_P1	-1.11028	0.159912
ASMM9PARTA004154	-1.11028	0.688609
ASMM9PARTA019183	-1.11032	0.207505
ASMM9PARTA012179	-1.11064	0.0179226
ASMM9PARTA016593	-1.11087	0.770845
ASMM9PARTA047603	-1.11094	0.834961
MM9LINCRNAEXON10495-_P1	-1.11123	0.122527
ASMM9PARTA003412	-1.11142	0.200122
ASMM9PARTA016849	-1.11146	0.659283
ASMM9PARTA016849	-1.11146	0.659283
ASMM9PARTA016849	-1.11146	0.659283
MM9LINCRNAEXON10896-_P1	-1.11148	0.711623
ASMM9PARTA017198	-1.11166	0.0422696
ASMM9PARTA000714	-1.11197	0.0154473
ASMM9PARTA009091	-1.11199	0.207502
ASMM9PARTA008323	-1.1121	0.500613
ASMM9PARTA008323	-1.1121	0.500613
ASMM9PARTA017171	-1.11225	0.000328317
ASMM9PARTA049595	-1.11243	0.106603
ASMM9PARTA049595	-1.11243	0.106603
ASMM9PARTA049595	-1.11243	0.106603
CUST_932_PI426073487	-1.11253	0.995675
ASMM9PARTA048757	-1.1126	0.246836
ASMM9PARTA048757	-1.1126	0.246836
ASMM9PARTA048757	-1.1126	0.246836
ASMM9PARTA003545	-1.11273	0.54983
ASMM9PARTA013575	-1.11285	0.0780681
ASMM9PARTA051341	-1.11325	0.694479
ASMM9PARTA051341	-1.11325	0.694479
ASMM9PARTA017544	-1.11328	0.120007
MM9LINCRNAEXON10947+_P1	-1.11356	0.517347
CUST_810_PI426073487	-1.11397	0.14626
MM9LINCRNAEXON11256-_P1	-1.11399	0.797383
ASMM9PARTA001154	-1.11413	0.422141
ASMM9PARTA009905	-1.11413	0.0861775
ASMM9PARTA009905	-1.11413	0.0861775
ASMM9PARTA002501	-1.11418	0.100076
ASMM9PARTA049463	-1.11444	0.635202
MM9LINCRNAEXON10875+_P1	-1.11446	0.0564823
ASMM9PARTA011908	-1.11467	0.115322
ASMM9PARTA011908	-1.11467	0.115322
ASMM9PARTA000730	-1.11469	0.623172
ASMM9PARTA009826	-1.11477	0.660625
ASMM9PARTA001794	-1.11486	0.743254
ASMM9PARTA006160	-1.11501	0.15335
MM9LINCRNAEXON11217+_P1	-1.11502	0.0294611
ASMM9PARTA018384	-1.11502	0.00202807
ASMM9PARTA018384	-1.11502	0.00202807
ASMM9PARTA018384	-1.11502	0.00202807
ASMM9PARTA018384	-1.11502	0.00202807
ASMM9PARTA018384	-1.11502	0.00202807
ASMM9PARTA018384	-1.11502	0.00202807
ASMM9PARTA010046	-1.1152	0.0780488
ASMM9PARTA010046	-1.1152	0.0780488
CUST_639_PI426073487	-1.11523	0.0488829
ASMM9PARTA011601	-1.1154	0.0287517
ASMM9PARTA011601	-1.1154	0.0287517
ASMM9PARTA048912	-1.11541	0.298549
ASMM9PARTA005784	-1.11554	0.821577
CUST_7_PI426409190	-1.11568	0.193992
CUST_7_PI426409190	-1.11568	0.193992
ASMM9PARTA015683	-1.11575	0.960743
ASMM9PARTA015683	-1.11575	0.960743
ASMM9PARTA015683	-1.11575	0.960743
ASMM9PARTA015683	-1.11575	0.960743
ASMM9PARTA015683	-1.11575	0.960743
ASMM9PARTA015683	-1.11575	0.960743
ASMM9PARTA011535	-1.11596	0.000553456
MM9LINCRNAEXON10351-_P1	-1.11608	0.531586
ASMM9PARTA015901	-1.11616	0.713253
ASMM9PARTA011636	-1.1164	0.00416761
ASMM9PARTA010929	-1.11658	0.0194045
ASMM9PARTA016592	-1.11701	0.85891
ASMM9PARTA012177	-1.11707	0.104007
ASMM9PARTA051191	-1.11708	0.127511
ASMM9PARTA051191	-1.11708	0.127511
ASMM9PARTA051191	-1.11708	0.127511
ASMM9PARTA044814	-1.11748	0.000218419
ASMM9PARTA001797	-1.11784	0.62392
ASMM9PARTA012603	-1.11822	0.0419801
ASMM9PARTA002372	-1.11832	0.339975
MM9LINCRNAEXON12104+_P1	-1.11835	0.0987363
ASMM9PARTA048259	-1.11837	0.389966
ASMM9PARTA048259	-1.11837	0.389966
ASMM9PARTA048259	-1.11837	0.389966
ASMM9PARTA007003	-1.11869	0.426051
MM9LINCRNAEXON10575+_P1	-1.11873	0.215642
MM9LINCRNAEXON11080+_P1	-1.11875	0.718333
ASMM9PARTA000719	-1.11901	0.471044
ASMM9PARTA013132	-1.11906	0.045999
ASMM9PARTA051350	-1.11932	0.830859
ASMM9PARTA009819	-1.11934	0.271533
MM9LINCRNAEXON10610-_P1	-1.1194	0.2457
ASMM9PARTA011286	-1.11991	0.0870164
ASMM9PARTA014710	-1.12008	0.0566844
ASMM9PARTA050922	-1.12009	0.136826
ASMM9PARTA002997	-1.12025	0.0823393
ASMM9PARTA017093	-1.12048	0.370578
ASMM9PARTA009890	-1.12078	0.188099
MM9LINCRNAEXON12059+_P1	-1.1208	0.101497
ASMM9PARTA012243	-1.12094	0.458514
MM9LINCRNAEXON10643-_P1	-1.12117	0.111198
ASMM9PARTA047009	-1.12122	0.0550215
ASMM9PARTA004330	-1.12141	0.162487
ASMM9PARTA049678	-1.12145	0.820726
ASMM9PARTA001656	-1.12158	0.401867
ASMM9PARTA014433	-1.12185	0.0670159
ASMM9PARTA045266	-1.12185	0.044585
ASMM9PARTA045848	-1.12195	0.287415
ASMM9PARTA051373	-1.12204	0.536022
ASMM9PARTA012476	-1.12215	0.0453356
ASMM9PARTA048430	-1.12241	0.0996287
ASMM9PARTA046577	-1.1225	0.0470779
ASMM9PARTA013965	-1.12265	0.556176
ASMM9PARTA045209	-1.12303	0.0395312
ASMM9PARTA051074	-1.12314	0.552482
ASMM9PARTA051074	-1.12314	0.552482
ASMM9PARTA051074	-1.12314	0.552482
ASMM9PARTA046698	-1.12338	0.0080956
ASMM9PARTA044948	-1.12386	0.0116537
ASMM9PARTA044948	-1.12386	0.0116537
ASMM9PARTA044948	-1.12386	0.0116537
ASMM9PARTA006987	-1.12397	0.436926
ASMM9PARTA013957	-1.124	0.388922
ASMM9PARTA017341	-1.12405	0.925643
ASMM9PARTA001421	-1.12405	0.451083
ASMM9PARTA013469	-1.12425	0.0133247
ASMM9PARTA004325	-1.1245	0.136826
ASMM9PARTA046206	-1.12463	0.354845
ASMM9PARTA016740	-1.12464	0.0265738
ASMM9PARTA016740	-1.12464	0.0265738
CUST_623_PI426073487	-1.12467	0.200027
ASMM9PARTA005762	-1.12482	0.145294
ASMM9PARTA004183	-1.12495	0.326628
ASMM9PARTA045852	-1.12506	0.908353
ASMM9PARTA000321	-1.12506	0.983888
ASMM9PARTA011112	-1.12524	0.0429588
ASMM9PARTA013089	-1.12525	0.635766
ASMM9PARTA051281	-1.12561	0.0317549
ASMM9PARTA046824	-1.12573	0.0738921
ASMM9PARTA046824	-1.12573	0.0738921
ASMM9PARTA046824	-1.12573	0.0738921
ASMM9PARTA046824	-1.12573	0.0738921
ASMM9PARTA046824	-1.12573	0.0738921
ASMM9PARTA046824	-1.12573	0.0738921
ASMM9PARTA046824	-1.12573	0.0738921
ASMM9PARTA051456	-1.12581	0.157085
ASMM9PARTA006329	-1.12591	0.301359
ASMM9PARTA051335	-1.12614	0.207805
ASMM9PARTA012773	-1.12614	0.00899914
ASMM9PARTA018635	-1.12615	0.327792
ASMM9PARTA013152	-1.12623	0.0382839
ASMM9PARTA013513	-1.12628	0.695496
ASMM9PARTA013513	-1.12628	0.695496
ASMM9PARTA013513	-1.12628	0.695496
ASMM9PARTA047145	-1.12657	0.645065
ASMM9PARTA006113	-1.1266	0.694479
ASMM9PARTA006520	-1.12667	0.97203
ASMM9PARTA006248	-1.127	0.0352566
ASMM9PARTA048180	-1.12729	0.109444
MM9LINCRNAEXON11184+_P1	-1.12741	0.851445
ASMM9PARTA001196	-1.12742	0.738554
ASMM9PARTA009782	-1.12748	0.0793515
ASMM9PARTA045574	-1.12764	0.584854
ASMM9PARTA045574	-1.12764	0.584854
ASMM9PARTA045574	-1.12764	0.584854
ASMM9PARTA045574	-1.12764	0.584854
ASMM9PARTA011892	-1.12804	0.233626
MM9LINCRNAEXON10519+_P1	-1.12804	0.4958
ASMM9PARTA011628	-1.12808	0.934771
ASMM9PARTA049723	-1.12809	0.904111
ASMM9PARTA009927	-1.12838	0.258582
ASMM9PARTA005884	-1.1285	0.951819
ASMM9PARTA000635	-1.12872	0.111342
ASMM9PARTA014216	-1.12883	0.0253758
ASMM9PARTA012260	-1.1291	0.254509
ASMM9PARTA011429	-1.12933	0.0831634
ASMM9PARTA011587	-1.12949	0.115486
ASMM9PARTA002035	-1.12992	0.149276
ASMM9PARTA008584	-1.12998	0.640289
ASMM9PARTA002451	-1.13013	0.080085
ASMM9PARTA047152	-1.1304	0.023124
ASMM9PARTA047152	-1.1304	0.023124
ASMM9PARTA012527	-1.13056	0.0634963
ASMM9PARTA017878	-1.13131	0.792543
ASMM9PARTA017878	-1.13131	0.792543
ASMM9PARTA015161	-1.13142	0.185591
ASMM9PARTA047752	-1.13151	0.935224
ASMM9PARTA047752	-1.13151	0.935224
ASMM9PARTA050651	-1.13174	0.541489
ASMM9PARTA013214	-1.1322	0.515342
MM9LINCRNAEXON11277-_P1	-1.13221	0.799549
ASMM9PARTA018874	-1.13253	0.0113498
ASMM9PARTA011049	-1.13261	0.0144445
ASMM9PARTA010422	-1.13267	0.615498
ASMM9PARTA006903	-1.13288	0.415858
ASMM9PARTA048146	-1.13292	0.0350432
ASMM9PARTA002389	-1.13295	0.791179
MM9LINCRNAEXON10342-_P1	-1.13299	0.658601
ASMM9PARTA049310	-1.13309	0.195769
ASMM9PARTA049310	-1.13309	0.195769
ASMM9PARTA003619	-1.13322	0.248919
ASMM9PARTA018210	-1.13372	0.0995848
MM9LINCRNAEXON11743-_P1	-1.13388	0.648946
ASMM9PARTA011747	-1.13423	0.315147
ASMM9PARTA011845	-1.13424	0.0608159
ASMM9PARTA000101	-1.13443	0.0437137
ASMM9PARTA014337	-1.13449	0.298773
ASMM9PARTA014337	-1.13449	0.298773
ASMM9PARTA014337	-1.13449	0.298773
ASMM9PARTA014337	-1.13449	0.298773
ASMM9PARTA002730	-1.13462	0.241357
ASMM9PARTA019275	-1.13463	0.391388
ASMM9PARTA019275	-1.13463	0.391388
ASMM9PARTA018301	-1.13483	0.987946
ASMM9PARTA012788	-1.13491	0.0178707
MM9LINCRNAEXON11579+_P1	-1.13505	0.51456
ASMM9PARTA017742	-1.13523	0.173351
ASMM9PARTA017742	-1.13523	0.173351
ASMM9PARTA049550	-1.13533	0.265916
ASMM9PARTA011589	-1.13537	0.0405485
humanlincRNA1006-_P1	-1.13542	0.849132
AV125165_P1	-1.13547	0.707921
ASMM9PARTA009149	-1.13578	0.000488365
ASMM9PARTA013159	-1.13588	0.114421
ASMM9PARTA012725	-1.13633	0.657342
ASMM9PARTA050883	-1.13702	0.186078
ASMM9PARTA015884	-1.13732	0.019696
mouselincRNA1379-_P1	-1.13811	0.71062
MM9LINCRNAEXON11053-_P1	-1.13828	0.125087
ASMM9PARTA009918	-1.13834	0.0970035
ASMM9PARTA050222	-1.1386	0.631643
ASMM9PARTA050222	-1.1386	0.631643
ASMM9PARTA010197	-1.13861	0.875902
ASMM9PARTA010197	-1.13861	0.875902
ASMM9PARTA010197	-1.13861	0.875902
ASMM9PARTA010197	-1.13861	0.875902
ASMM9PARTA010197	-1.13861	0.875902
ASMM9PARTA016280	-1.13867	0.304524
ASMM9PARTA050189	-1.13868	0.0410585
MM9LINCRNAEXON10683-_P1	-1.13869	0.424335
ASMM9PARTA006099	-1.1391	0.711558
ASMM9PARTA004514	-1.13918	0.040536
ASMM9PARTA017002	-1.13927	0.96121
MM9LINCRNAEXON10784+_P1	-1.13933	0.230709
MM9LINCRNAEXON11017-_P1	-1.13939	0.689642
ASMM9PARTA018247	-1.13963	0.399094
ASMM9PARTA012698	-1.13972	0.651179
ASMM9PARTA049808	-1.13987	0.5036
ASMM9PARTA049808	-1.13987	0.5036
ASMM9PARTA006061	-1.14001	0.96887
CUST_37_PI426409190	-1.14001	0.618191
CUST_37_PI426409190	-1.14001	0.618191
ASMM9PARTA044781	-1.14028	0.17819
ASMM9PARTA044781	-1.14028	0.17819
ASMM9PARTA044781	-1.14028	0.17819
ASMM9PARTA050943	-1.14029	0.0453356
ASMM9PARTA050943	-1.14029	0.0453356
ASMM9PARTA050943	-1.14029	0.0453356
ASMM9PARTA050943	-1.14029	0.0453356
humanlincRNA1612-_P1	-1.14044	0.96117
ASMM9PARTA009659	-1.14058	0.0115865
MM9LINCRNAEXON11810-_P1	-1.14073	0.474601
ASMM9PARTA002502	-1.14088	0.491012
ASMM9PARTA006531	-1.1411	0.941699
ASMM9PARTA010767	-1.1412	0.0226765
MM9LINCRNAEXON12017-_P1	-1.14132	0.713868
ASMM9PARTA005152	-1.14133	0.534541
mouselincRNA0543-_P1	-1.1414	0.775985
ASMM9PARTA000307	-1.14172	0.228821
ASMM9PARTA016766	-1.14182	0.123317
CUST_777_PI426073487	-1.1419	0.148372
ASMM9PARTA001296	-1.14194	0.477831
ASMM9PARTA046069	-1.14195	0.692971
ASMM9PARTA046069	-1.14195	0.692971
ASMM9PARTA046069	-1.14195	0.692971
ASMM9PARTA046069	-1.14195	0.692971
ASMM9PARTA046069	-1.14195	0.692971
ASMM9PARTA046069	-1.14195	0.692971
ASMM9PARTA045952	-1.14223	0.103827
ASMM9PARTA004580	-1.14239	0.0108367
ASMM9PARTA004580	-1.14239	0.0108367
ASMM9PARTA001416	-1.14244	0.369836
ASMM9PARTA012627	-1.14249	0.493062
ASMM9PARTA019615	-1.14252	0.517518
ASMM9PARTA019496	-1.14341	0.393541
ASMM9PARTA009040	-1.14405	0.405302
ASMM9PARTA045055	-1.1441	0.236644
ASMM9PARTA012532	-1.14425	0.268637
ASMM9PARTA007187	-1.14429	0.0627302
ASMM9PARTA050079	-1.1443	0.165643
ASMM9PARTA001431	-1.14436	0.0661035
ASMM9PARTA013472	-1.14448	0.134338
ASMM9PARTA005169	-1.14453	0.078519
ASMM9PARTA012624	-1.14475	0.0239286
ASMM9PARTA014862	-1.14485	0.199337
ASMM9PARTA014862	-1.14485	0.199337
BF787814_P1	-1.14524	0.909728
ASMM9PARTA051439	-1.14561	0.0080539
ASMM9PARTA051439	-1.14561	0.0080539
ASMM9PARTA051439	-1.14561	0.0080539
ASMM9PARTA051439	-1.14561	0.0080539
ASMM9PARTA051439	-1.14561	0.0080539
MM9LINCRNAEXON10315-_P1	-1.14575	0.00958201
ASMM9PARTA010793	-1.14579	0.389829
ASMM9PARTA006610	-1.14596	0.656983
ASMM9PARTA013082	-1.14606	0.0650637
ASMM9PARTA007959	-1.14616	0.852557
ASMM9PARTA007959	-1.14616	0.852557
ASMM9PARTA014946	-1.14652	0.425831
MM9LINCRNAEXON11146-_P1	-1.14676	0.257217
ASMM9PARTA002177	-1.14694	0.629119
ASMM9PARTA002177	-1.14694	0.629119
ASMM9PARTA002177	-1.14694	0.629119
ASMM9PARTA046892	-1.14708	0.0860719
AK132468_P1	-1.14709	0.523821
ASMM9PARTA015024	-1.14723	0.528246
ASMM9PARTA015024	-1.14723	0.528246
ASMM9PARTA015024	-1.14723	0.528246
ASMM9PARTA014149	-1.14736	0.169298
ASMM9PARTA046547	-1.14741	0.802686
MM9LINCRNAEXON11287+_P1	-1.14743	0.837078
ASMM9PARTA048824	-1.14751	0.0429172
ASMM9PARTA048824	-1.14751	0.0429172
ASMM9PARTA048824	-1.14751	0.0429172
ASMM9PARTA048824	-1.14751	0.0429172
ASMM9PARTA048824	-1.14751	0.0429172
ASMM9PARTA048824	-1.14751	0.0429172
ASMM9PARTA044837	-1.14765	0.693074
ASMM9PARTA050142	-1.14787	0.0241564
ASMM9PARTA049096	-1.14818	0.358197
ASMM9PARTA000116	-1.14836	0.819501
ASMM9PARTA003127	-1.14838	0.867709
ASMM9PARTA008082	-1.14853	0.836919
CUST_470_PI426073487	-1.14861	0.649512
ASMM9PARTA017625	-1.14873	0.854865
ASMM9PARTA050180	-1.14938	0.49262
ASMM9PARTA019469	-1.14941	0.20387
ASMM9PARTA007258	-1.14949	0.0785772
ASMM9PARTA047364	-1.15009	0.450895
ASMM9PARTA004220	-1.15013	0.593349
MM9LINCRNAEXON11539-_P1	-1.15046	0.267674
ASMM9PARTA007555	-1.15065	0.0751095
MM9LINCRNAEXON11990-_P1	-1.15069	0.767266
ASMM9PARTA017649	-1.15078	0.925891
MM9LINCRNAEXON11843+_P1	-1.15111	0.203348
ASMM9PARTA049084	-1.15125	0.0431898
humanlincRNA2294-_P1	-1.15129	0.927922
MM9LINCRNAEXON11019-_P1	-1.15136	0.484664
ASMM9PARTA013601	-1.15149	0.00877875
ASMM9PARTA004324	-1.15155	0.120027
ASMM9PARTA044840	-1.15156	0.110661
ASMM9PARTA000921	-1.15164	0.894627
ASMM9PARTA019854	-1.15189	0.472758
ASMM9PARTA010801	-1.15198	0.29349
ASMM9PARTA011717	-1.15205	0.890736
ASMM9PARTA005427	-1.1521	0.564941
ASMM9PARTA018825	-1.15216	0.385533
humanlincRNA2129-_P1	-1.15241	0.304021
MM9LINCRNAEXON11190+_P1	-1.15253	0.562353
ASMM9PARTA049179	-1.15294	0.580521
ASMM9PARTA047793	-1.15309	0.082633
ASMM9PARTA047793	-1.15309	0.082633
ASMM9PARTA047793	-1.15309	0.082633
ASMM9PARTA047793	-1.15309	0.082633
ASMM9PARTA004027	-1.15318	0.0729139
ASMM9PARTA008213	-1.15323	0.595134
ASMM9PARTA007502	-1.15324	0.218865
ASMM9PARTA003970	-1.15329	0.721458
ASMM9PARTA048022	-1.15331	0.0388209
ASMM9PARTA012830	-1.15356	0.209635
ASMM9PARTA013313	-1.15369	0.251129
ASMM9PARTA013313	-1.15369	0.251129
ASMM9PARTA018318	-1.15372	0.90378
ASMM9PARTA017354	-1.15393	0.146282
ASMM9PARTA048272	-1.15449	0.714208
ASMM9PARTA000911	-1.15476	0.683691
ASMM9PARTA009810	-1.15495	0.391528
ASMM9PARTA003157	-1.155	0.0819225
ASMM9PARTA016088	-1.15522	0.570599
ASMM9PARTA016088	-1.15522	0.570599
ASMM9PARTA016088	-1.15522	0.570599
ASMM9PARTA049128	-1.15529	0.0134574
ASMM9PARTA009878	-1.15534	0.00722387
ASMM9PARTA013700	-1.15538	0.076035
ASMM9PARTA011146	-1.15559	0.0286017
ASMM9PARTA017521	-1.15561	0.299713
ASMM9PARTA016173	-1.15567	0.697702
humanlincRNA1278+_P1	-1.15602	0.476964
ASMM9PARTA006004	-1.15627	0.556357
humanlincRNA2010+_P1	-1.15639	0.934763
ASMM9PARTA048597	-1.15653	0.438717
ASMM9PARTA048597	-1.15653	0.438717
ASMM9PARTA048597	-1.15653	0.438717
ASMM9PARTA047780	-1.15654	0.372787
ASMM9PARTA048108	-1.15656	0.0666786
ASMM9PARTA013499	-1.15699	0.50383
ASMM9PARTA013499	-1.15699	0.50383
ASMM9PARTA013499	-1.15699	0.50383
ASMM9PARTA009360	-1.15707	0.817986
CUST_264_PI426073487	-1.15736	0.0423476
ASMM9PARTA016367	-1.15775	0.103017
MM9LINCRNAEXON11186-_P1	-1.15775	0.708497
ASMM9PARTA015875	-1.15785	0.0847171
MM9LINCRNAEXON10062+_P1	-1.15811	0.00262126
ASMM9PARTA001884	-1.15823	0.0249096
ASMM9PARTA002425	-1.15838	0.679249
MM9LINCRNAEXON11530-_P1	-1.15838	0.489933
ASMM9PARTA016080	-1.15855	0.429461
CUST_152_PI426409190	-1.15858	0.340735
ASMM9PARTA013073	-1.15942	0.0145478
CUST_614_PI426073487	-1.15944	0.0513302
ASMM9PARTA016905	-1.15985	0.380737
ASMM9PARTA004548	-1.16013	0.103258
ASMM9PARTA015000	-1.16046	0.0958718
ASMM9PARTA009095	-1.16055	0.91231
MM9LINCRNAEXON11886+_P1	-1.16083	0.293193
CUST_52_PI426409190	-1.16094	0.0222154
ASMM9PARTA051665	-1.16098	0.262245
CUST_197_PI426409190	-1.161	0.231112
ASMM9PARTA047117	-1.16124	0.0377672
CF425770_P1	-1.16187	0.866489
ASMM9PARTA008445	-1.16224	0.0866223
ASMM9PARTA017332	-1.16239	0.82382
ASMM9PARTA051365	-1.16251	0.179559
ASMM9PARTA051365	-1.16251	0.179559
ASMM9PARTA051365	-1.16251	0.179559
MM9LINCRNAEXON11541-_P1	-1.16256	0.176985
ASMM9PARTA050909	-1.1626	0.0938913
ASMM9PARTA005387	-1.16324	0.285863
ASMM9PARTA013186	-1.16325	0.270942
ASMM9PARTA011083	-1.16326	0.236117
ASMM9PARTA011922	-1.1637	0.00490103
ASMM9PARTA044924	-1.16375	0.0255763
ASMM9PARTA044924	-1.16375	0.0255763
ASMM9PARTA047445	-1.1638	0.369162
MM9LINCRNAEXON10649+_P1	-1.16399	0.670254
ASMM9PARTA012392	-1.16407	0.179602
ASMM9PARTA012014	-1.16434	0.0206892
ASMM9PARTA005603	-1.16459	0.113043
ASMM9PARTA050164	-1.16488	0.0519514
CF983472_P1	-1.16502	0.57899
CUST_244_PI426073487	-1.16515	0.447693
ASMM9PARTA016472	-1.16529	0.192444
ASMM9PARTA011023	-1.16535	0.0256961
CUST_473_PI426073487	-1.16548	0.875225
CUST_109_PI426409190	-1.16552	0.354285
ASMM9PARTA007179	-1.16577	0.792722
BY580978_P1	-1.16604	0.0135357
ASMM9PARTA018211	-1.16622	0.194084
ASMM9PARTA018211	-1.16622	0.194084
ASMM9PARTA018211	-1.16622	0.194084
ASMM9PARTA009301	-1.16645	0.0775765
ASMM9PARTA051660	-1.16651	0.581762
CUST_742_PI426073487	-1.16664	0.18279
ASMM9PARTA017072	-1.16679	0.0829166
humanlincRNA2182-_P1	-1.16694	0.186275
ASMM9PARTA045433	-1.16707	0.0005781
ASMM9PARTA002874	-1.16719	0.0139328
ASMM9PARTA004100	-1.16734	0.465784
U43317_P1	-1.16756	0.518023
U43317_P1	-1.16756	0.518023
ASMM9PARTA003033	-1.16774	0.311201
MM9LINCRNAEXON11372-_P1	-1.16789	0.669309
mouselincRNA0959+_P1	-1.16796	0.618406
ASMM9PARTA049751	-1.16799	0.153098
ASMM9PARTA011222	-1.16811	0.855974
MM9LINCRNAEXON11006-_P1	-1.16812	0.0108214
ASMM9PARTA019015	-1.16826	0.0155727
ASMM9PARTA002115	-1.16827	0.016056
ASMM9PARTA002115	-1.16827	0.016056
ASMM9PARTA002115	-1.16827	0.016056
CUST_401_PI426073487	-1.16837	0.500449
ASMM9PARTA051703	-1.1685	0.153008
MM9LINCRNAEXON10151+_P1	-1.16854	0.0300264
ASMM9PARTA008486	-1.16858	0.362774
ASMM9PARTA010647	-1.1686	0.00329167
ASMM9PARTA051250	-1.16864	0.00913748
ASMM9PARTA019198	-1.16868	0.12907
ASMM9PARTA019198	-1.16868	0.12907
ASMM9PARTA011368	-1.16891	0.0473441
ASMM9PARTA000512	-1.16926	0.529772
CF425333_P1	-1.16939	0.221237
ASMM9PARTA001404	-1.1697	0.648393
MM9LINCRNAEXON11373+_P1	-1.17	0.0270602
ASMM9PARTA017546	-1.17012	0.760332
ASMM9PARTA017546	-1.17012	0.760332
ASMM9PARTA000575	-1.17015	0.207856
ASMM9PARTA008318	-1.1702	0.97147
ASMM9PARTA004367	-1.17043	0.396732
ASMM9PARTA017969	-1.17066	0.609237
ASMM9PARTA000573	-1.17084	0.0381883
ASMM9PARTA015877	-1.17096	0.727139
ASMM9PARTA015877	-1.17096	0.727139
ASMM9PARTA009003	-1.17098	0.289778
ASMM9PARTA019306	-1.17125	0.394494
AA655606_P1	-1.17128	0.669338
ASMM9PARTA004592	-1.17141	0.247462
ASMM9PARTA004592	-1.17141	0.247462
ASMM9PARTA050976	-1.17144	0.677449
humanlincRNA1901-_P1	-1.17201	0.280778
ASMM9PARTA012173	-1.17204	0.0952702
ASMM9PARTA005763	-1.17214	0.859632
ASMM9PARTA018486	-1.17224	0.0447583
ASMM9PARTA018486	-1.17224	0.0447583
ASMM9PARTA000767	-1.17238	0.758672
ASMM9PARTA005304	-1.17244	0.479517
ASMM9PARTA046658	-1.17259	0.225707
ASMM9PARTA046658	-1.17259	0.225707
ASMM9PARTA045135	-1.17264	0.179352
ASMM9PARTA045424	-1.17265	0.422184
MM9LINCRNAEXON11896-_P1	-1.17289	0.280474
ASMM9PARTA049045	-1.173	0.484461
ASMM9PARTA013154	-1.1731	0.0418658
ASMM9PARTA007599	-1.17327	0.981755
ASMM9PARTA000611	-1.17358	0.157114
ASMM9PARTA012610	-1.17365	0.638102
ASMM9PARTA048261	-1.17369	0.12878
ASMM9PARTA047487	-1.17371	0.0796924
ASMM9PARTA017190	-1.17411	0.376995
ASMM9PARTA016127	-1.1742	0.511578
ASMM9PARTA015744	-1.17433	0.834772
ASMM9PARTA015744	-1.17433	0.834772
ASMM9PARTA015744	-1.17433	0.834772
ASMM9PARTA013375	-1.1746	0.106645
ASMM9PARTA048872	-1.17464	0.529772
ASMM9PARTA048872	-1.17464	0.529772
ASMM9PARTA050290	-1.17468	0.047071
ASMM9PARTA050574	-1.17475	0.00342405
ASMM9PARTA008227	-1.17482	0.0970993
MM9LINCRNAEXON11314+_P1	-1.17513	0.0340438
ASMM9PARTA016664	-1.1754	0.335108
ASMM9PARTA000231	-1.17571	0.0921456
ASMM9PARTA001412	-1.17572	0.857446
ASMM9PARTA018801	-1.17598	0.762753
ASMM9PARTA011227	-1.1765	0.075843
ASMM9PARTA007902	-1.17657	0.0244045
ASMM9PARTA050900	-1.17667	0.36828
mouselincRNA0238+_P1	-1.17682	0.835935
ASMM9PARTA045188	-1.17698	0.016772
ASMM9PARTA012112	-1.17725	0.037384
mouselincRNA0208+_P1	-1.17743	0.747127
ASMM9PARTA000670	-1.17808	0.131228
ASMM9PARTA000670	-1.17808	0.131228
ASMM9PARTA050452	-1.17816	0.542664
ASMM9PARTA013097	-1.17821	0.103535
ASMM9PARTA048836	-1.17833	0.0292612
ASMM9PARTA006674	-1.17846	0.521274
ASMM9PARTA008471	-1.17855	0.584854
ASMM9PARTA009901	-1.17862	0.423233
ASMM9PARTA010268	-1.17867	0.636233
mouselincRNA0512-_P1	-1.17872	0.396138
ASMM9PARTA013754	-1.17942	0.689335
CUST_670_PI426073487	-1.1796	0.217713
ASMM9PARTA045648	-1.17986	0.343251
ASMM9PARTA010734	-1.18011	0.0144711
ASMM9PARTA002080	-1.18025	0.0426172
ASMM9PARTA008180	-1.18027	0.925147
ASMM9PARTA051499	-1.18062	0.717077
ASMM9PARTA001225	-1.18063	0.101237
ASMM9PARTA005773	-1.18065	0.443174
ASMM9PARTA050001	-1.18076	0.100652
mouselincRNA0858-_P1	-1.18091	0.0975315
BC018397_P1	-1.18099	0.405801
ASMM9PARTA004477	-1.18117	0.501969
humanlincRNA1485-_P1	-1.1814	0.338768
ASMM9PARTA019926	-1.18147	0.000318987
ASMM9PARTA016493	-1.18147	0.689841
ASMM9PARTA016493	-1.18147	0.689841
ASMM9PARTA016493	-1.18147	0.689841
ASMM9PARTA017212	-1.18154	0.366405
ASMM9PARTA051301	-1.18161	0.459347
ASMM9PARTA018444	-1.18206	0.100762
ASMM9PARTA046669	-1.18218	0.725064
ASMM9PARTA018218	-1.18223	0.537482
ASMM9PARTA006797	-1.1832	0.419721
ASMM9PARTA006797	-1.1832	0.419721
ASMM9PARTA051065	-1.18341	0.163939
ASMM9PARTA051065	-1.18341	0.163939
ASMM9PARTA018128	-1.18354	0.028446
ASMM9PARTA018128	-1.18354	0.028446
ASMM9PARTA012074	-1.18367	0.00935377
ASMM9PARTA015903	-1.18373	0.40749
ASMM9PARTA016755	-1.18388	0.248011
ASMM9PARTA016755	-1.18388	0.248011
ASMM9PARTA016755	-1.18388	0.248011
ASMM9PARTA016755	-1.18388	0.248011
ASMM9PARTA016755	-1.18388	0.248011
ASMM9PARTA009297	-1.18431	0.0519731
ASMM9PARTA047758	-1.18455	0.322426
ASMM9PARTA010076	-1.18466	0.858042
ASMM9PARTA002570	-1.18482	0.0773425
ASMM9PARTA012261	-1.18503	0.0162575
ASMM9PARTA012261	-1.18503	0.0162575
ASMM9PARTA018361	-1.18506	0.435791
ASMM9PARTA007229	-1.18507	0.0648093
humanlincRNA0587+_P1	-1.18533	0.485965
ASMM9PARTA011352	-1.18546	0.0597027
ASMM9PARTA046302	-1.18573	0.140202
CF533449_P1	-1.18588	0.234208
ASMM9PARTA013230	-1.18618	0.0070297
ASMM9PARTA013603	-1.18622	0.143731
ASMM9PARTA012057	-1.18652	0.0147752
ASMM9PARTA013289	-1.18653	0.0354709
ASMM9PARTA047191	-1.18663	0.0518154
ASMM9PARTA019151	-1.18672	0.166772
ASMM9PARTA003163	-1.18683	0.0952024
ASMM9PARTA018449	-1.1872	0.0206917
ASMM9PARTA046613	-1.18721	0.587232
ASMM9PARTA009482	-1.18722	0.37439
ASMM9PARTA003213	-1.18736	0.319262
AF223568_P1	-1.18746	0.265474
BY652007_P1	-1.18754	0.100596
BY652007_P1	-1.18754	0.100596
ASMM9PARTA002401	-1.18793	0.2406
ASMM9PARTA011600	-1.18797	0.309338
ASMM9PARTA008627	-1.18803	0.709321
ASMM9PARTA001166	-1.18824	0.868464
ASMM9PARTA000223	-1.18825	0.42871
ASMM9PARTA012312	-1.18855	0.013321
ASMM9PARTA009807	-1.18901	0.00205655
ASMM9PARTA048848	-1.18918	0.441786
ASMM9PARTA048848	-1.18918	0.441786
ASMM9PARTA015207	-1.18919	0.921868
ASMM9PARTA049471	-1.18928	0.0605585
ASMM9PARTA049471	-1.18928	0.0605585
ASMM9PARTA001890	-1.1893	0.243919
ASMM9PARTA017921	-1.18946	0.500099
MM9LINCRNAEXON11282-_P1	-1.1895	0.391579
MM9LINCRNAEXON12071-_P1	-1.18973	0.439216
ASMM9PARTA051119	-1.18997	0.276551
ASMM9PARTA005840	-1.19012	0.500351
ASMM9PARTA050811	-1.19012	0.0788775
ASMM9PARTA003381	-1.19018	0.132876
ASMM9PARTA013505	-1.19035	0.0282273
ASMM9PARTA046758	-1.19036	0.958068
MM9LINCRNAEXON11894-_P1	-1.19037	0.960743
ASMM9PARTA013368	-1.19044	0.32372
ASMM9PARTA045777	-1.19058	0.0958931
ASMM9PARTA046419	-1.19076	0.0623187
ASMM9PARTA013367	-1.19097	0.284181
MM9LINCRNAEXON11985-_P1	-1.19133	0.0243944
ASMM9PARTA047038	-1.19151	0.0843552
ASMM9PARTA047038	-1.19151	0.0843552
ASMM9PARTA047038	-1.19151	0.0843552
MM9LINCRNAEXON10532+_P1	-1.19155	0.0446142
ASMM9PARTA048730	-1.1916	0.332407
ASMM9PARTA048730	-1.1916	0.332407
ASMM9PARTA048730	-1.1916	0.332407
ASMM9PARTA006504	-1.19168	0.674179
MM9LINCRNAEXON10744-_P1	-1.1918	0.545113
ASMM9PARTA012643	-1.19191	0.00353436
ASMM9PARTA011940	-1.19214	0.179602
ASMM9PARTA011940	-1.19214	0.179602
ASMM9PARTA050889	-1.19218	0.0184108
ASMM9PARTA009839	-1.19235	0.821153
ASMM9PARTA051764	-1.19254	0.600854
ASMM9PARTA048683	-1.19282	0.337089
MM9LINCRNAEXON10992-_P1	-1.19283	0.539809
ASMM9PARTA012171	-1.19296	0.047012
ASMM9PARTA007296	-1.19298	0.0757522
ASMM9PARTA003654	-1.19301	0.190804
ASMM9PARTA001496	-1.19308	0.068626
ASMM9PARTA001496	-1.19308	0.068626
ASMM9PARTA010463	-1.19322	0.0801906
ASMM9PARTA050384	-1.19359	0.947968
ASMM9PARTA003761	-1.19371	0.595152
ASMM9PARTA009405	-1.19386	0.26998
ASMM9PARTA051310	-1.19398	0.51272
ASMM9PARTA000437	-1.19399	0.119381
CUST_249_PI426073487	-1.19446	0.209147
ASMM9PARTA049937	-1.19484	0.0879644
ASMM9PARTA016982	-1.195	0.868464
ASMM9PARTA014697	-1.19518	0.902595
ASMM9PARTA047824	-1.19521	0.180264
ASMM9PARTA017885	-1.19543	0.288024
ASMM9PARTA017885	-1.19543	0.288024
ASMM9PARTA017885	-1.19543	0.288024
ASMM9PARTA017885	-1.19543	0.288024
ASMM9PARTA050040	-1.19546	0.65388
ASMM9PARTA002179	-1.19572	0.128221
ASMM9PARTA013929	-1.19593	0.0264423
ASMM9PARTA010006	-1.19606	0.00130194
ASMM9PARTA018878	-1.19618	0.0126076
ASMM9PARTA015820	-1.19619	0.10279
ASMM9PARTA048862	-1.19649	0.635766
ASMM9PARTA048862	-1.19649	0.635766
ASMM9PARTA048862	-1.19649	0.635766
ASMM9PARTA048862	-1.19649	0.635766
ASMM9PARTA048862	-1.19649	0.635766
ASMM9PARTA048862	-1.19649	0.635766
ASMM9PARTA048862	-1.19649	0.635766
ASMM9PARTA048862	-1.19649	0.635766
ASMM9PARTA010995	-1.19651	0.0691737
ASMM9PARTA011144	-1.19673	0.0838107
BE370611_P1	-1.19679	0.118871
ASMM9PARTA007647	-1.19794	0.111174
ASMM9PARTA015714	-1.1985	0.681843
ASMM9PARTA044851	-1.19856	0.0649886
ASMM9PARTA045454	-1.19889	0.0223297
ASMM9PARTA045770	-1.19896	0.847026
ASMM9PARTA045770	-1.19896	0.847026
ASMM9PARTA016110	-1.19913	0.268453
ASMM9PARTA048263	-1.19935	0.249597
ASMM9PARTA003585	-1.19947	0.808268
ASMM9PARTA048628	-1.1995	0.254732
ASMM9PARTA007927	-1.19953	0.154634
MM9LINCRNAEXON11147-_P1	-1.19986	0.160911
MM9LINCRNAEXON12047-_P1	-1.19999	0.672546
MM9LINCRNAEXON10559+_P1	-1.20012	0.460963
ASMM9PARTA013822	-1.20048	0.839763
ASMM9PARTA003117	-1.20073	0.630512
ASMM9PARTA051666	-1.20081	0.100173
ASMM9PARTA016251	-1.20105	0.962462
MM9LINCRNAEXON11623-_P1	-1.20162	0.0180092
ASMM9PARTA000893	-1.20172	0.729472
ASMM9PARTA011894	-1.20192	0.00908661
ASMM9PARTA004818	-1.20201	0.425549
ASMM9PARTA008477	-1.20211	0.736473
ASMM9PARTA013817	-1.20232	0.835384
ASMM9PARTA013817	-1.20232	0.835384
ASMM9PARTA015394	-1.20235	0.0184331
ASMM9PARTA015862	-1.20269	0.623391
ASMM9PARTA019214	-1.20274	0.658277
ASMM9PARTA005742	-1.20296	0.932881
ASMM9PARTA008672	-1.20301	0.488987
MM9LINCRNAEXON11026-_P1	-1.20308	0.787681
ASMM9PARTA016890	-1.20317	0.209473
ASMM9PARTA016890	-1.20317	0.209473
MM9LINCRNAEXON11895-_P1	-1.2032	0.694605
MM9LINCRNAEXON11895-_P1	-1.2032	0.694605
ASMM9PARTA011574	-1.20357	0.0304741
ASMM9PARTA010715	-1.20374	0.0321076
ASMM9PARTA009148	-1.20377	0.0127009
ASMM9PARTA003671	-1.20382	0.368895
ASMM9PARTA008947	-1.20398	0.792887
ASMM9PARTA012724	-1.20406	0.00173908
ASMM9PARTA046304	-1.20425	0.602254
ASMM9PARTA046304	-1.20425	0.602254
ASMM9PARTA046304	-1.20425	0.602254
ASMM9PARTA003270	-1.20447	0.182067
ASMM9PARTA011400	-1.20473	0.458784
ASMM9PARTA011400	-1.20473	0.458784
MM9LINCRNAEXON12105+_P1	-1.20492	0.090844
ASMM9PARTA013928	-1.20494	0.0500265
ASMM9PARTA013220	-1.20497	0.667875
ASMM9PARTA015120	-1.20503	0.109657
ASMM9PARTA045103	-1.20506	0.0254363
ASMM9PARTA048754	-1.20535	0.54076
ASMM9PARTA051535	-1.20583	0.220266
ASMM9PARTA051535	-1.20583	0.220266
ASMM9PARTA011688	-1.20602	0.0111448
ASMM9PARTA011801	-1.2064	0.116678
ASMM9PARTA010079	-1.20645	0.128537
BB770978_P1	-1.20658	0.695496
BB770978_P1	-1.20658	0.695496
BB770978_P1	-1.20658	0.695496
BB770978_P1	-1.20658	0.695496
BB770978_P1	-1.20658	0.695496
ASMM9PARTA000154	-1.20662	0.0848847
ASMM9PARTA014974	-1.20733	0.832952
ASMM9PARTA047389	-1.20737	0.844123
ASMM9PARTA009050	-1.20747	0.820095
ASMM9PARTA018538	-1.20764	0.0462582
ASMM9PARTA009310	-1.20786	0.00352989
ASMM9PARTA009144	-1.20805	0.146157
ASMM9PARTA009144	-1.20805	0.146157
ASMM9PARTA049648	-1.20836	0.0110222
ASMM9PARTA049455	-1.20841	0.105258
ASMM9PARTA005864	-1.20857	0.635784
ASMM9PARTA004738	-1.20884	0.77968
CUST_137_PI426409190	-1.20936	0.272909
ASMM9PARTA012110	-1.20997	0.0973632
ASMM9PARTA014242	-1.21	0.302619
ASMM9PARTA014242	-1.21	0.302619
ASMM9PARTA014242	-1.21	0.302619
ASMM9PARTA006107	-1.21009	0.458784
ASMM9PARTA016373	-1.21017	0.0393563
CUST_22_PI426409190	-1.21022	0.044585
ASMM9PARTA045781	-1.21038	0.0028331
ASMM9PARTA011425	-1.21062	0.0224408
ASMM9PARTA001456	-1.21065	0.0799305
ASMM9PARTA009658	-1.21069	0.0103969
ASMM9PARTA009744	-1.211	0.100207
MM9LINCRNAEXON11565+_P1	-1.21126	0.609264
ASMM9PARTA051133	-1.21134	0.615085
ASMM9PARTA017282	-1.21144	0.394635
CUST_58_PI426409190	-1.21146	0.107775
MM9LINCRNAEXON11166-_P1	-1.21149	0.18382
ASMM9PARTA010737	-1.21178	0.0176913
ASMM9PARTA010737	-1.21178	0.0176913
ASMM9PARTA014296	-1.21192	0.0554252
ASMM9PARTA019291	-1.21198	0.616715
ASMM9PARTA017510	-1.21219	0.103077
ASMM9PARTA005234	-1.21225	0.939841
ASMM9PARTA018990	-1.21227	0.100751
ASMM9PARTA011430	-1.21238	0.937747
ASMM9PARTA046551	-1.21252	0.0741066
ASMM9PARTA046551	-1.21252	0.0741066
ASMM9PARTA046551	-1.21252	0.0741066
ASMM9PARTA046551	-1.21252	0.0741066
ASMM9PARTA046551	-1.21252	0.0741066
ASMM9PARTA046551	-1.21252	0.0741066
ASMM9PARTA046551	-1.21252	0.0741066
ASMM9PARTA046551	-1.21252	0.0741066
ASMM9PARTA046551	-1.21252	0.0741066
ASMM9PARTA046551	-1.21252	0.0741066
ASMM9PARTA011044	-1.21269	0.00795933
BB584672_P1	-1.21298	0.447823
BB584672_P1	-1.21298	0.447823
ASMM9PARTA019018	-1.21321	0.659513
ASMM9PARTA019018	-1.21321	0.659513
ASMM9PARTA013126	-1.21342	0.719479
ASMM9PARTA012693	-1.21364	0.920318
ASMM9PARTA012693	-1.21364	0.920318
ASMM9PARTA017986	-1.21374	0.0308929
ASMM9PARTA018564	-1.21411	0.194853
MM9LINCRNAEXON10015-_P1	-1.21459	0.157361
ASMM9PARTA050329	-1.21482	0.417874
ASMM9PARTA051726	-1.21506	0.34387
ASMM9PARTA051726	-1.21506	0.34387
ASMM9PARTA051726	-1.21506	0.34387
ASMM9PARTA051726	-1.21506	0.34387
ASMM9PARTA045943	-1.21508	0.193627
ASMM9PARTA007089	-1.21532	0.267648
ASMM9PARTA016190	-1.21541	0.356602
ASMM9PARTA016190	-1.21541	0.356602
ASMM9PARTA011878	-1.21545	0.0859553
ASMM9PARTA014976	-1.21546	0.259476
ASMM9PARTA002012	-1.21625	0.0268711
ASMM9PARTA017591	-1.21626	0.0145176
[truncated: 6,720 more rows]
