# Supplementary material for: Profiling analysis of long non-coding RNAs in early postnatal mouse hearts
Source: Sci Rep. 2017 Mar 7;7:43485. doi: 10.1038/srep43485 (PMC5339910; doi:10.1038/srep43485)
Supplement: Supplementary Table S3 [file srep43485-s4.xls]

## Sheet: Sheet1
P28 vs. P1 down					P28 vs. P1 up
Fold change	Seqname	Genesymbol	source		Fold change	Seqname	Genesymbol	source
180.556	ENSMUST00000140716	H19	Ensembl		172.638	AK047066		fantom3
165.993	uc009kob.1	H19	UCSC_kg		80.6637	uc008kgz.1	Ppp1r1c	UCSC_kg
149.775	ENSMUST00000136359	H19	Ensembl		65.174	ENSMUST00000153057	2210408F21Rik	Ensembl
102.382	ENSMUST00000119471	Gm12856	Ensembl		57.9031	AK078237		fantom3
85.3055	ENSMUST00000117266	Gm12245	Ensembl		53.7437	uc008grn.1	EF660528	UCSC_kg
69.1142	ENSMUST00000149974	H19	Ensembl		42.3312	AK009349		fantom3
49.4469	ENSMUST00000127786	Xist	Ensembl		41.546	ENSMUST00000123149	2210408F21Rik	Ensembl
47.5632	uc007lsv.1	M25937	UCSC_kg		41.2435	ENSMUST00000138653	2210408F21Rik	Ensembl
46.1225	AK009593		fantom3		36.3383	ENSMUST00000151076	2210408F21Rik	Ensembl
41.5177	ENSMUST00000117514	Gm7856	Ensembl		32.5585	AK138321		fantom3
41.4407	uc007lay.1	AK085396	UCSC_kg		31.7005	MM9LINCRNAEXON10415-	mouselincRNA1260	lincRNA
36.8139	uc009seg.1	AK006734	UCSC_kg		26.4375	AK051612		fantom3
35.1404	uc009hiz.1	AK014683	UCSC_kg		25.8684	uc009bga.1	BC099512	UCSC_kg
33.578	AK136349		fantom3		25.6932	ENSMUST00000138606	2210408F21Rik	Ensembl
31.5816	uc009usz.1	Sh3kbp1	UCSC_kg		23.9253	uc.284+	uc.284	UCR
30.3334	MM9LINCRNAEXON10517+	mouselincRNA1347	lincRNA		23.0785	AK083897		fantom3
28.5823	ENSMUST00000163579	RP23-34J4.1	Ensembl		22.4069	AK048376		fantom3
28.011	ENSMUST00000153883	Xist	Ensembl		18.6977	AK049610		fantom3
27.8208	ENSMUST00000166061	CU062436.1	Ensembl		18.3461	AK030791		fantom3
26.6565	AK134517		fantom3		17.6052	AK086591		fantom3
26.6138	AK079688		fantom3		17.1744	ENSMUST00000144612	2210408F21Rik	Ensembl
26.6122	ENSMUST00000084861	Gm13237	Ensembl		17.0755	ENSMUST00000137032	AI451557	Ensembl
26.5075	NR_024720	2700099C18Rik	RefSeq_NR		17.0306	NR_033501	Gm7271	RefSeq_NR
26.2102	uc007qmi.1	Cks2	UCSC_kg		16.345	AK009705		fantom3
24.1264	uc009elc.1	AK012387	UCSC_kg		15.8837	ENSMUST00000127429	Gm10371	Ensembl
24.1256	ENSMUST00000122151	Gm13237	Ensembl		15.7989	ENSMUST00000152157	2210408F21Rik	Ensembl
23.3451	ENSMUST00000121383	Gm12870	Ensembl		14.463	AK053492		fantom3
23.0271	AK040990		fantom3		14.3733	AK144370		fantom3
22.8398	ENSMUST00000118554	Gm13167	Ensembl		13.9978	ENSMUST00000136571	2210408F21Rik	Ensembl
22.7428	ENSMUST00000118253	Gm11621	Ensembl		13.7494	NR_015610	9530059O14Rik	RefSeq_NR
22.2533	AK046482		fantom3		13.7353	AK053341		fantom3
21.8566	ENSMUST00000118441	Gm13160	Ensembl		13.3074	uc008ezd.1	AK042789	UCSC_kg
21.5352	ENSMUST00000051629	Gm6960	Ensembl		13.1471	uc007vqk.1	AK010129	UCSC_kg
21.1547	NR_033641	4933436C20Rik	RefSeq_NR		12.6311	AK157695		fantom3
20.6913	ENSMUST00000165118	Gm13160	Ensembl		12.622	AK085954		fantom3
20.6495	MM9LINCRNAEXON11344-		lincRNA		12.44	AK079002		fantom3
20.3454	ENSMUST00000121086	Gm11258	Ensembl		12.1823	uc009kdm.1	AK041267	UCSC_kg
20.3351	ENSMUST00000053965	Gm7324	Ensembl		12.1478	NR_028122	2310001K24Rik	RefSeq_NR
20.3286	uc009bfw.1	AF217545	UCSC_kg		11.907	uc008hbv.1	AK086006	UCSC_kg
20.1727	ENSMUST00000121686	Gm14143	Ensembl		11.6393	AK015849		fantom3
19.7233	ENSMUST00000121816	Gm13232	Ensembl		11.5678	uc008ffq.1	Ccbe1	UCSC_kg
19.6102	AK042495		fantom3		11.0321	AK053132		fantom3
19.1197	ENSMUST00000155338	Gm5593	Ensembl		10.8984	ENSMUST00000139444	2210408F21Rik	Ensembl
17.677	ENSMUST00000128654	8430419K02Rik	Ensembl		10.8592	uc009vev.1	AK140265	UCSC_kg
17.3453	AK018581		fantom3		10.5233	uc008sol.1	AK138412	UCSC_kg
17.3065	ENSMUST00000164719	AC160935.1	Ensembl		10.1938	ENSMUST00000152384	4732418A04Rik	Ensembl
17.0943	uc007qie.1	AK039480	UCSC_kg
16.7917	ENSMUST00000117387	Gm12188	Ensembl
16.5825	ENSMUST00000117290	Gm13733	Ensembl
16.5716	AK142264		fantom3
16.559	uc.33+	uc.33	UCR
16.4982	ENSMUST00000119877	Gm15452	Ensembl
16.2512	uc007dct.1	Ralgps2	UCSC_kg
15.8797	ENSMUST00000121574	Gm13502	Ensembl
15.7766	uc009mix.1	AK083190	UCSC_kg
15.6317	ENSMUST00000119775	Gm6506	Ensembl
15.5878	uc008tfo.1	D10920	UCSC_kg
15.38	ENSMUST00000151099	C430049B03Rik	Ensembl
15.0327	uc007pjf.1	Net1	UCSC_kg
14.9915	ENSMUST00000124790	Gm10664	Ensembl
14.9516	MM9LINCRNAEXON10217-	mouselincRNA1479	lincRNA
14.6224	ENSMUST00000119358	Gm12891	Ensembl
14.4441	uc008qwj.1	4933421E11Rik	UCSC_kg
14.3464	ENSMUST00000047953	3010003L21Rik	Ensembl
14.2848	ENSMUST00000131215	2610204G07Rik	Ensembl
14.2528	ENSMUST00000051804	Gm5809	Ensembl
14.211	ENSMUST00000122013	Gm12608	Ensembl
14.0145	ENSMUST00000129597	2810429I04Rik	Ensembl
13.8727	uc007oki.1	4930534B04Rik	UCSC_kg
13.5212	uc009qxx.1	mKIAA0656	UCSC_kg
13.473	ENSMUST00000162062	Gm15934	Ensembl
13.4398	ENSMUST00000122027	Gm9089	Ensembl
13.4159	ENSMUST00000152109	C430049B03Rik	Ensembl
13.4138	ENSMUST00000163583	RP24-202N2.1	Ensembl
13.3614	ENSMUST00000121818	Gm12920	Ensembl
13.3391	ENSMUST00000122201	Gm16397	Ensembl
13.1425	ENSMUST00000155622	C430049B03Rik	Ensembl
13.0997	ENSMUST00000050763	Gm5593	Ensembl
13.0777	MM9LINCRNAEXON10212-	mouselincRNA1479	lincRNA
12.8516	ENSMUST00000129764	C430049B03Rik	Ensembl
12.7544	ENSMUST00000120731	Gm12479	Ensembl
12.6526	AK020441		fantom3
12.4521	uc009mzl.1	AK006709	UCSC_kg
12.1503	MM9LINCRNAEXON11514-	mouselincRNA0371	lincRNA
11.9936	NR_037590	Wls	RefSeq_NR
11.7639	ENSMUST00000119126	Gm9078	Ensembl
11.7194	AK003465		fantom3
11.4437	ENSMUST00000139119	Gm12454	Ensembl
11.4251	BB002175		predicted
11.3543	uc009scm.1	Mobp	UCSC_kg
11.3373	AK132594		fantom3
11.3274	ENSMUST00000121455	Gm12346	Ensembl
11.2367	ENSMUST00000118585	Gm16465	Ensembl
11.2089	ENSMUST00000118290	Ccnb2-ps	Ensembl
10.9852	uc008hgf.1	AK080187	UCSC_kg
10.9093	uc007znw.1	St3gal6	UCSC_kg
10.6926	ENSMUST00000117287	Gm14398	Ensembl
10.6797	MM9LINCRNAEXON10518+	mouselincRNA1347	lincRNA
10.6633	uc008ebi.1	AK003136	UCSC_kg
10.4657	ENSMUST00000146397	2010110K18Rik	Ensembl
10.4004	AK014716		fantom3
10.3734	AK135967	humanlincRNA2192	lincRNA
10.2246	uc009biz.1	Ptn	UCSC_kg
10.1715	ENSMUST00000117464	Gm14537	Ensembl
10.1404	NR_002885	Gm10052	RefSeq_NR
10.0955	ENSMUST00000140360	3110053B16Rik	Ensembl
10.0196	AK029639		NRED
