# Supplementary material for: Profiling analysis of long non-coding RNAs in early postnatal mouse hearts
Source: Sci Rep. 2017 Mar 7;7:43485. doi: 10.1038/srep43485 (PMC5339910; doi:10.1038/srep43485)
Supplement: Supplementary Table S4 [file srep43485-s5.xls]

## Sheet: lncRNA
Probe Set ID	P1	P7	P28	Gene Symbol	seqname	data source	Biotype	STC ID
ASMM9PARTA000524	20.23	159.07	698.38		AK009349	fantom3	noncoding	Profile1
ASMM9PARTA002165	930.71	1872.17	4594.87		AK032137	fantom3	noncoding	Profile1
ASMM9PARTA005659	26.09	110.45	374.51		AK086591	fantom3	noncoding	Profile1
ASMM9PARTA017128	45.55	214.91	1349.58	2210408F21Rik	ENSMUST00000151076	Ensembl	noncoding	Profile1
ASMM9PARTA050322	70.58	310.55	1488.71	BC099512	uc009bga.1	UCSC_kg	noncoding	Profile1
ASMM9PARTA014344	6.62	21.83	85.68	Gm10371	ENSMUST00000127429	Ensembl	noncoding	Profile1
ASMM9PARTA014344	6.62	21.83	85.68	Gm10371	ENSMUST00000127429	Ensembl	noncoding	Profile1
ASMM9PARTA014344	6.62	21.83	85.68	Gm10371	ENSMUST00000127429	Ensembl	noncoding	Profile1
ASMM9PARTA004260	12.97	27.51	55.82		AK051386	fantom3	noncoding	Profile1
ASMM9PARTA016475	54.17	191.33	758.53	2210408F21Rik	ENSMUST00000144612	Ensembl	noncoding	Profile1
ASMM9PARTA048970	56.38	377.57	2470.33	EF660528	uc008grn.1	UCSC_kg	noncoding	Profile1
MM9LINCRNAEXON11296+_P1	2898.66	5985.07	10928.7	mouselincRNA0652	MM9LINCRNAEXON11296+	lincRNA	noncoding	Profile1
ASMM9PARTA045363	29.42	94.56	291.34	2310001K24Rik	NR_028122	RefSeq_NR	noncoding	Profile1
ASMM9PARTA046240	22.84	50.72	91.73	Rab42	uc007cnr.1	UCSC_kg	noncoding	Profile1
ASMM9PARTA004837	509.38	1080.26	2433.37		AK079159	fantom3	noncoding	Profile1
ASMM9PARTA004816	30.95	97.91	313.94		AK079002	fantom3	noncoding	Profile1
ASMM9PARTA015295	36.05	69.54	170.08	Dleu2	ENSMUST00000136818	Ensembl	noncoding	Profile1
ASMM9PARTA013681	70.92	183.86	415.06	7SK.49	ENSMUST00000122679	Ensembl	noncoding	Profile1
ASMM9PARTA013681	70.92	183.86	415.06	7SK.49	ENSMUST00000122679	Ensembl	noncoding	Profile1
ASMM9PARTA046452	8.46	19.5	56.38	AK171382	uc007ees.1	UCSC_kg	noncoding	Profile1
ASMM9PARTA049562	59.26	119.09	296.29	AK081104	uc008rsi.1	UCSC_kg	noncoding	Profile1
AK007918_P1	33.1	77.35	193.41	mouselincRNA0359	AK007918	lincRNA	noncoding	Profile1
AK007918_P1	33.1	77.35	193.41	mouselincRNA0359	AK007918	lincRNA	noncoding	Profile1
ASMM9PARTA004750	5.68	18.6	44.88		AK078302	fantom3	noncoding	Profile1
ASMM9PARTA015777	8.73	37.22	182.95	2210408F21Rik	ENSMUST00000138606	Ensembl	noncoding	Profile1
ASMM9PARTA016847	322.68	518.78	901.12	Gm15830	ENSMUST00000148568	Ensembl	noncoding	Profile1
ASMM9PARTA016847	322.68	518.78	901.12	Gm15830	ENSMUST00000148568	Ensembl	noncoding	Profile1
ASMM9PARTA016847	322.68	518.78	901.12	Gm15830	ENSMUST00000148568	Ensembl	noncoding	Profile1
ASMM9PARTA006147	52.68	128.38	294.91		AK089956	NRED	noncoding	Profile1
ASMM9PARTA045611	1330.7	3087.45	6406.04	Gm8989	NR_030720	RefSeq_NR	noncoding	Profile1
ASMM9PARTA002086	7.41	34.85	110.82		AK030791	fantom3	noncoding	Profile1
ASMM9PARTA050451	26.88	60.88	139.46	TCR-beta chain	uc009bpe.1	UCSC_kg	noncoding	Profile1
ASMM9PARTA051161	213.53	429.18	794.78	AK169831	uc009pao.1	UCSC_kg	noncoding	Profile1
ASMM9PARTA050559	42.1	86.03	150.81	TCR-beta chain	uc009bpd.1	UCSC_kg	noncoding	Profile1
ASMM9PARTA045527	128.02	195.77	342.42	1700001L05Rik	NR_027980	RefSeq_NR	noncoding	Profile1
ASMM9PARTA050620	37	67.79	117.07	AK042016	uc009hxj.1	UCSC_kg	noncoding	Profile1
ASMM9PARTA045505	57.58	117.41	282.04	Dleu2	NR_028264	RefSeq_NR	noncoding	Profile1
ASMM9PARTA045505	57.58	117.41	282.04	Dleu2	NR_028264	RefSeq_NR	noncoding	Profile1
ASMM9PARTA045505	57.58	117.41	282.04	Dleu2	NR_028264	RefSeq_NR	noncoding	Profile1
ASMM9PARTA045505	57.58	117.41	282.04	Dleu2	NR_028264	RefSeq_NR	noncoding	Profile1
ASMM9PARTA000959	141.38	261.46	544.16		AK015491	fantom3	noncoding	Profile1
ASMM9PARTA045720	9.97	21.87	44.03	Gpx2-ps1	NR_033563	RefSeq_NR	noncoding	Profile1
ASMM9PARTA002722	44.13	97.68	232.5		AK037391	fantom3	noncoding	Profile1
ASMM9PARTA014392	92.76	248.87	641.94	Gm11398	ENSMUST00000129312	Ensembl	noncoding	Profile1
ASMM9PARTA014392	92.76	248.87	641.94	Gm11398	ENSMUST00000129312	Ensembl	noncoding	Profile1
ASMM9PARTA014392	92.76	248.87	641.94	Gm11398	ENSMUST00000129312	Ensembl	noncoding	Profile1
ASMM9PARTA000511	568.65	1086.85	2261.61		AK009105	fantom3	noncoding	Profile1
humanlincRNA1094-_P1	29.89	60.84	149.22	humanlincRNA1094	humanlincRNA1094-	lincRNA	noncoding	Profile1
ASMM9PARTA002057	19.43	42.21	95.43		AK030301	fantom3	noncoding	Profile1
ASMM9PARTA015229	10.24	22.03	41.87	Gm9783	ENSMUST00000135347	Ensembl	noncoding	Profile1
ASMM9PARTA007846	76.18	194.98	464.86		AK146536	fantom3	noncoding	Profile1
ASMM9PARTA000745	140.75	297.38	549.23		AK014125	fantom3	noncoding	Profile1
ASMM9PARTA002671	41.88	82.73	157.56		AK036896	fantom3	noncoding	Profile1
ASMM9PARTA006054	12.25	23.35	47.65		AK089271	fantom3	noncoding	Profile1
ASMM9PARTA050454	38.81	93.11	226.26	AK076606	uc009bwo.1	UCSC_kg	noncoding	Profile1
ASMM9PARTA019786	23.72	41.11	81.14	AL691450.1	ENSMUST00000172212	Ensembl	noncoding	Profile1
ASMM9PARTA006493	23.52	45.46	109.73		AK135208	fantom3	noncoding	Profile1
ASMM9PARTA008987	46.52	116.81	251.44		BB710239	predicted	noncoding	Profile1
ASMM9PARTA005004	15.06	28.1	64.54		AK080587	fantom3	noncoding	Profile1
ASMM9PARTA013610	25.19	51.53	86.62	A430104N18Rik	ENSMUST00000123700	Ensembl	noncoding	Profile1
ASMM9PARTA047127	30.19	66.38	120.24	ISG12a	uc007ovo.1	UCSC_kg	noncoding	Profile1
ASMM9PARTA047127	30.19	66.38	120.24	ISG12a	uc007ovo.1	UCSC_kg	noncoding	Profile1
ASMM9PARTA047127	30.19	66.38	120.24	ISG12a	uc007ovo.1	UCSC_kg	noncoding	Profile1
ASMM9PARTA047127	30.19	66.38	120.24	ISG12a	uc007ovo.1	UCSC_kg	noncoding	Profile1
ASMM9PARTA047127	30.19	66.38	120.24	ISG12a	uc007ovo.1	UCSC_kg	noncoding	Profile1
ASMM9PARTA017174	89.11	467.63	4735.32	2210408F21Rik	ENSMUST00000153057	Ensembl	noncoding	Profile11
ASMM9PARTA015708	83.19	352.04	2797.43	2210408F21Rik	ENSMUST00000138653	Ensembl	noncoding	Profile11
ASMM9PARTA051096	92.24	132.17	618.78	AK008496	uc009inx.1	UCSC_kg	noncoding	Profile11
MM9LINCRNAEXON10415-_P1	154.83	317.96	4001.86	mouselincRNA1260	MM9LINCRNAEXON10415-	lincRNA	noncoding	Profile11
ASMM9PARTA002332	310.64	714.72	2308.03		AK033843	fantom3	noncoding	Profile11
ASMM9PARTA013910	65.45	268.71	2217.09	2210408F21Rik	ENSMUST00000123149	Ensembl	noncoding	Profile11
ASMM9PARTA017029	56.59	118.27	728.96	2210408F21Rik	ENSMUST00000152157	Ensembl	noncoding	Profile11
ASMM9PARTA000540	48.53	83.6	646.76		AK009705	fantom3	noncoding	Profile11
ASMM9PARTA045451	2636.91	4409.61	12486.8	Chpt1	NR_027477	RefSeq_NR	noncoding	Profile11
ASMM9PARTA045451	2636.91	4409.61	12486.8	Chpt1	NR_027477	RefSeq_NR	noncoding	Profile11
ASMM9PARTA045451	2636.91	4409.61	12486.8	Chpt1	NR_027477	RefSeq_NR	noncoding	Profile11
MM9LINCRNAEXON11332+_P1	711.09	1128.57	2924.52		MM9LINCRNAEXON11332+	lincRNA	noncoding	Profile11
ASMM9PARTA047131	225.36	339.11	1333.59	V00821	uc007pgs.1	UCSC_kg	noncoding	Profile11
ASMM9PARTA048925	30.64	68.95	288.97	Ccbe1	uc008ffq.1	UCSC_kg	noncoding	Profile11
ASMM9PARTA051792	270.95	464.12	1885.22	AK153180	uc009spu.1	UCSC_kg	noncoding	Profile11
ASMM9PARTA015163	208.07	489.33	2374.62	2210408F21Rik	ENSMUST00000136571	Ensembl	noncoding	Profile11
ASMM9PARTA048061	39.87	92.95	427.37	AK010129	uc007vqk.1	UCSC_kg	noncoding	Profile11
ASMM9PARTA048061	39.87	92.95	427.37	AK010129	uc007vqk.1	UCSC_kg	noncoding	Profile11
ASMM9PARTA046538	15.96	22.06	70.13	AK038827	uc007gvs.1	UCSC_kg	noncoding	Profile11
ASMM9PARTA048626	1124.94	1849.41	5456.96	mKIAA0367	uc008gxl.1	UCSC_kg	noncoding	Profile11
ASMM9PARTA003518	337.81	415.58	1039.32		AK043941	fantom3	noncoding	Profile11
ASMM9PARTA048059	46.57	68.59	248.52	Prlr	uc007vfy.1	UCSC_kg	noncoding	Profile11
ASMM9PARTA047788	938.86	1570.56	3650.47	AK171902	uc007vsb.1	UCSC_kg	noncoding	Profile11
ASMM9PARTA047788	938.86	1570.56	3650.47	AK171902	uc007vsb.1	UCSC_kg	noncoding	Profile11
ASMM9PARTA050517	41.59	75.46	287.23	AK009869	uc009apo.1	UCSC_kg	noncoding	Profile11
ASMM9PARTA004396	65.61	112.95	590.17		AK053132	fantom3	noncoding	Profile11
AI552925_P1	51.4	84.17	229.34	humanlincRNA0260	AI552925	lincRNA	noncoding	Profile11
ASMM9PARTA050321	256.48	312.9	778.69	AK015284	uc009awr.1	UCSC_kg	noncoding	Profile11
ASMM9PARTA000510	41.95	62.63	289.83		AK009088	fantom3	noncoding	Profile11
ASMM9PARTA015514	30.14	57.32	267.81	2210408F21Rik	ENSMUST00000139444	Ensembl	noncoding	Profile11
ASMM9PARTA005682	6796.58	9909.07	23008.9		AK085798	fantom3	noncoding	Profile11
BG792147_P1	167.35	256.68	1195.35	mouselincRNA1515	BG792147	lincRNA	noncoding	Profile11
ASMM9PARTA002307	4699.19	6816.96	15839.4		AK033658	fantom3	noncoding	Profile11
ASMM9PARTA008901	1886.74	2931.02	5868.56		AK165053	fantom3	noncoding	Profile11
ASMM9PARTA013734	1701.32	2977.95	8612.87	Gm13131	ENSMUST00000122228	Ensembl	noncoding	Profile11
ASMM9PARTA000468	34.91	56.83	126.84		AK008157	fantom3	noncoding	Profile11
MM9LINCRNAEXON11364+_P1	7312.84	9491.06	21638.1	mouselincRNA0586	MM9LINCRNAEXON11364+	lincRNA	noncoding	Profile11
MM9LINCRNAEXON10821-_P1	449.52	682.72	1731.15	mouselincRNA0976	MM9LINCRNAEXON10821-	lincRNA	noncoding	Profile11
ASMM9PARTA048280	1990.07	2740.78	7300.68	AK038731	uc007zgh.1	UCSC_kg	noncoding	Profile11
ASMM9PARTA048280	1990.07	2740.78	7300.68	AK038731	uc007zgh.1	UCSC_kg	noncoding	Profile11
ASMM9PARTA018924	45.32	57.67	120.6	Gm10804	ENSMUST00000167654	Ensembl	noncoding	Profile11
ASMM9PARTA005614	206.56	336.21	2125.68		AK085954	fantom3	noncoding	Profile11
ASMM9PARTA004814	121.64	217.51	583.01		AK078985	fantom3	noncoding	Profile11
ASMM9PARTA004814	121.64	217.51	583.01		AK078985	fantom3	noncoding	Profile11
ASMM9PARTA004814	121.64	217.51	583.01		AK078985	fantom3	noncoding	Profile11
ASMM9PARTA004814	121.64	217.51	583.01		AK078985	fantom3	noncoding	Profile11
MM9LINCRNAEXON10333+_P1	2321.31	2714.76	5445.42		MM9LINCRNAEXON10333+	lincRNA	noncoding	Profile11
ASMM9PARTA019093	13.1	26.17	79.72	RP24-418P10.2	ENSMUST00000168284	Ensembl	noncoding	Profile11
MM9LINCRNAEXON10688-_P1	506.25	608.05	1207.87	mouselincRNA1113	MM9LINCRNAEXON10688-	lincRNA	noncoding	Profile11
ASMM9PARTA007153	18.37	51.58	487.65		AK138321	fantom3	noncoding	Profile11
ASMM9PARTA001033	10.38	19.07	55.57		AK015816	fantom3	noncoding	Profile11
ASMM9PARTA017914	42.74	68	196.27	2210408F21Rik	ENSMUST00000155345	Ensembl	noncoding	Profile11
ASMM9PARTA009178	34.82	50.42	124.19		BB110294	predicted	noncoding	Profile11
ASMM9PARTA002479	175.12	300.52	1420.6		AK034922	fantom3	noncoding	Profile11
ASMM9PARTA015191	9.89	17.07	39.04	8030453O22Rik	ENSMUST00000135363	Ensembl	noncoding	Profile11
ASMM9PARTA050602	100.06	142.55	423.86	AK048664	uc009dnp.1	UCSC_kg	noncoding	Profile11
ASMM9PARTA015705	2889.15	3701.34	9882.79	Gm14546	ENSMUST00000138275	Ensembl	noncoding	Profile11
ASMM9PARTA000305	29.29	49.7	111.37		AA097619	predicted	noncoding	Profile11
ASMM9PARTA048472	918.86	1206.58	2355.39	AK085972	uc008dyq.1	UCSC_kg	noncoding	Profile11
ASMM9PARTA048164	1418.72	1672.59	2742.48	AK085771	uc007xda.1	UCSC_kg	noncoding	Profile11
ASMM9PARTA005292	73.65	89.44	180.37		AK081971	fantom3	noncoding	Profile11
ASMM9PARTA045615	630.17	981.01	2670.67	9530091C08Rik	NR_033299	RefSeq_NR	noncoding	Profile11
MM9LINCRNAEXON11462-_P1	42.03	65.53	178.79	mouselincRNA0481	MM9LINCRNAEXON11462-	lincRNA	noncoding	Profile11
ASMM9PARTA048211	119.7	184.79	720.42	AK080982	uc007ztt.1	UCSC_kg	noncoding	Profile11
ASMM9PARTA045539	10.67	16.58	78.74	E330033B04Rik	NR_030690	RefSeq_NR	noncoding	Profile11
ASMM9PARTA014895	278.19	364.37	1149.69	Gm13479	ENSMUST00000130773	Ensembl	noncoding	Profile11
ASMM9PARTA051035	97.18	169.83	395.99	Tmem28	uc009kui.1	UCSC_kg	noncoding	Profile11
ASMM9PARTA009673	152.11	200.99	550.63	Gm6684	ENSMUST00000053717	Ensembl	noncoding	Profile11
AA915228_P1	291.13	379.26	1246.74	mouselincRNA0815	AA915228	lincRNA	noncoding	Profile11
ASMM9PARTA010158	1859.72	3490.71	13351.4	Gm5532	ENSMUST00000097531	Ensembl	noncoding	Profile11
ASMM9PARTA048049	14.1	18.16	51.17	AK083150	uc007zfz.1	UCSC_kg	noncoding	Profile11
ASMM9PARTA007359	18.5	28.8	90.65		AK142640	fantom3	noncoding	Profile11
ASMM9PARTA015498	117.42	204.43	1634.73	AI451557	ENSMUST00000137032	Ensembl	noncoding	Profile11
ASMM9PARTA014530	23.94	31.21	70.32	0610025J13Rik	ENSMUST00000131516	Ensembl	noncoding	Profile11
ASMM9PARTA000462	21.54	49.65	169.87		AK008031	fantom3	noncoding	Profile11
ASMM9PARTA013996	20.28	33.29	81.74	Gm12381	ENSMUST00000126314	Ensembl	noncoding	Profile11
ASMM9PARTA008783	18.63	32.1	191.85		AK157695	fantom3	noncoding	Profile11
ASMM9PARTA049880	1254.58	1685.65	4625.34	AK171116	uc008uzw.1	UCSC_kg	noncoding	Profile11
MM9LINCRNAEXON10607-_P1	51.17	104.17	287.03	mouselincRNA1220	MM9LINCRNAEXON10607-	lincRNA	noncoding	Profile11
ASMM9PARTA007347	13.58	21.32	53.91		AK140852	fantom3	noncoding	Profile11
ASMM9PARTA047796	8.17	18.52	65.33	AK043267	uc007rig.1	UCSC_kg	noncoding	Profile11
ASMM9PARTA047796	8.17	18.52	65.33	AK043267	uc007rig.1	UCSC_kg	noncoding	Profile11
ASMM9PARTA006921	14.1	23.54	48.85		AK136590	fantom3	noncoding	Profile11
ASMM9PARTA047697	28.42	39.04	138.44	AK080648	uc007sgv.1	UCSC_kg	noncoding	Profile11
ASMM9PARTA002349	193.08	295.45	660.8		AK033935	fantom3	noncoding	Profile11
MM9LINCRNAEXON11582-_P1	9.27	15.91	54.71	mouselincRNA0405	MM9LINCRNAEXON11582-	lincRNA	noncoding	Profile11
MM9LINCRNAEXON10642-_P1	37.01	45.78	119.65		MM9LINCRNAEXON10642-	lincRNA	noncoding	Profile11
CN688208_P1	12.64	15.97	35.27	humanlincRNA0837	CN688208	lincRNA	noncoding	Profile11
AW121278_P1	449.84	728.38	1726.61	humanlincRNA1024	AW121278	lincRNA	noncoding	Profile11
ASMM9PARTA046889	16.28	23.77	59.41	AK017220	uc007itn.1	UCSC_kg	noncoding	Profile11
MM9LINCRNAEXON10897+_P1	11.15	15.65	37.77		MM9LINCRNAEXON10897+	lincRNA	noncoding	Profile11
MM9LINCRNAEXON10487-_P1	85.73	101.4	204.79		MM9LINCRNAEXON10487-	lincRNA	noncoding	Profile11
ASMM9PARTA046527	7.85	10.82	42.58	AK016383	uc007evj.1	UCSC_kg	noncoding	Profile11
ASMM9PARTA004740	78.12	44.57	3688.03		AK078237	fantom3	noncoding	Profile14
ASMM9PARTA004924	92.73	90.86	385.05		AK080028	fantom3	noncoding	Profile14
ASMM9PARTA049042	409.98	387.29	3980.1	AK086006	uc008hbv.1	UCSC_kg	noncoding	Profile14
ASMM9PARTA051799	278.87	314.69	1309.23	AK037070	uc009tuw.1	UCSC_kg	noncoding	Profile14
ASMM9PARTA017223	40.04	47.41	187.6	2210408F21Rik	ENSMUST00000151800	Ensembl	noncoding	Profile14
ASMM9PARTA006556	345.49	284.55	836.61		AK134612	fantom3	noncoding	Profile14
ASMM9PARTA002402	314.73	375.85	882.64		AK034318	fantom3	noncoding	Profile14
ASMM9PARTA050746	77.92	82.34	420.72	AK009064	uc009efh.1	UCSC_kg	noncoding	Profile14
ASMM9PARTA047899	1225.37	1280.09	3217.65	AK085438	uc007wpq.1	UCSC_kg	noncoding	Profile14
ASMM9PARTA016799	822.96	1027.33	4562.86	Gm12167	ENSMUST00000148132	Ensembl	noncoding	Profile14
ASMM9PARTA004136	46.25	52.14	705.07		AK049610	fantom3	noncoding	Profile14
ASMM9PARTA048369	37.97	39.91	139.98	AK144664	uc008dot.1	UCSC_kg	noncoding	Profile14
ASMM9PARTA009524	3308.54	2985.07	15430.4		BY595513	predicted	noncoding	Profile14
ASMM9PARTA051075	136.22	120.79	356.54	Lrdd	uc009kld.1	UCSC_kg	noncoding	Profile14
ASMM9PARTA049000	2386.3	2828.21	7736.88	AK006563	uc008fvy.1	UCSC_kg	noncoding	Profile14
ASMM9PARTA018619	1531.24	1426.94	3418.31	9330158H04Rik	ENSMUST00000161255	Ensembl	noncoding	Profile14
ASMM9PARTA009132	1200.4	1461.88	4523.49		AK210072	predicted	noncoding	Profile14
mouselincRNA1210-_P1	198.15	188.81	534.8	mouselincRNA1210	mouselincRNA1210-	lincRNA	noncoding	Profile14
ASMM9PARTA002139	142.79	150.95	479.21		AK031663	fantom3	noncoding	Profile14
ASMM9PARTA007332	39.29	40.77	162.27		AK143011	fantom3	noncoding	Profile14
ASMM9PARTA046877	1171.15	1380.95	4096.28	1700012B15Rik	uc007mwk.1	UCSC_kg	noncoding	Profile14
ASMM9PARTA048168	213.75	198.32	484.24	AK157795	uc007xnz.1	UCSC_kg	noncoding	Profile14
ASMM9PARTA048168	213.75	198.32	484.24	AK157795	uc007xnz.1	UCSC_kg	noncoding	Profile14
ASMM9PARTA049613	155.65	104.31	566.3	Ccl19	uc008smk.1	UCSC_kg	noncoding	Profile14
ASMM9PARTA000506	167.31	142.98	389.14		AK008951	fantom3	noncoding	Profile14
ASMM9PARTA002841	933.65	763.82	2862.21		AK038647	fantom3	noncoding	Profile14
CX562415_P1	48.53	49.45	246.45	mouselincRNA1541	CX562415	lincRNA	noncoding	Profile14
ASMM9PARTA015530	151.93	130.79	883.02	2310001H17Rik	ENSMUST00000137057	Ensembl	noncoding	Profile14
MM9LINCRNAEXON10230+_P1	2744.74	2643.76	6059.08		MM9LINCRNAEXON10230+	lincRNA	noncoding	Profile14
ASMM9PARTA001927	207.17	172.09	565.21		AK029098	fantom3	noncoding	Profile14
ASMM9PARTA007144	74.91	72.8	176.26		AK137423	fantom3	noncoding	Profile14
MM9LINCRNAEXON11508+_P1	1181.23	1225.45	4225.11		MM9LINCRNAEXON11508+	lincRNA	noncoding	Profile14
ASMM9PARTA006648	25.5	35.82	202.99		AK136811	predicted	noncoding	Profile14
ASMM9PARTA049198	1049.19	1269.88	3501.14	BC042727	uc008obw.1	UCSC_kg	noncoding	Profile14
ASMM9PARTA046703	702.53	689.89	2087.02	AK090016	uc007gqf.1	UCSC_kg	noncoding	Profile14
CUST_893_PI426073487	709.04	597.84	2929.35	uc.414	uc.414-	UCR	noncoding	Profile14
ASMM9PARTA008637	1894.41	1948.8	5363.32		AK157043	fantom3	noncoding	Profile14
ASMM9PARTA008577	5453.37	6358.26	19570.4		AK157191	fantom3	noncoding	Profile14
ASMM9PARTA006364	116.68	132.1	261.59		AK132701	fantom3	noncoding	Profile14
ASMM9PARTA016833	22.09	16.62	114.01	B430219N15Rik	ENSMUST00000147230	Ensembl	noncoding	Profile14
ASMM9PARTA000168	36.64	43.13	145.47		AK005859	fantom3	noncoding	Profile14
ASMM9PARTA002675	65.86	66.96	261.23		AK036958	fantom3	noncoding	Profile14
humanlincRNA1016-_P1	59.98	39.13	230.5	humanlincRNA1016	humanlincRNA1016-	lincRNA	noncoding	Profile14
ASMM9PARTA016063	3555.16	3953.59	9038.32	AI854517	ENSMUST00000141822	Ensembl	noncoding	Profile14
DV062790_P1	17253.5	18307.3	48618.7	mouselincRNA0064	DV062790	lincRNA	noncoding	Profile14
ASMM9PARTA009359	35.03	30.1	124.48	Klra14	ENSMUST00000049183	Ensembl	noncoding	Profile14
ASMM9PARTA009359	35.03	30.1	124.48	Klra14	ENSMUST00000049183	Ensembl	noncoding	Profile14
ASMM9PARTA009359	35.03	30.1	124.48	Klra14	ENSMUST00000049183	Ensembl	noncoding	Profile14
ASMM9PARTA009359	35.03	30.1	124.48	Klra14	ENSMUST00000049183	Ensembl	noncoding	Profile14
ASMM9PARTA017696	36.95	39.38	99.62	1700080G11Rik	ENSMUST00000156401	Ensembl	noncoding	Profile14
ASMM9PARTA047477	16.62	20.88	126.44	Aoah	uc007pps.1	UCSC_kg	noncoding	Profile14
ASMM9PARTA047251	52.39	51.43	216.75	AK086245	uc007mmy.1	UCSC_kg	noncoding	Profile14
ASMM9PARTA002767	306.3	344.13	760.09		AK037866	fantom3	noncoding	Profile14
ASMM9PARTA019258	162.86	110.15	538.25	Gm12407	ENSMUST00000168152	Ensembl	noncoding	Profile14
MM9LINCRNAEXON11442-_P1	56.6	48.78	137.41		MM9LINCRNAEXON11442-	lincRNA	noncoding	Profile14
ASMM9PARTA007135	163.17	208.33	725.65		AK142420	fantom3	noncoding	Profile14
ASMM9PARTA007473	80.74	87.43	946.25		AK144370	fantom3	noncoding	Profile14
ASMM9PARTA000669	5353.72	5189.58	18847.5		AK013270	fantom3	noncoding	Profile14
ASMM9PARTA000548	7930.65	8323.55	26849.5		AK009928	fantom3	noncoding	Profile14
ASMM9PARTA009769	134.3	88.06	539.17	2010001K21Rik	ENSMUST00000060680	Ensembl	noncoding	Profile14
ASMM9PARTA044853	199.44	204.48	1053.41	A330023F24Rik	NR_015566	RefSeq_NR	noncoding	Profile14
ASMM9PARTA006985	632.02	761.45	2394.5		AK141927	fantom3	noncoding	Profile14
ASMM9PARTA006985	632.02	761.45	2394.5		AK141927	fantom3	noncoding	Profile14
ASMM9PARTA007547	991.65	1161.35	3678.44		AK145056	fantom3	noncoding	Profile14
MM9LINCRNAEXON11995-_P1	1331.04	1267.76	3037.09	mouselincRNA0004	MM9LINCRNAEXON11995-	lincRNA	noncoding	Profile14
ASMM9PARTA048033	172.06	157.75	567.51	Tef	uc007wxh.1	UCSC_kg	noncoding	Profile14
mouselincRNA1181+_P1	21.89	22.48	79.43	mouselincRNA1181	mouselincRNA1181+	lincRNA	noncoding	Profile14
ASMM9PARTA002569	130.47	132.75	514.55		AK035720	fantom3	noncoding	Profile14
ASMM9PARTA008455	82.37	100.97	301.13		AK157121	fantom3	noncoding	Profile14
ASMM9PARTA047545	757.45	842.36	3228.9	AK087351	uc007rjm.1	UCSC_kg	noncoding	Profile14
ASMM9PARTA047545	757.45	842.36	3228.9	AK087351	uc007rjm.1	UCSC_kg	noncoding	Profile14
ASMM9PARTA047545	757.45	842.36	3228.9	AK087351	uc007rjm.1	UCSC_kg	noncoding	Profile14
ASMM9PARTA047545	757.45	842.36	3228.9	AK087351	uc007rjm.1	UCSC_kg	noncoding	Profile14
ASMM9PARTA047545	757.45	842.36	3228.9	AK087351	uc007rjm.1	UCSC_kg	noncoding	Profile14
ASMM9PARTA047545	757.45	842.36	3228.9	AK087351	uc007rjm.1	UCSC_kg	noncoding	Profile14
ASMM9PARTA008441	221.5	156.87	726.28		AK156384	fantom3	noncoding	Profile14
ASMM9PARTA008441	221.5	156.87	726.28		AK156384	fantom3	noncoding	Profile14
ASMM9PARTA009309	142.99	161.26	529.74		BC024137	NRED	noncoding	Profile14
ASMM9PARTA048866	16.7	17.53	67.39	AK052627	uc008jnj.1	UCSC_kg	noncoding	Profile14
ASMM9PARTA049108	844.87	872.05	3758.11	AK015225	uc008haf.1	UCSC_kg	noncoding	Profile14
ASMM9PARTA010281	2574.58	2637.33	10749	Gm15018	ENSMUST00000117090	Ensembl	noncoding	Profile14
ASMM9PARTA016576	67.47	56.28	288.25	4933406C10Rik	ENSMUST00000147623	Ensembl	noncoding	Profile14
ASMM9PARTA016576	67.47	56.28	288.25	4933406C10Rik	ENSMUST00000147623	Ensembl	noncoding	Profile14
ASMM9PARTA048098	264.72	329.56	1078.81	AK044623	uc007wxn.1	UCSC_kg	noncoding	Profile14
MM9LINCRNAEXON10454-_P1	244.77	263.32	892.67	mouselincRNA1287	MM9LINCRNAEXON10454-	lincRNA	noncoding	Profile14
ASMM9PARTA045119	13.04	15.74	79.81	Gm4956	NR_002858	RefSeq_NR	noncoding	Profile14
humanlincRNA2233-_P1	508.32	589.32	1243.24	humanlincRNA2233	humanlincRNA2233-	lincRNA	noncoding	Profile14
ASMM9PARTA050732	23.35	27.42	67.58	AK030117	uc009hrh.1	UCSC_kg	noncoding	Profile14
ASMM9PARTA004371	44.54	52.79	285.57		AK052921	NRED	noncoding	Profile14
ASMM9PARTA002255	73.36	84.29	315.5		AK033145	fantom3	noncoding	Profile14
ASMM9PARTA017753	295.15	389.05	1426.82	Gm12963	ENSMUST00000156271	Ensembl	noncoding	Profile14
ASMM9PARTA014425	15.92	19.21	73.19	Gm15334	ENSMUST00000131421	Ensembl	noncoding	Profile14
MM9LINCRNAEXON10114+_P1	2785.44	2667.84	12316.7	mouselincRNA1553	MM9LINCRNAEXON10114+	lincRNA	noncoding	Profile14
MM9LINCRNAEXON10220-_P1	25.92	30.12	90.74	mouselincRNA1483	MM9LINCRNAEXON10220-	lincRNA	noncoding	Profile14
MM9LINCRNAEXON10825+_P1	2679.12	2534.84	12505.8	mouselincRNA0984	MM9LINCRNAEXON10825+	lincRNA	noncoding	Profile14
ASMM9PARTA000679	169.83	114	605.79		AK013439	fantom3	noncoding	Profile14
ASMM9PARTA009228	2362.47	2307.77	9982.03	Gm9788	ENSMUST00000057038	Ensembl	noncoding	Profile14
ASMM9PARTA046327	79.37	85.34	252.48	AK009351	uc007fnp.1	UCSC_kg	noncoding	Profile14
ASMM9PARTA017982	131.9	159.34	490.57	Gm16167	ENSMUST00000160428	Ensembl	noncoding	Profile14
ASMM9PARTA005694	106.21	116.92	202.05		AK086004	fantom3	noncoding	Profile14
MM9LINCRNAEXON10749-_P1	1049.31	1161.67	5136.29	mouselincRNA1136	MM9LINCRNAEXON10749-	lincRNA	noncoding	Profile14
ASMM9PARTA001104	1021.38	951.73	4462.78		AK016113	fantom3	noncoding	Profile14
MM9LINCRNAEXON10484-_P1	16.08	19.89	81.29		MM9LINCRNAEXON10484-	lincRNA	noncoding	Profile14
ASMM9PARTA016249	26.57	22.13	54.49	Gm14258	ENSMUST00000144607	Ensembl	noncoding	Profile14
ASMM9PARTA014088	10.66	12.81	40.72	Gm13562	ENSMUST00000125198	Ensembl	noncoding	Profile14
ASMM9PARTA014088	10.66	12.81	40.72	Gm13562	ENSMUST00000125198	Ensembl	noncoding	Profile14
ASMM9PARTA014088	10.66	12.81	40.72	Gm13562	ENSMUST00000125198	Ensembl	noncoding	Profile14
ASMM9PARTA014088	10.66	12.81	40.72	Gm13562	ENSMUST00000125198	Ensembl	noncoding	Profile14
ASMM9PARTA014088	10.66	12.81	40.72	Gm13562	ENSMUST00000125198	Ensembl	noncoding	Profile14
ASMM9PARTA011523	190.41	204.83	433.78	Olfr1315-ps1	ENSMUST00000118702	Ensembl	noncoding	Profile14
CUST_501_PI426073487	84.68	104.87	331.31	uc.21	uc.21-	UCR	noncoding	Profile14
CUST_501_PI426073487	84.68	104.87	331.31	uc.21	uc.21-	UCR	noncoding	Profile14
humanlincRNA1114-_P1	30.91	23.28	78.01	humanlincRNA1114	humanlincRNA1114-	lincRNA	noncoding	Profile14
MM9LINCRNAEXON11766+_P1	390.88	377.1	757.47	mouselincRNA0239	MM9LINCRNAEXON11766+	lincRNA	noncoding	Profile14
ASMM9PARTA019104	29.47	32.07	92.8	AC104908.1	ENSMUST00000169830	Ensembl	noncoding	Profile14
ASMM9PARTA017887	85.27	91.08	302.55	Gm13017	ENSMUST00000156409	Ensembl	noncoding	Profile14
ASMM9PARTA008889	22	19.37	50.01		BC051593	predicted	noncoding	Profile14
ASMM9PARTA014436	3097.26	4825.06	51.07	Xist	ENSMUST00000127786	Ensembl	noncoding	Profile15
ASMM9PARTA050386	5264.6	4199.61	419.81	Ptn	uc009biz.1	UCSC_kg	noncoding	Profile15
ASMM9PARTA046163	52.45	74.21	4.54	AK013046	uc007bgw.1	UCSC_kg	noncoding	Profile15
ASMM9PARTA007601	92.23	72.04	4.54		AK142264	fantom3	noncoding	Profile15
ASMM9PARTA010677	20.92	21.86	4.54	Gm13384	ENSMUST00000117166	Ensembl	noncoding	Profile15
ASMM9PARTA017884	225.03	158.87	28.08	B230206L02Rik	ENSMUST00000155965	Ensembl	noncoding	Profile15
ASMM9PARTA017879	1056.14	672.21	65.52	C430049B03Rik	ENSMUST00000155622	Ensembl	noncoding	Profile15
ASMM9PARTA050309	228.99	325.98	59.36	Tyms	uc008wuy.1	UCSC_kg	noncoding	Profile15
ASMM9PARTA050538	2167.27	2556.54	73.24	AK012387	uc009elc.1	UCSC_kg	noncoding	Profile15
ASMM9PARTA011481	6819.59	7982.96	380.25	Gm12891	ENSMUST00000119358	Ensembl	noncoding	Profile15
ASMM9PARTA005464	51.88	90.5	4.54		AK085064	fantom3	noncoding	Profile15
ASMM9PARTA017092	43.61	33.25	4.54	B230208H11Rik	ENSMUST00000150751	Ensembl	noncoding	Profile15
ASMM9PARTA017054	451.28	650.48	54.8	2810408I11Rik	ENSMUST00000150749	Ensembl	noncoding	Profile15
ASMM9PARTA016399	21.69	30.29	4.54	Gm12409	ENSMUST00000147231	Ensembl	noncoding	Profile15
ASMM9PARTA005650	630.28	848.18	138.49		AK086423	fantom3	noncoding	Profile15
ASMM9PARTA012265	7155.66	8781.42	353.63	Gm15452	ENSMUST00000119877	Ensembl	noncoding	Profile15
ASMM9PARTA012164	41.28	84.27	5.29	Gm11485	ENSMUST00000120048	Ensembl	noncoding	Profile15
ASMM9PARTA048653	41479.8	31597.2	7811.24	BC134356	uc008euf.1	UCSC_kg	noncoding	Profile15
MM9LINCRNAEXON11591-_P1	36.41	37.08	4.54	mouselincRNA0414	MM9LINCRNAEXON11591-	lincRNA	noncoding	Profile15
ASMM9PARTA012615	390.24	484.46	51.54	Gm5742	ENSMUST00000120764	Ensembl	noncoding	Profile15
ASMM9PARTA006676	186.88	197.07	4.54		AK136349	fantom3	noncoding	Profile15
ASMM9PARTA017613	233.36	314.89	6.79	Xist	ENSMUST00000153883	Ensembl	noncoding	Profile15
ASMM9PARTA000074	168.57	182.79	44.35		AK003491	fantom3	noncoding	Profile15
MM9LINCRNAEXON10517+_P1	1080.99	1203.03	29.06	mouselincRNA1347	MM9LINCRNAEXON10517+	lincRNA	noncoding	Profile15
ASMM9PARTA009640	2596.64	3107.95	445.21	Gm11223	ENSMUST00000056452	Ensembl	noncoding	Profile15
ASMM9PARTA044746	247.18	219.67	22.72	Tubb2a-ps2	NR_003964	RefSeq_NR	noncoding	Profile15
ASMM9PARTA044632	2279.2	2594.47	550.37	Tyms-ps	NR_000040	RefSeq_NR	noncoding	Profile15
ASMM9PARTA045748	36.76	37.41	4.54	Zfp821	NR_030772	RefSeq_NR	noncoding	Profile15
ASMM9PARTA045748	36.76	37.41	4.54	Zfp821	NR_030772	RefSeq_NR	noncoding	Profile15
ASMM9PARTA012781	3347.9	3891.5	619.71	Gm11223	ENSMUST00000120560	Ensembl	noncoding	Profile15
ASMM9PARTA009318	44.58	62.52	10.03		BC052538	predicted	noncoding	Profile15
ASMM9PARTA012280	1535.91	1433.11	468.31	Gm14687	ENSMUST00000120206	Ensembl	noncoding	Profile15
CUST_104_PI426409190	18718.7	16849.1	2790.35	CU041236.1	ENSMUST00000168749	Ensembl	noncoding	Profile15
MM9LINCRNAEXON12029-_P1	547.5	831.09	93.6	mouselincRNA0037	MM9LINCRNAEXON12029-	lincRNA	noncoding	Profile15
ASMM9PARTA000990	18.31	15.54	4.54		AK015627	fantom3	noncoding	Profile15
ASMM9PARTA000990	18.31	15.54	4.54		AK015627	fantom3	noncoding	Profile15
ASMM9PARTA000990	18.31	15.54	4.54		AK015627	fantom3	noncoding	Profile15
ASMM9PARTA000990	18.31	15.54	4.54		AK015627	fantom3	noncoding	Profile15
ASMM9PARTA000990	18.31	15.54	4.54		AK015627	fantom3	noncoding	Profile15
BB287387_P1	5825.64	6160.19	1899.99	humanlincRNA1603	BB287387	lincRNA	noncoding	Profile15
BB287387_P1	5825.64	6160.19	1899.99	humanlincRNA1603	BB287387	lincRNA	noncoding	Profile15
ASMM9PARTA013485	30017	31736.2	10443.8	Gm13007	ENSMUST00000121866	Ensembl	noncoding	Profile15
ASMM9PARTA011126	33.87	46.23	4.54	Gm13535	ENSMUST00000118714	Ensembl	noncoding	Profile15
ASMM9PARTA011126	33.87	46.23	4.54	Gm13535	ENSMUST00000118714	Ensembl	noncoding	Profile15
ASMM9PARTA015795	70.69	60.61	5.71	3110053B16Rik	ENSMUST00000140360	Ensembl	noncoding	Profile15
ASMM9PARTA049960	17.26	22.76	4.54	AK002390	uc008wqt.1	UCSC_kg	noncoding	Profile15
ASMM9PARTA010994	2527.44	2177.17	416.08	Gm11892	ENSMUST00000117711	Ensembl	noncoding	Profile15
ASMM9PARTA047313	1658.89	1931.45	51.6	Cks2	uc007qmi.1	UCSC_kg	noncoding	Profile15
ASMM9PARTA005153	54.45	65.02	18.37		AK081702	fantom3	noncoding	Profile15
ASMM9PARTA045853	377.96	428.3	91.87	Stmn1-rs1	NR_029430	RefSeq_NR	noncoding	Profile15
ASMM9PARTA011141	2981.59	2636.35	945.23	Gm11781	ENSMUST00000118328	Ensembl	noncoding	Profile15
ASMM9PARTA017027	230.97	226.77	14.04	C430049B03Rik	ENSMUST00000152109	Ensembl	noncoding	Profile15
ASMM9PARTA015899	219.12	179.44	33.33	2410018L13Rik	ENSMUST00000141777	Ensembl	noncoding	Profile15
ASMM9PARTA018257	628.29	1366.44	70.16	Gm2862	ENSMUST00000161524	Ensembl	noncoding	Profile15
ASMM9PARTA006769	1422.48	1205.63	248.64		AK135062	fantom3	noncoding	Profile15
ASMM9PARTA051622	363.63	430.12	21.93	mKIAA0656	uc009qxx.1	UCSC_kg	noncoding	Profile15
MM9LINCRNAEXON11219-_P1	43.89	29.6	4.54	mouselincRNA0701	MM9LINCRNAEXON11219-	lincRNA	noncoding	Profile15
ASMM9PARTA010982	1004.74	938	73.08	Ccnb2-ps	ENSMUST00000118290	Ensembl	noncoding	Profile15
ASMM9PARTA013516	4297.1	3863.82	1353.21	Gm6044	ENSMUST00000121819	Ensembl	noncoding	Profile15
ASMM9PARTA018780	205.73	298.97	58.48	AC087901.1	ENSMUST00000165110	Ensembl	noncoding	Profile15
ASMM9PARTA017843	688.1	968.12	29.34	Gm5593	ENSMUST00000155338	Ensembl	noncoding	Profile15
ASMM9PARTA012442	7034.76	7553.63	2534.41	Gm14563	ENSMUST00000120571	Ensembl	noncoding	Profile15
MM9LINCRNAEXON11692+_P1	125.75	130.94	21.39	mouselincRNA0330	MM9LINCRNAEXON11692+	lincRNA	noncoding	Profile15
MM9LINCRNAEXON11011-_P1	332.64	290.02	36.14	mouselincRNA0891	MM9LINCRNAEXON11011-	lincRNA	noncoding	Profile15
ASMM9PARTA050227	55.63	36.09	4.54	BC028660	uc009adp.1	UCSC_kg	noncoding	Profile15
ASMM9PARTA046810	17.72	16.06	4.54	Dot1l	uc007geo.1	UCSC_kg	noncoding	Profile15
ASMM9PARTA051609	439.06	411.58	157.45	AK157237	uc009uao.1	UCSC_kg	noncoding	Profile15
ASMM9PARTA012866	2507.49	2471.21	656.01	Gm8244	ENSMUST00000121254	Ensembl	noncoding	Profile15
ASMM9PARTA009264	129.31	176.39	8.05	Gm5593	ENSMUST00000050763	Ensembl	noncoding	Profile15
ASMM9PARTA013270	46.09	66.41	5.68	Gm15381	ENSMUST00000121501	Ensembl	noncoding	Profile15
ASMM9PARTA046985	187.4	138.92	21.62	AK032401	uc007pkb.1	UCSC_kg	noncoding	Profile15
ASMM9PARTA046704	36.36	45.22	4.54	Tmpo	uc007gtp.1	UCSC_kg	noncoding	Profile15
ASMM9PARTA046704	36.36	45.22	4.54	Tmpo	uc007gtp.1	UCSC_kg	noncoding	Profile15
ASMM9PARTA046704	36.36	45.22	4.54	Tmpo	uc007gtp.1	UCSC_kg	noncoding	Profile15
ASMM9PARTA046704	36.36	45.22	4.54	Tmpo	uc007gtp.1	UCSC_kg	noncoding	Profile15
ASMM9PARTA046704	36.36	45.22	4.54	Tmpo	uc007gtp.1	UCSC_kg	noncoding	Profile15
ASMM9PARTA046704	36.36	45.22	4.54	Tmpo	uc007gtp.1	UCSC_kg	noncoding	Profile15
ASMM9PARTA008324	13.64	16.64	4.54		AK155514	fantom3	noncoding	Profile15
ASMM9PARTA047867	19.3	31.06	5.06	FAK	uc007wcd.1	UCSC_kg	noncoding	Profile15
ASMM9PARTA047867	19.3	31.06	5.06	FAK	uc007wcd.1	UCSC_kg	noncoding	Profile15
ASMM9PARTA017363	86.03	92.05	38.91	Gm11837	ENSMUST00000152024	Ensembl	noncoding	Profile15
ASMM9PARTA016414	310.17	308.55	73.14	3110053B16Rik	ENSMUST00000144811	Ensembl	noncoding	Profile15
ASMM9PARTA000254	13.79	19.97	4.54		AK006573	fantom3	noncoding	Profile15
ASMM9PARTA011448	3072.2	2846.81	587.58	Gm13930	ENSMUST00000118569	Ensembl	noncoding	Profile15
ASMM9PARTA045651	117.84	117.61	30.34	Syce2	NR_031759	RefSeq_NR	noncoding	Profile15
ASMM9PARTA045651	117.84	117.61	30.34	Syce2	NR_031759	RefSeq_NR	noncoding	Profile15
ASMM9PARTA045651	117.84	117.61	30.34	Syce2	NR_031759	RefSeq_NR	noncoding	Profile15
ASMM9PARTA045651	117.84	117.61	30.34	Syce2	NR_031759	RefSeq_NR	noncoding	Profile15
ASMM9PARTA045651	117.84	117.61	30.34	Syce2	NR_031759	RefSeq_NR	noncoding	Profile15
MM9LINCRNAEXON10518+_P1	59.44	73.82	4.54	mouselincRNA1347	MM9LINCRNAEXON10518+	lincRNA	noncoding	Profile15
ASMM9PARTA049392	104.11	67.06	5.88	4933421E11Rik	uc008qwj.1	UCSC_kg	noncoding	Profile15
ASMM9PARTA049392	104.11	67.06	5.88	4933421E11Rik	uc008qwj.1	UCSC_kg	noncoding	Profile15
ASMM9PARTA049392	104.11	67.06	5.88	4933421E11Rik	uc008qwj.1	UCSC_kg	noncoding	Profile15
ASMM9PARTA015165	102.42	131.34	39.18	Gm11837	ENSMUST00000136992	Ensembl	noncoding	Profile15
ASMM9PARTA048197	71.04	113.57	19.23	AK012623	uc008dwo.1	UCSC_kg	noncoding	Profile15
ASMM9PARTA016502	52.26	46.39	5.77	Gm2788	ENSMUST00000147173	Ensembl	noncoding	Profile15
ASMM9PARTA003323	135.16	208.21	5.62		AK042495	fantom3	noncoding	Profile15
ASMM9PARTA009000	19.48	24.1	5.04		BC048721	NRED	noncoding	Profile15
ASMM9PARTA011789	1080.35	1169.83	8.6	Gm12856	ENSMUST00000119471	Ensembl	noncoding	Profile15
ASMM9PARTA006624	219.17	269.3	6.7		AK134517	fantom3	noncoding	Profile15
U59418_P1	7470.64	6692.05	2000.03	humanlincRNA0770	U59418	lincRNA	noncoding	Profile15
U59418_P1	7470.64	6692.05	2000.03	humanlincRNA0770	U59418	lincRNA	noncoding	Profile15
U59418_P1	7470.64	6692.05	2000.03	humanlincRNA0770	U59418	lincRNA	noncoding	Profile15
U59418_P1	7470.64	6692.05	2000.03	humanlincRNA0770	U59418	lincRNA	noncoding	Profile15
U59418_P1	7470.64	6692.05	2000.03	humanlincRNA0770	U59418	lincRNA	noncoding	Profile15
ASMM9PARTA007726	60.95	59.36	18		AK144519	fantom3	noncoding	Profile15
ASMM9PARTA008037	142.55	162.96	56.82		AK153769	fantom3	noncoding	Profile15
ASMM9PARTA049918	16.64	18.28	4.54	Krit1	uc008whw.1	UCSC_kg	noncoding	Profile15
ASMM9PARTA049918	16.64	18.28	4.54	Krit1	uc008whw.1	UCSC_kg	noncoding	Profile15
ASMM9PARTA004566	142.93	198.81	27.84		AK076240	fantom3	noncoding	Profile15
ASMM9PARTA048801	57.16	38.82	6	Rbm20	uc008hxa.1	UCSC_kg	noncoding	Profile15
ASMM9PARTA006373	27.25	20.54	5.13		AK133080	NRED	noncoding	Profile15
ASMM9PARTA006373	27.25	20.54	5.13		AK133080	NRED	noncoding	Profile15
ASMM9PARTA000755	7250.37	9299.53	2073.75		AK014219	fantom3	noncoding	Profile15
ASMM9PARTA011285	141.66	228.97	22.94	Gm12387	ENSMUST00000118573	Ensembl	noncoding	Profile15
ASMM9PARTA000030	2593.23	2900.05	395.31		AF177020	NRED	noncoding	Profile15
ASMM9PARTA005251	180.77	249.85	18.78		AK082043	fantom3	noncoding	Profile15
ASMM9PARTA011544	34376.8	35602.7	15110.8	Gm15621	ENSMUST00000119162	Ensembl	noncoding	Profile15
ASMM9PARTA046818	111.83	112.1	25.81	AK135766	uc007koh.1	UCSC_kg	noncoding	Profile15
ASMM9PARTA048380	45.75	55.86	15.71	4930503L19Rik	uc008foc.1	UCSC_kg	noncoding	Profile15
ASMM9PARTA045367	6904.8	5982.42	1584.89	Marcksl1-ps4	NR_028405	RefSeq_NR	noncoding	Profile15
ASMM9PARTA001661	17097.5	19138	6576.91		AK020409	fantom3	noncoding	Profile15
ASMM9PARTA013524	118.88	95.48	30	Gm16407	ENSMUST00000122134	Ensembl	noncoding	Profile15
ASMM9PARTA047716	17.29	20.43	4.54	Ncald	uc007vnk.1	UCSC_kg	noncoding	Profile15
ASMM9PARTA047716	17.29	20.43	4.54	Ncald	uc007vnk.1	UCSC_kg	noncoding	Profile15
ASMM9PARTA011887	2857.32	3536.32	1025.15	Gm8916	ENSMUST00000119732	Ensembl	noncoding	Profile15
ASMM9PARTA016494	65.81	66.26	5.13	2010110K18Rik	ENSMUST00000146397	Ensembl	noncoding	Profile15
ASMM9PARTA048610	15.62	14.4	4.54	Sgo1	uc008czs.1	UCSC_kg	noncoding	Profile15
ASMM9PARTA015797	30566.9	13276.8	138.03	H19	ENSMUST00000140716	Ensembl	noncoding	Profile15
ASMM9PARTA048523	46.36	47.81	5.89	Sil1	uc008emd.1	UCSC_kg	noncoding	Profile15
ASMM9PARTA051245	2058.79	888.35	10.11	H19	uc009kob.1	UCSC_kg	noncoding	Profile15
ASMM9PARTA000108	8021.84	8274.4	1565.84		AK004311	fantom3	noncoding	Profile15
ASMM9PARTA013107	667.33	526.8	151.6	Gm11954	ENSMUST00000121403	Ensembl	noncoding	Profile15
BC050849_P1	1935.3	1748.26	675.14	humanlincRNA0916	BC050849	lincRNA	noncoding	Profile15
MM9LINCRNAEXON11480-_P1	332.52	522.31	38.87		MM9LINCRNAEXON11480-	lincRNA	noncoding	Profile15
ASMM9PARTA002467	71.58	91.57	6.46		AK034730	fantom3	noncoding	Profile15
ASMM9PARTA018991	7970.38	6698.41	2961.21	RP24-216A12.4	ENSMUST00000167577	Ensembl	noncoding	Profile15
ASMM9PARTA046702	1448.44	1537.75	441.07	AK005183	uc007gkm.1	UCSC_kg	noncoding	Profile15
ASMM9PARTA011274	214.11	193.85	7.68	Gm11621	ENSMUST00000118253	Ensembl	noncoding	Profile15
ASMM9PARTA045484	279.58	430.18	8.6	2700099C18Rik	NR_024720	RefSeq_NR	noncoding	Profile15
ASMM9PARTA000475	17.39	17.32	4.54		AK008372	fantom3	noncoding	Profile15
ASMM9PARTA008781	30.74	27.68	5.4		AK157644	fantom3	noncoding	Profile15
ASMM9PARTA017249	185.55	180.73	76.43	6820431F20Rik	ENSMUST00000150051	Ensembl	noncoding	Profile15
ASMM9PARTA009537	13083.3	14153.2	2665.29	Gm8203	ENSMUST00000059673	Ensembl	noncoding	Profile15
ASMM9PARTA015719	17.03	16.31	5.11	4930401G09Rik	ENSMUST00000139500	Ensembl	noncoding	Profile15
ASMM9PARTA015259	26795.8	11403.7	145.87	H19	ENSMUST00000136359	Ensembl	noncoding	Profile15
ASMM9PARTA010735	32.03	34.02	7.04	Gm14682	ENSMUST00000117977	Ensembl	noncoding	Profile15
ASMM9PARTA049297	25.87	19.98	4.99	Polr3f	uc008mrh.1	UCSC_kg	noncoding	Profile15
MM9LINCRNAEXON11130-_P1	16035.6	16092.2	5216.88		MM9LINCRNAEXON11130-	lincRNA	noncoding	Profile15
mouselincRNA1147-_P1	18.98	18.6	4.89	mouselincRNA1147	mouselincRNA1147-	lincRNA	noncoding	Profile15
ASMM9PARTA051674	5460.8	5849.11	1810.67	Rbm3	uc009sny.1	UCSC_kg	noncoding	Profile15
ASMM9PARTA051674	5460.8	5849.11	1810.67	Rbm3	uc009sny.1	UCSC_kg	noncoding	Profile15
ASMM9PARTA051674	5460.8	5849.11	1810.67	Rbm3	uc009sny.1	UCSC_kg	noncoding	Profile15
ASMM9PARTA051674	5460.8	5849.11	1810.67	Rbm3	uc009sny.1	UCSC_kg	noncoding	Profile15
ASMM9PARTA005472	58.54	48.83	12.56		AK083495	fantom3	noncoding	Profile15
ASMM9PARTA047627	11433.1	10861.1	4775.18	AK207688	uc007tdc.1	UCSC_kg	noncoding	Profile15
ASMM9PARTA002440	69.57	71.26	9.48		AK034572	fantom3	noncoding	Profile15
ASMM9PARTA009760	58.25	57.04	23.83	Gm16386	ENSMUST00000097379	Ensembl	noncoding	Profile15
ASMM9PARTA049675	27.54	37.06	5.86	E130016E03Rik	uc008rzr.1	UCSC_kg	noncoding	Profile15
ASMM9PARTA013350	138.85	128.08	23.42	Gm5809	ENSMUST00000121854	Ensembl	noncoding	Profile15
ASMM9PARTA005388	153.81	162.12	50.33		AK083726	fantom3	noncoding	Profile15
ASMM9PARTA045448	32.85	33.18	5.85	A930012L18Rik	NR_026853	RefSeq_NR	noncoding	Profile15
ASMM9PARTA045448	32.85	33.18	5.85	A930012L18Rik	NR_026853	RefSeq_NR	noncoding	Profile15
ASMM9PARTA011357	737.7	814.08	327.56	Gm4991	ENSMUST00000118899	Ensembl	noncoding	Profile15
CUST_77_PI426409190	4599.83	5710.26	1969	Gm10259	ENSMUST00000091289	Ensembl	noncoding	Profile15
ASMM9PARTA000877	134.28	113.32	39.01		AK015184	fantom3	noncoding	Profile15
ASMM9PARTA003984	286.21	310.58	100.11		AK047757	fantom3	noncoding	Profile15
ASMM9PARTA018533	176.36	173.81	63.6	A030009H04Rik	ENSMUST00000164187	Ensembl	noncoding	Profile15
ASMM9PARTA048011	38.37	37.02	5.87	Hnrnpa1	uc007xxt.1	UCSC_kg	noncoding	Profile15
ASMM9PARTA048011	38.37	37.02	5.87	Hnrnpa1	uc007xxt.1	UCSC_kg	noncoding	Profile15
ASMM9PARTA048011	38.37	37.02	5.87	Hnrnpa1	uc007xxt.1	UCSC_kg	noncoding	Profile15
CJ161017_P1	17.81	19.77	4.54	humanlincRNA1140	CJ161017	lincRNA	noncoding	Profile15
ASMM9PARTA016992	6148.67	4551.87	946.73	2310050B05Rik	ENSMUST00000150782	Ensembl	noncoding	Profile15
ASMM9PARTA016992	6148.67	4551.87	946.73	2310050B05Rik	ENSMUST00000150782	Ensembl	noncoding	Profile15
ASMM9PARTA011754	413.45	546.36	78.83	Plk-ps1	ENSMUST00000119494	Ensembl	noncoding	Profile15
BY213018_P1	23.21	18.75	5.22	mouselincRNA0602	BY213018	lincRNA	noncoding	Profile15
ASMM9PARTA012053	8304.53	6864.4	2618.86	Gm11469	ENSMUST00000119751	Ensembl	noncoding	Profile15
ASMM9PARTA049324	529.33	463.79	131.86	Tspan18	uc008lfw.1	UCSC_kg	noncoding	Profile15
ASMM9PARTA001879	710.26	1060.27	210.41		AK028540	fantom3	noncoding	Profile15
ASMM9PARTA000382	32.68	37.73	5.91		AK007007	fantom3	noncoding	Profile15
ASMM9PARTA015551	346.69	337.28	86.79	Gm10348	ENSMUST00000139264	Ensembl	noncoding	Profile15
MM9LINCRNAEXON10047-_P1	51.43	53.98	6.42	mouselincRNA1651	MM9LINCRNAEXON10047-	lincRNA	noncoding	Profile15
ASMM9PARTA046906	43.93	57.02	13.25	AK007042	uc007mfi.1	UCSC_kg	noncoding	Profile15
ASMM9PARTA004718	322.71	484.25	39.55		AK078008	fantom3	noncoding	Profile15
ASMM9PARTA011339	8049.51	7701.99	2514.1	Gm11922	ENSMUST00000118967	Ensembl	noncoding	Profile15
ASMM9PARTA011779	26.19	21.81	5.08	Kif22-ps	ENSMUST00000119302	Ensembl	noncoding	Profile15
ASMM9PARTA012374	99.73	98.85	21.02	Gm14591	ENSMUST00000120407	Ensembl	noncoding	Profile15
ASMM9PARTA015323	780.22	696.42	125.87	Gm6425	ENSMUST00000136332	Ensembl	noncoding	Profile15
ASMM9PARTA009928	2289.58	2487.16	400.19	Gm6161	ENSMUST00000088671	Ensembl	noncoding	Profile15
ASMM9PARTA044844	7197.3	6993.15	2539.83	Rps4y2	NR_003634	RefSeq_NR	noncoding	Profile15
ASMM9PARTA009900	5431.72	5116.84	1688.94	Gm10705	ENSMUST00000098980	Ensembl	noncoding	Profile15
ASMM9PARTA045112	15.57	22.84	5.13	Suv39h2	NR_027509	RefSeq_NR	noncoding	Profile15
ASMM9PARTA045112	15.57	22.84	5.13	Suv39h2	NR_027509	RefSeq_NR	noncoding	Profile15
ASMM9PARTA045112	15.57	22.84	5.13	Suv39h2	NR_027509	RefSeq_NR	noncoding	Profile15
ASMM9PARTA017566	21.65	19.79	4.54	Gm15344	ENSMUST00000152600	Ensembl	noncoding	Profile15
ASMM9PARTA016533	43.94	36.72	14.2	4930520O04Rik	ENSMUST00000147689	Ensembl	noncoding	Profile15
ASMM9PARTA012654	2695.17	2895.91	1044.95	Gm12890	ENSMUST00000120885	Ensembl	noncoding	Profile15
CUST_95_PI426073487	245.13	286.12	59.64	uc.97	uc.97+	UCR	noncoding	Profile15
CR517643_P1	30.78	26.48	5.76	humanlincRNA2147	CR517643	lincRNA	noncoding	Profile15
ASMM9PARTA005410	71.55	88.58	17.35		AK084235	fantom3	noncoding	Profile15
MM9LINCRNAEXON11459-_P1	16.03	21.22	4.54	mouselincRNA0481	MM9LINCRNAEXON11459-	lincRNA	noncoding	Profile15
ASMM9PARTA017331	1075.01	1935.77	116.52	Gm15654	ENSMUST00000152660	Ensembl	noncoding	Profile15
ASMM9PARTA002842	221.46	189.04	78.89		AK038654	fantom3	noncoding	Profile15
ASMM9PARTA015811	44.51	47.08	6.63	2810442I21Rik	ENSMUST00000139493	Ensembl	noncoding	Profile15
ASMM9PARTA009860	5381.64	8107.92	1306.39	Pcna-ps2	ENSMUST00000088040	Ensembl	noncoding	Profile15
ASMM9PARTA000534	524.4	521.68	9.27		AK009593	fantom3	noncoding	Profile15
ASMM9PARTA046238	201.48	179.26	20.42	AK086911	uc007cdl.1	UCSC_kg	noncoding	Profile15
ASMM9PARTA000577	25.79	23.68	5.63		AK011165	predicted	noncoding	Profile15
ASMM9PARTA012563	5308.2	4176.57	1202.31	Gm15267	ENSMUST00000120888	Ensembl	noncoding	Profile15
ASMM9PARTA018143	19.15	18.78	5.81	7SK.319	ENSMUST00000158900	Ensembl	noncoding	Profile15
ASMM9PARTA016362	23.31	28.98	5.79	1700013G23Rik	ENSMUST00000146334	Ensembl	noncoding	Profile15
ASMM9PARTA048141	18.2	19.6	4.54	AK206687	uc007xaj.1	UCSC_kg	noncoding	Profile15
ASMM9PARTA009682	26856.4	22068.1	6162.01	Dynlt1-ps1	ENSMUST00000070262	Ensembl	noncoding	Profile15
MM9LINCRNAEXON11045-_P1	121.87	98.09	17.52	mouselincRNA0927	MM9LINCRNAEXON11045-	lincRNA	noncoding	Profile15
ASMM9PARTA009848	11795.6	10699.8	1698.42	Gm10357	ENSMUST00000074648	Ensembl	noncoding	Profile15
ASMM9PARTA000182	33.18	27.32	5.77		AK005972	predicted	noncoding	Profile15
CA749839_P1	33.54	52.57	6.14	humanlincRNA1455	CA749839	lincRNA	noncoding	Profile15
ASMM9PARTA046099	67.37	90.91	10.53	Cenpl	uc007dfa.1	UCSC_kg	noncoding	Profile15
ASMM9PARTA046099	67.37	90.91	10.53	Cenpl	uc007dfa.1	UCSC_kg	noncoding	Profile15
ASMM9PARTA046099	67.37	90.91	10.53	Cenpl	uc007dfa.1	UCSC_kg	noncoding	Profile15
ASMM9PARTA011483	4875.55	4554.32	174.05	Gm13167	ENSMUST00000118554	Ensembl	noncoding	Profile15
ASMM9PARTA001410	26.17	22.12	5.47		AK018131	fantom3	noncoding	Profile15
ASMM9PARTA004241	274.97	275.94	82.78		AK051082	fantom3	noncoding	Profile15
ASMM9PARTA051184	52.24	38.93	6.06	Brd7	uc009mrm.1	UCSC_kg	noncoding	Profile15
ASMM9PARTA013162	4729.13	4983.43	195.49	Gm13232	ENSMUST00000121816	Ensembl	noncoding	Profile15
ASMM9PARTA051602	30.99	25.51	7.09	AK006252	uc009seh.1	UCSC_kg	noncoding	Profile15
ASMM9PARTA019416	15.61	13.21	5.29	Ccnb2-ps	ENSMUST00000170898	Ensembl	noncoding	Profile15
ASMM9PARTA019038	121.66	159.23	56.88	RP24-308O7.1	ENSMUST00000165496	Ensembl	noncoding	Profile15
ASMM9PARTA011312	1434.9	1383.99	380.3	Gm11957	ENSMUST00000118304	Ensembl	noncoding	Profile15
MM9LINCRNAEXON10898+_P1	366.05	307.21	58.31		MM9LINCRNAEXON10898+	lincRNA	noncoding	Profile15
ASMM9PARTA046415	175.95	205.15	61.71	Mpzl1	uc007djg.1	UCSC_kg	noncoding	Profile15
ASMM9PARTA046415	175.95	205.15	61.71	Mpzl1	uc007djg.1	UCSC_kg	noncoding	Profile15
ASMM9PARTA006621	22.39	30.67	5.62		AK133995	fantom3	noncoding	Profile15
ASMM9PARTA045446	23.29	22.48	6.44	E130201H02Rik	NR_024324	RefSeq_NR	noncoding	Profile15
ASMM9PARTA013360	7341.69	6370.13	780.14	Gm11895	ENSMUST00000122165	Ensembl	noncoding	Profile15
ASMM9PARTA013191	4815.5	5341.26	162.74	Gm13237	ENSMUST00000122151	Ensembl	noncoding	Profile15
ASMM9PARTA017347	23.07	21.3	5.55	Gm13617	ENSMUST00000155350	Ensembl	noncoding	Profile15
ASMM9PARTA017347	23.07	21.3	5.55	Gm13617	ENSMUST00000155350	Ensembl	noncoding	Profile15
ASMM9PARTA018329	261.45	238.18	34.14	Gm3687	ENSMUST00000161710	Ensembl	noncoding	Profile15
ASMM9PARTA049890	1239.17	1536.42	316.97	Cenp-a	uc008wvv.1	UCSC_kg	noncoding	Profile15
ASMM9PARTA012176	32.36	32.02	5.9	Gm15719	ENSMUST00000120619	Ensembl	noncoding	Profile15
CUST_30_PI426409190	1902.74	1812.03	245.79	AK217986	uc008ork.1	UCSC_kg	noncoding	Profile15
ASMM9PARTA011813	20.51	23.45	5.58	Gm15204	ENSMUST00000119454	Ensembl	noncoding	Profile15
ASMM9PARTA012001	1054.11	1330.46	239.02	Gm9183	ENSMUST00000120025	Ensembl	noncoding	Profile15
ASMM9PARTA012705	3484.55	3664.37	634.26	Gm14277	ENSMUST00000121195	Ensembl	noncoding	Profile15
MM9LINCRNAEXON10540-_P1	75.29	82.46	18.61	mouselincRNA1182	MM9LINCRNAEXON10540-	lincRNA	noncoding	Profile15
ASMM9PARTA018790	4348.13	4781.09	712.9	RP23-18J12.4	ENSMUST00000166043	Ensembl	noncoding	Profile15
humanlincRNA0672+_P1	25.26	32.85	11.26	humanlincRNA0672	humanlincRNA0672+	lincRNA	noncoding	Profile15
ASMM9PARTA048791	81.04	107.57	7.59	Cep192	uc008fnc.1	UCSC_kg	noncoding	Profile15
ASMM9PARTA012025	2169.48	2872.11	355.36	Gm12919	ENSMUST00000119855	Ensembl	noncoding	Profile15
ASMM9PARTA009818	8121.85	7478.11	1068.1	Hmgn2l6	ENSMUST00000077490	Ensembl	noncoding	Profile15
MM9LINCRNAEXON10739+_P1	37.92	34.98	7.76	mouselincRNA1134	MM9LINCRNAEXON10739+	lincRNA	noncoding	Profile15
ASMM9PARTA049659	97.08	88.93	10.86	AK021231	uc008pdb.1	UCSC_kg	noncoding	Profile15
CA979239_P1	933.21	1274.23	304.16	mouselincRNA0039	CA979239	lincRNA	noncoding	Profile15
ASMM9PARTA013462	134.74	97.73	8.24	Gm16397	ENSMUST00000122201	Ensembl	noncoding	Profile15
ASMM9PARTA046589	257.09	364.84	43.82	Cenpl	uc007dfd.1	UCSC_kg	noncoding	Profile15
ASMM9PARTA046589	257.09	364.84	43.82	Cenpl	uc007dfd.1	UCSC_kg	noncoding	Profile15
ASMM9PARTA046589	257.09	364.84	43.82	Cenpl	uc007dfd.1	UCSC_kg	noncoding	Profile15
ASMM9PARTA046627	1955.88	1660.11	465.1	BC023483	uc007dvi.1	UCSC_kg	noncoding	Profile15
ASMM9PARTA047066	1758.18	1825.19	221.69	AK217986	uc007kgm.1	UCSC_kg	noncoding	Profile15
ASMM9PARTA005483	1500.6	1137.94	217.6		AK083983	fantom3	noncoding	Profile15
ASMM9PARTA010663	101.16	99.67	8.11	Gm14537	ENSMUST00000117464	Ensembl	noncoding	Profile15
ASMM9PARTA017085	559.67	682.9	210.8	1500017E21Rik	ENSMUST00000150138	Ensembl	noncoding	Profile15
MM9LINCRNAEXON11614-_P1	21.11	19.7	5.59	mouselincRNA0430	MM9LINCRNAEXON11614-	lincRNA	noncoding	Profile15
ASMM9PARTA010986	3835.23	3789.2	143.07	Gm13160	ENSMUST00000118441	Ensembl	noncoding	Profile15
ASMM9PARTA050972	55.83	50.79	9.38	CKLF6	uc009nae.1	UCSC_kg	noncoding	Profile15
ASMM9PARTA050972	55.83	50.79	9.38	CKLF6	uc009nae.1	UCSC_kg	noncoding	Profile15
MM9LINCRNAEXON11922-_P1	80.47	83.98	6.61		MM9LINCRNAEXON11922-	lincRNA	noncoding	Profile15
ASMM9PARTA013286	120.98	159.26	40.34	Gm12834	ENSMUST00000121855	Ensembl	noncoding	Profile15
ASMM9PARTA045767	23.21	20.53	6.44	1700109G14Rik	NR_033788	RefSeq_NR	noncoding	Profile15
ASMM9PARTA006975	202.12	169.41	59		AK140515	fantom3	noncoding	Profile15
ASMM9PARTA006975	202.12	169.41	59		AK140515	fantom3	noncoding	Profile15
ASMM9PARTA006975	202.12	169.41	59		AK140515	fantom3	noncoding	Profile15
ASMM9PARTA018755	403.4	386.78	15.9	Gm13160	ENSMUST00000165118	Ensembl	noncoding	Profile15
ASMM9PARTA009956	11999.8	11695.4	1846.03	Gm10182	ENSMUST00000086276	Ensembl	noncoding	Profile15
ASMM9PARTA011593	8186.39	8337.7	1089.19	Gm15195	ENSMUST00000118775	Ensembl	noncoding	Profile15
ASMM9PARTA013130	46.3	49.64	6.71	Gm15035	ENSMUST00000121157	Ensembl	noncoding	Profile15
ASMM9PARTA012409	8823.53	8065.01	1319.26	Gm14008	ENSMUST00000120483	Ensembl	noncoding	Profile15
MM9LINCRNAEXON12018+_P1	44.18	33.29	6.34	mouselincRNA0031	MM9LINCRNAEXON12018+	lincRNA	noncoding	Profile15
ASMM9PARTA003287	76.74	65.03	22.27		AK042183	fantom3	noncoding	Profile15
ASMM9PARTA009978	7871.76	7904.02	1139.61	Gm10298	ENSMUST00000074801	Ensembl	noncoding	Profile15
ASMM9PARTA045697	27.1	20.75	5.87	2900002K06Rik	NR_033561	RefSeq_NR	noncoding	Profile15
ASMM9PARTA045697	27.1	20.75	5.87	2900002K06Rik	NR_033561	RefSeq_NR	noncoding	Profile15
ASMM9PARTA045697	27.1	20.75	5.87	2900002K06Rik	NR_033561	RefSeq_NR	noncoding	Profile15
ASMM9PARTA045697	27.1	20.75	5.87	2900002K06Rik	NR_033561	RefSeq_NR	noncoding	Profile15
ASMM9PARTA000121	40.53	40.6	7.78		AK005119	fantom3	noncoding	Profile15
ASMM9PARTA009963	5500.1	4842.65	541.33	Gm10282	ENSMUST00000093430	Ensembl	noncoding	Profile15
ASMM9PARTA010757	646.52	903.99	12.7	Gm7856	ENSMUST00000117514	Ensembl	noncoding	Profile15
ASMM9PARTA019472	80.51	69.56	19.33	RP23-115A1.9	ENSMUST00000170597	Ensembl	noncoding	Profile15
ASMM9PARTA013240	10398.9	10598.5	1470.22	Gm7931	ENSMUST00000121537	Ensembl	noncoding	Profile15
ASMM9PARTA012485	11628.7	12294.3	1892.96	Hmgn4	ENSMUST00000120716	Ensembl	noncoding	Profile15
ASMM9PARTA010130	7221.22	7719.27	1059.88	Gm6594	ENSMUST00000097278	Ensembl	noncoding	Profile15
BU518367_P1	17.2	22.66	5.63	mouselincRNA0454	BU518367	lincRNA	noncoding	Profile15
ASMM9PARTA009742	4652.97	4104.54	715.34	Gm10105	ENSMUST00000071770	Ensembl	noncoding	Profile15
ASMM9PARTA006706	85	64.02	7.3		AK136510	fantom3	noncoding	Profile15
CUST_149_PI426409190	22.02	34.05	6.43		AK041495	fantom3	noncoding	Profile15
BI853964_P1	60.09	65.46	17.27	mouselincRNA0749	BI853964	lincRNA	noncoding	Profile15
ASMM9PARTA015090	20.59	19.22	4.54	4930555B12Rik	ENSMUST00000135444	Ensembl	noncoding	Profile15
CUST_209_PI426409190	7723.6	6519.51	1414.15		BB580022	predicted	noncoding	Profile15
ASMM9PARTA017276	6068.33	5965.5	922.26	Gm16510	ENSMUST00000153501	Ensembl	noncoding	Profile15
ASMM9PARTA001044	72.67	56.93	13.57		AK015850	fantom3	noncoding	Profile15
ASMM9PARTA001044	72.67	56.93	13.57		AK015850	fantom3	noncoding	Profile15
ASMM9PARTA001044	72.67	56.93	13.57		AK015850	fantom3	noncoding	Profile15
ASMM9PARTA001044	72.67	56.93	13.57		AK015850	fantom3	noncoding	Profile15
ASMM9PARTA001044	72.67	56.93	13.57		AK015850	fantom3	noncoding	Profile15
ASMM9PARTA013765	418.18	308.89	70.08	Gm14665	ENSMUST00000122294	Ensembl	noncoding	Profile15
ASMM9PARTA015513	88.87	73.16	10.62	4833422M21Rik	ENSMUST00000139409	Ensembl	noncoding	Profile15
ASMM9PARTA018712	393.47	407.43	11.53	CU062436.1	ENSMUST00000166061	Ensembl	noncoding	Profile15
ASMM9PARTA019108	24406.4	19848.4	5583.06	RP23-303C8.3	ENSMUST00000165448	Ensembl	noncoding	Profile15
ASMM9PARTA048316	31.93	30.51	7.8	AK011479	uc007yfc.1	UCSC_kg	noncoding	Profile15
ASMM9PARTA048316	31.93	30.51	7.8	AK011479	uc007yfc.1	UCSC_kg	noncoding	Profile15
ASMM9PARTA048316	31.93	30.51	7.8	AK011479	uc007yfc.1	UCSC_kg	noncoding	Profile15
ASMM9PARTA010085	4146.35	4239.25	960.13	Gm6941	ENSMUST00000086902	Ensembl	noncoding	Profile15
ASMM9PARTA012519	7198.88	6763.12	1065.5	Gm14069	ENSMUST00000120815	Ensembl	noncoding	Profile15
ASMM9PARTA009887	602.8	615.09	18.47	Gm13237	ENSMUST00000084861	Ensembl	noncoding	Profile15
ASMM9PARTA049330	31.67	34.43	7.56	AK041531	uc008msy.1	UCSC_kg	noncoding	Profile15
ASMM9PARTA010927	65.81	65.7	26.49	Gm15673	ENSMUST00000117843	Ensembl	noncoding	Profile15
ASMM9PARTA010927	65.81	65.7	26.49	Gm15673	ENSMUST00000117843	Ensembl	noncoding	Profile15
ASMM9PARTA009951	235.25	292.76	45.52	Ska2l-ps	ENSMUST00000078119	Ensembl	noncoding	Profile15
ASMM9PARTA017814	3063.95	2482.58	332.48	Gm12840	ENSMUST00000156081	Ensembl	noncoding	Profile15
ASMM9PARTA012849	156.03	210.62	9.97	Gm12479	ENSMUST00000120731	Ensembl	noncoding	Profile15
ASMM9PARTA045557	44.15	49.04	6.5	5930416I19Rik	NR_027360	RefSeq_NR	noncoding	Profile15
ASMM9PARTA046407	67.17	66.64	9.92	Rftn2	uc007bah.1	UCSC_kg	noncoding	Profile15
ASMM9PARTA011106	35.97	33.66	6.72	Gm11501	ENSMUST00000118039	Ensembl	noncoding	Profile15
CUST_187_PI426073487	195.19	199.58	33.82	uc.189	uc.189+	UCR	noncoding	Profile15
ASMM9PARTA001362	29.28	30.38	7.92		AK017611	fantom3	noncoding	Profile15
CUST_27_PI426073487	24.95	30.94	6.08	uc.28	uc.28+	UCR	noncoding	Profile15
CUST_27_PI426073487	24.95	30.94	6.08	uc.28	uc.28+	UCR	noncoding	Profile15
ASMM9PARTA011120	34.43	46.9	5.95	Gm12177	ENSMUST00000118506	Ensembl	noncoding	Profile15
ASMM9PARTA007838	52.87	49.31	7.24		AK144919	fantom3	noncoding	Profile15
ASMM9PARTA009701	579.97	379.91	33.18	Gm5809	ENSMUST00000051804	Ensembl	noncoding	Profile15
ASMM9PARTA013693	246.92	202.57	14.98	Gm9089	ENSMUST00000122027	Ensembl	noncoding	Profile15
ASMM9PARTA047327	1965.27	1891.51	289.86	Erh	uc007oba.1	UCSC_kg	noncoding	Profile15
ASMM9PARTA047327	1965.27	1891.51	289.86	Erh	uc007oba.1	UCSC_kg	noncoding	Profile15
ASMM9PARTA006485	49.71	44.24	6.55		AK133899	fantom3	noncoding	Profile15
MM9LINCRNAEXON10150-_P1	17.95	15.68	5.19	mouselincRNA1571	MM9LINCRNAEXON10150-	lincRNA	noncoding	Profile15
ASMM9PARTA016329	83.85	72.95	7.98	5530601H04Rik	ENSMUST00000146227	Ensembl	noncoding	Profile15
MM9LINCRNAEXON10578-_P1	72.89	74.94	27.82	mouselincRNA1209	MM9LINCRNAEXON10578-	lincRNA	noncoding	Profile15
ASMM9PARTA051840	447.52	371.99	11.55	Sh3kbp1	uc009usz.1	UCSC_kg	noncoding	Profile15
ASMM9PARTA051840	447.52	371.99	11.55	Sh3kbp1	uc009usz.1	UCSC_kg	noncoding	Profile15
ASMM9PARTA051840	447.52	371.99	11.55	Sh3kbp1	uc009usz.1	UCSC_kg	noncoding	Profile15
ASMM9PARTA050796	92.45	101.97	27.88	2310022K01Rik	uc009gft.1	UCSC_kg	noncoding	Profile15
ASMM9PARTA009571	425.53	405.03	120.5	Gm9826	ENSMUST00000029124	Ensembl	noncoding	Profile15
ASMM9PARTA016961	350.13	296.67	57.29	H2afy3	ENSMUST00000151919	Ensembl	noncoding	Profile15
ASMM9PARTA013453	1366.7	1637.48	195.6	Gm16471	ENSMUST00000121940	Ensembl	noncoding	Profile15
ASMM9PARTA011623	95.84	107.55	32.97	Gm15773	ENSMUST00000118665	Ensembl	noncoding	Profile15
ASMM9PARTA048457	43.62	31.97	6.7	Lsg1	uc007ywx.1	UCSC_kg	noncoding	Profile15
ASMM9PARTA009205	62.51	61.9	16.16		BC028549	NRED	noncoding	Profile15
ASMM9PARTA009994	566.16	468.64	124.48	Gm5446	ENSMUST00000091762	Ensembl	noncoding	Profile15
ASMM9PARTA012687	22.02	28.51	5.99	Gm16016	ENSMUST00000120831	Ensembl	noncoding	Profile15
ASMM9PARTA012687	22.02	28.51	5.99	Gm16016	ENSMUST00000120831	Ensembl	noncoding	Profile15
ASMM9PARTA009923	4220.41	4737.83	1782	Gm12222	ENSMUST00000081565	Ensembl	noncoding	Profile15
ASMM9PARTA051315	29.38	31.24	6.23	Athl1	uc009kix.1	UCSC_kg	noncoding	Profile15
ASMM9PARTA012824	820.31	1165.48	77	Gm13310	ENSMUST00000120962	Ensembl	noncoding	Profile15
ASMM9PARTA008872	20.61	23.17	4.9		AK170699	fantom3	noncoding	Profile15
ASMM9PARTA001640	15.31	22.13	4.97		AK020298	NRED	noncoding	Profile15
ASMM9PARTA050842	15.84	21.08	5.42	BC027696	uc009cbo.1	UCSC_kg	noncoding	Profile15
ASMM9PARTA012640	42.44	55.8	7.27	Gm6184	ENSMUST00000120403	Ensembl	noncoding	Profile15
ASMM9PARTA015648	67.62	54.01	7.24	E130307A14Rik	ENSMUST00000139356	Ensembl	noncoding	Profile15
ASMM9PARTA015648	67.62	54.01	7.24	E130307A14Rik	ENSMUST00000139356	Ensembl	noncoding	Profile15
ASMM9PARTA046446	4448.78	3955.1	904.12	Ivns1abp	uc007cyp.1	UCSC_kg	noncoding	Profile15
ASMM9PARTA046446	4448.78	3955.1	904.12	Ivns1abp	uc007cyp.1	UCSC_kg	noncoding	Profile15
ASMM9PARTA046446	4448.78	3955.1	904.12	Ivns1abp	uc007cyp.1	UCSC_kg	noncoding	Profile15
ASMM9PARTA045826	43.46	43.71	9.5	4930529C04Rik	NR_033593	RefSeq_NR	noncoding	Profile15
ASMM9PARTA011817	309.89	201.7	26.97	Gm14497	ENSMUST00000119537	Ensembl	noncoding	Profile15
ASMM9PARTA012310	29.63	27.62	7.88	Gm15712	ENSMUST00000120369	Ensembl	noncoding	Profile15
ASMM9PARTA012853	20.3	23.8	6.33	Gm14911	ENSMUST00000120803	Ensembl	noncoding	Profile15
ASMM9PARTA009192	79.31	71.43	8.32		BC060148	NRED	noncoding	Profile15
ASMM9PARTA011751	1098.06	1100.43	100.68	Gm5844	ENSMUST00000119417	Ensembl	noncoding	Profile15
ASMM9PARTA000069	25.8	24	7.66		AK003212	fantom3	noncoding	Profile15
ASMM9PARTA007495	5672.12	4330.7	945.4		AK143128	fantom3	noncoding	Profile15
CUST_328_PI426073487	280.77	307.23	43.71	uc.330	uc.330+	UCR	noncoding	Profile15
AA117544_P1	1076.41	997.85	161.08	humanlincRNA2258	AA117544	lincRNA	noncoding	Profile15
MM9LINCRNAEXON10212-_P1	763.92	479.5	47.63	mouselincRNA1479	MM9LINCRNAEXON10212-	lincRNA	noncoding	Profile15
MM9LINCRNAEXON11499+_P1	48.09	42.27	9.71	mouselincRNA0519	MM9LINCRNAEXON11499+	lincRNA	noncoding	Profile15
ASMM9PARTA011996	81.36	78.52	8.09	Gm13207	ENSMUST00000119862	Ensembl	noncoding	Profile15
ASMM9PARTA045639	979.66	815.08	157.06	Nt5c2	NR_028353	RefSeq_NR	noncoding	Profile15
ASMM9PARTA045639	979.66	815.08	157.06	Nt5c2	NR_028353	RefSeq_NR	noncoding	Profile15
ASMM9PARTA045639	979.66	815.08	157.06	Nt5c2	NR_028353	RefSeq_NR	noncoding	Profile15
ASMM9PARTA018826	10173.1	12046.1	1236.62	Gm6254	ENSMUST00000168178	Ensembl	noncoding	Profile15
ASMM9PARTA012399	6615.77	7726.83	851.13	Gm12129	ENSMUST00000120104	Ensembl	noncoding	Profile15
ASMM9PARTA009745	4272.95	4266.5	383.08	Gm9761	ENSMUST00000075650	Ensembl	noncoding	Profile15
ASMM9PARTA012955	3398.13	2934.13	421.81	Gm13932	ENSMUST00000120873	Ensembl	noncoding	Profile15
ASMM9PARTA019680	6250.46	7218.08	832.01	RP23-210C12.2	ENSMUST00000172004	Ensembl	noncoding	Profile15
ASMM9PARTA013800	2903.75	3678.01	308.14	Gm14730	ENSMUST00000122378	Ensembl	noncoding	Profile15
ASMM9PARTA014306	71.97	60.86	8.09	3110053B16Rik	ENSMUST00000127917	Ensembl	noncoding	Profile15
ASMM9PARTA012250	3562.5	3391	497.35	Gm15387	ENSMUST00000120421	Ensembl	noncoding	Profile15
ASMM9PARTA012897	1165.43	866.06	125.84	Gm11765	ENSMUST00000121173	Ensembl	noncoding	Profile15
ASMM9PARTA011414	623.81	610.94	86.25	Gm15778	ENSMUST00000118469	Ensembl	noncoding	Profile15
ASMM9PARTA012906	1159.71	1101.61	83.47	Gm12346	ENSMUST00000121455	Ensembl	noncoding	Profile15
ASMM9PARTA000055	80.88	71.39	8.45		AK002941	fantom3	noncoding	Profile15
ASMM9PARTA000055	80.88	71.39	8.45		AK002941	fantom3	noncoding	Profile15
ASMM9PARTA009350	46.95	56.14	7.47		CF163493	predicted	noncoding	Profile15
ASMM9PARTA011188	2713.75	2096.66	346.25	Hmgb1-ps4	ENSMUST00000118281	Ensembl	noncoding	Profile15
ASMM9PARTA050418	774.08	1277.86	31.05	AF217545	uc009bfw.1	UCSC_kg	noncoding	Profile15
ASMM9PARTA011407	2771.66	3209.61	313.82	Gm12986	ENSMUST00000119037	Ensembl	noncoding	Profile15
ASMM9PARTA010097	2990	3249.11	438.37	Gm10361	ENSMUST00000097222	Ensembl	noncoding	Profile15
ASMM9PARTA046378	355.28	248.72	17.82	Ralgps2	uc007dct.1	UCSC_kg	noncoding	Profile15
ASMM9PARTA046378	355.28	248.72	17.82	Ralgps2	uc007dct.1	UCSC_kg	noncoding	Profile15
ASMM9PARTA046378	355.28	248.72	17.82	Ralgps2	uc007dct.1	UCSC_kg	noncoding	Profile15
ASMM9PARTA046378	355.28	248.72	17.82	Ralgps2	uc007dct.1	UCSC_kg	noncoding	Profile15
ASMM9PARTA046378	355.28	248.72	17.82	Ralgps2	uc007dct.1	UCSC_kg	noncoding	Profile15
ASMM9PARTA019295	3056.9	2915.13	465.74	RP23-133I8.1	ENSMUST00000168653	Ensembl	noncoding	Profile15
ASMM9PARTA004388	27.72	28.64	6.5		AK053095	fantom3	noncoding	Profile15
ASMM9PARTA004388	27.72	28.64	6.5		AK053095	fantom3	noncoding	Profile15
ASMM9PARTA045949	137.93	115.64	9.38	Wls	NR_037590	RefSeq_NR	noncoding	Profile15
ASMM9PARTA013087	43.65	42.01	7.55	Gm11910	ENSMUST00000121624	Ensembl	noncoding	Profile15
ASMM9PARTA019437	12160.6	14856	4123.75	CT025683.1	ENSMUST00000169666	Ensembl	noncoding	Profile15
ASMM9PARTA013041	406.51	607.66	14.2	Gm12870	ENSMUST00000121383	Ensembl	noncoding	Profile15
ASMM9PARTA013041	406.51	607.66	14.2	Gm12870	ENSMUST00000121383	Ensembl	noncoding	Profile15
ASMM9PARTA010673	4206.3	5170.24	428.03	Gm12194	ENSMUST00000117756	Ensembl	noncoding	Profile15
ASMM9PARTA011300	2928.49	2894.34	202.97	Gm9078	ENSMUST00000119126	Ensembl	noncoding	Profile15
ASMM9PARTA051220	645.7	693.68	208.86	Orc6	uc009mpr.1	UCSC_kg	noncoding	Profile15
ASMM9PARTA051220	645.7	693.68	208.86	Orc6	uc009mpr.1	UCSC_kg	noncoding	Profile15
ASMM9PARTA051220	645.7	693.68	208.86	Orc6	uc009mpr.1	UCSC_kg	noncoding	Profile15
ASMM9PARTA011045	40.54	55.05	7.05	Gm13606	ENSMUST00000118172	Ensembl	noncoding	Profile15
ASMM9PARTA011317	3853.37	3597.86	509.57	Hmgb1-ps3	ENSMUST00000118415	Ensembl	noncoding	Profile15
ASMM9PARTA011752	11845.8	15037.5	1513.68	Gm13369	ENSMUST00000119442	Ensembl	noncoding	Profile15
ASMM9PARTA009727	12444.9	14647.6	1693.52	Gm5641	ENSMUST00000091130	Ensembl	noncoding	Profile15
ASMM9PARTA016139	21.23	21.09	5.18	A330048O09Rik	ENSMUST00000143838	Ensembl	noncoding	Profile15
ASMM9PARTA012950	351.76	271.65	18.06	Gm13502	ENSMUST00000121574	Ensembl	noncoding	Profile15
ASMM9PARTA012934	4138.12	3530.64	528.09	Gm5931	ENSMUST00000121308	Ensembl	noncoding	Profile15
ASMM9PARTA010425	6550.12	8203.62	499.46	Gm14398	ENSMUST00000117287	Ensembl	noncoding	Profile15
ASMM9PARTA047843	679.01	553.61	59.36	AK189601	uc007tdb.1	UCSC_kg	noncoding	Profile15
ASMM9PARTA010086	11349.2	13337.9	1589.09	Gm5940	ENSMUST00000088183	Ensembl	noncoding	Profile15
ASMM9PARTA045726	301.56	210.74	11.62	4933436C20Rik	NR_033641	RefSeq_NR	noncoding	Profile15
ASMM9PARTA015477	81.73	79.18	13.32	Gm7855	ENSMUST00000137737	Ensembl	noncoding	Profile15
ASMM9PARTA046557	160.66	199.82	18.23	Cenpl	uc007dfb.1	UCSC_kg	noncoding	Profile15
ASMM9PARTA046557	160.66	199.82	18.23	Cenpl	uc007dfb.1	UCSC_kg	noncoding	Profile15
ASMM9PARTA046557	160.66	199.82	18.23	Cenpl	uc007dfb.1	UCSC_kg	noncoding	Profile15
ASMM9PARTA009813	10213.3	13035	1776.74	Gm12960	ENSMUST00000073495	Ensembl	noncoding	Profile15
ASMM9PARTA013664	71.32	74.05	8.77	Gm7840	ENSMUST00000122086	Ensembl	noncoding	Profile15
ASMM9PARTA011148	52.75	43	9.74	Gm9200	ENSMUST00000118513	Ensembl	noncoding	Profile15
ASMM9PARTA018264	8921.19	10898.8	1205.86	Gm6397	ENSMUST00000161973	Ensembl	noncoding	Profile15
ASMM9PARTA013114	49.27	39.87	9.38	Gm14053	ENSMUST00000121662	Ensembl	noncoding	Profile15
MM9LINCRNAEXON11344-_P1	301.23	286.02	11.89		MM9LINCRNAEXON11344-	lincRNA	noncoding	Profile15
ASMM9PARTA012942	8504.21	9635.83	1177	Gm14052	ENSMUST00000121434	Ensembl	noncoding	Profile15
ASMM9PARTA013554	12327.9	14899	1459.2	Gm6161	ENSMUST00000121942	Ensembl	noncoding	Profile15
AV570450_P1	1618.67	1353.86	352.7	humanlincRNA0329	AV570450	lincRNA	noncoding	Profile15
ASMM9PARTA018499	828.22	693.88	23.63	RP23-34J4.1	ENSMUST00000163579	Ensembl	noncoding	Profile15
ASMM9PARTA011947	10540.3	11860.9	1378.49	Gm6758	ENSMUST00000119643	Ensembl	noncoding	Profile15
CUST_34_PI426073487	41.09	38.79	6.88	uc.36	uc.36+	UCR	noncoding	Profile15
ASMM9PARTA046158	65.52	94.93	8.47	Pafah1b1	NR_037610	RefSeq_NR	noncoding	Profile15
ASMM9PARTA048518	12.32	11.47	4.54	BC002320	uc008dwq.1	UCSC_kg	noncoding	Profile15
ASMM9PARTA009555	12028.3	14824.6	1573.2	Gm6363	ENSMUST00000089931	Ensembl	noncoding	Profile15
CUST_172_PI426073487	995.13	730.97	143.18	uc.174	uc.174+	UCR	noncoding	Profile15
ASMM9PARTA047614	23.42	22.84	6.74	BC053725	uc007qxb.1	UCSC_kg	noncoding	Profile15
ASMM9PARTA012055	3243.06	3261.95	456.6	Gm12118	ENSMUST00000119766	Ensembl	noncoding	Profile15
ASMM9PARTA018188	93.63	77.24	8.87	Matr3-ps2	ENSMUST00000160839	Ensembl	noncoding	Profile15
ASMM9PARTA016342	116.38	157.71	20.64	1500017E21Rik	ENSMUST00000144045	Ensembl	noncoding	Profile15
ASMM9PARTA013565	3368.93	3930.27	497.2	Gm14473	ENSMUST00000122269	Ensembl	noncoding	Profile15
CUST_72_PI426409190	3721.16	3533.97	528.15	Gm13155	ENSMUST00000119277	Ensembl	noncoding	Profile15
ASMM9PARTA012600	100.08	76.36	9.02	Gm7966	ENSMUST00000120785	Ensembl	noncoding	Profile15
ASMM9PARTA011952	9680.33	11899.9	1306.83	Gm9431	ENSMUST00000119765	Ensembl	noncoding	Profile15
ASMM9PARTA010347	193.64	219.14	61.54	Gm4913	ENSMUST00000117075	Ensembl	noncoding	Profile15
ASMM9PARTA018667	60.08	50.35	11.75	AC087541.1	ENSMUST00000163639	Ensembl	noncoding	Profile15
ASMM9PARTA018667	60.08	50.35	11.75	AC087541.1	ENSMUST00000163639	Ensembl	noncoding	Profile15
ASMM9PARTA018667	60.08	50.35	11.75	AC087541.1	ENSMUST00000163639	Ensembl	noncoding	Profile15
ASMM9PARTA011370	456.45	520.68	61.07	Gm8260	ENSMUST00000119230	Ensembl	noncoding	Profile15
MM9LINCRNAEXON10122-_P1	47.23	51.91	16.09	mouselincRNA1557	MM9LINCRNAEXON10122-	lincRNA	noncoding	Profile15
ASMM9PARTA016389	56.85	53.11	20.47	2310014F06Rik	ENSMUST00000146145	Ensembl	noncoding	Profile15
ASMM9PARTA016389	56.85	53.11	20.47	2310014F06Rik	ENSMUST00000146145	Ensembl	noncoding	Profile15
ASMM9PARTA010582	244.1	246.98	12	Gm13733	ENSMUST00000117290	Ensembl	noncoding	Profile15
ASMM9PARTA013148	29.31	37.83	9.36	Gm11855	ENSMUST00000121562	Ensembl	noncoding	Profile15
ASMM9PARTA012560	1511.36	1410.45	178.09	Gm8152	ENSMUST00000120842	Ensembl	noncoding	Profile15
ASMM9PARTA050063	184.21	210.52	16.16	Cenp-a	uc008wvu.1	UCSC_kg	noncoding	Profile15
MM9LINCRNAEXON10107-_P1	14.35	17.29	5.92		MM9LINCRNAEXON10107-	lincRNA	noncoding	Profile15
ASMM9PARTA011715	198.56	174.89	16.24	Gm12475	ENSMUST00000119476	Ensembl	noncoding	Profile15
ASMM9PARTA051696	40.88	40.69	13.84	Tpbg	uc009qxb.1	UCSC_kg	noncoding	Profile15
ASMM9PARTA051696	40.88	40.69	13.84	Tpbg	uc009qxb.1	UCSC_kg	noncoding	Profile15
ASMM9PARTA013021	186.79	166.96	11.4	Gm12920	ENSMUST00000121818	Ensembl	noncoding	Profile15
ASMM9PARTA011864	36.01	56.2	7.21	Gm13086	ENSMUST00000119799	Ensembl	noncoding	Profile15
ASMM9PARTA047822	28.91	31.82	7.96	AK145081	uc007uxw.1	UCSC_kg	noncoding	Profile15
ASMM9PARTA051486	34.27	36.63	9.95	BC027389	uc009tzv.1	UCSC_kg	noncoding	Profile15
ASMM9PARTA018569	1365.7	1804.22	83.01	RP24-202N2.1	ENSMUST00000163583	Ensembl	noncoding	Profile15
ASMM9PARTA009804	20.99	27.68	7.01	Gm4798	ENSMUST00000062640	Ensembl	noncoding	Profile15
ASMM9PARTA012956	431.91	462.4	54.91	Gm11246	ENSMUST00000120880	Ensembl	noncoding	Profile15
ASMM9PARTA014176	92.96	165.8	10.99	1500017E21Rik	ENSMUST00000128603	Ensembl	noncoding	Profile15
ASMM9PARTA005479	43.01	37.51	9.26		AK083676	fantom3	noncoding	Profile15
ASMM9PARTA050249	109.48	81.57	9.43	Ccdc98	uc008yif.1	UCSC_kg	noncoding	Profile15
ASMM9PARTA045542	38.09	33.69	7.37	Zfp821	NR_030773	RefSeq_NR	noncoding	Profile15
ASMM9PARTA045542	38.09	33.69	7.37	Zfp821	NR_030773	RefSeq_NR	noncoding	Profile15
ASMM9PARTA000735	24.62	21.08	6.03		AK014010	predicted	noncoding	Profile15
ASMM9PARTA018655	3649.58	3483.16	552.29	Gm10075	ENSMUST00000162030	Ensembl	noncoding	Profile15
ASMM9PARTA010608	150.86	176.65	11.35	Gm14448	ENSMUST00000116383	Ensembl	noncoding	Profile15
ASMM9PARTA012157	1618.42	1896.36	84.41	Gm6506	ENSMUST00000119775	Ensembl	noncoding	Profile15
ASMM9PARTA013444	31.6	45.43	8.7	Xlr3d-ps	ENSMUST00000121687	Ensembl	noncoding	Profile15
ASMM9PARTA050247	33.41	37.91	6.42	Rasgef1b	uc008ygk.1	UCSC_kg	noncoding	Profile15
ASMM9PARTA050247	33.41	37.91	6.42	Rasgef1b	uc008ygk.1	UCSC_kg	noncoding	Profile15
ASMM9PARTA012530	326.56	207.74	13.09	Gm11258	ENSMUST00000121086	Ensembl	noncoding	Profile15
ASMM9PARTA011151	1145.21	884.53	83.1	Gm16465	ENSMUST00000118585	Ensembl	noncoding	Profile15
ASMM9PARTA010495	2871	3333.57	113	Gm5940	ENSMUST00000117582	Ensembl	noncoding	Profile15
CUST_31_PI426073487	429.84	269.77	21.16	uc.33	uc.33+	UCR	noncoding	Profile15
ASMM9PARTA012893	3789.32	3693.34	576.58	Hmgb1-ps5	ENSMUST00000121058	Ensembl	noncoding	Profile15
ASMM9PARTA050894	13.57	14.76	5.07	Dkk-3	uc009jgk.1	UCSC_kg	noncoding	Profile15
ASMM9PARTA009437	342.78	263.42	13.74	Gm7324	ENSMUST00000053965	Ensembl	noncoding	Profile15
ASMM9PARTA009957	745.12	960.93	27.75	Gm3608	ENSMUST00000086725	Ensembl	noncoding	Profile15
ASMM9PARTA015791	100.27	113.15	9.51	Gm11266	ENSMUST00000139835	Ensembl	noncoding	Profile15
ASMM9PARTA013691	1623.18	1366.19	257.64	Gm14162	ENSMUST00000121985	Ensembl	noncoding	Profile15
ASMM9PARTA010121	238.73	265.27	12.84	Gm14162	ENSMUST00000089904	Ensembl	noncoding	Profile15
ASMM9PARTA009828	2268.95	2803.38	114.59	Gm6254	ENSMUST00000085507	Ensembl	noncoding	Profile15
ASMM9PARTA013123	238.11	293.04	13.44	Gm11581	ENSMUST00000122024	Ensembl	noncoding	Profile15
ASMM9PARTA018744	2355.89	2745.21	99.92	Gm13369	ENSMUST00000164054	Ensembl	noncoding	Profile15
ASMM9PARTA002684	15.95	12.84	4.54		AK037061	fantom3	noncoding	Profile15
ASMM9PARTA011776	180.95	166.18	17.12	Gm8261	ENSMUST00000119275	Ensembl	noncoding	Profile15
ASMM9PARTA051141	26.22	27.36	8.08	6820431F20Rik	uc009lbd.1	UCSC_kg	noncoding	Profile15
ASMM9PARTA012234	2698.65	3259.69	93.54	Gm12960	ENSMUST00000120017	Ensembl	noncoding	Profile15
ASMM9PARTA012241	57.53	78.97	15.11	Gm14202	ENSMUST00000120121	Ensembl	noncoding	Profile15
ASMM9PARTA011322	16.63	16.62	6.58	Gm12099	ENSMUST00000118660	Ensembl	noncoding	Profile15
ASMM9PARTA009548	1839.12	1987.13	152.88	Gm8556	ENSMUST00000084171	Ensembl	noncoding	Profile15
CUST_151_PI426073487	148.36	127.95	11.15	uc.153	uc.153+	UCR	noncoding	Profile15
CUST_151_PI426073487	148.36	127.95	11.15	uc.153	uc.153+	UCR	noncoding	Profile15
ASMM9PARTA018618	411.04	460.69	67.39	Gm15790	ENSMUST00000161109	Ensembl	noncoding	Profile15
ASMM9PARTA013032	407.07	503.94	15.9	Gm5383	ENSMUST00000121177	Ensembl	noncoding	Profile15
ASMM9PARTA011938	5600.06	5861.62	454.99	Hmgb1-ps1	ENSMUST00000119350	Ensembl	noncoding	Profile15
ASMM9PARTA009503	2084.29	2415.34	84.77	RP24-418P10.3	ENSMUST00000032395	Ensembl	noncoding	Profile15
ASMM9PARTA045442	195.72	214.32	19.09	Rbmx	NR_029425	RefSeq_NR	noncoding	Profile15
ASMM9PARTA045442	195.72	214.32	19.09	Rbmx	NR_029425	RefSeq_NR	noncoding	Profile15
ASMM9PARTA010093	55.3	54.96	13.56	Gm6253	ENSMUST00000095552	Ensembl	noncoding	Profile15
ASMM9PARTA012922	258.62	249.69	13.81	Gm13153	ENSMUST00000120969	Ensembl	noncoding	Profile15
ASMM9PARTA012922	258.62	249.69	13.81	Gm13153	ENSMUST00000120969	Ensembl	noncoding	Profile15
ASMM9PARTA012922	258.62	249.69	13.81	Gm13153	ENSMUST00000120969	Ensembl	noncoding	Profile15
ASMM9PARTA001835	155.17	476.66	46.04		AK021390	fantom3	noncoding	Profile16
CUST_185_PI426409190	1631.05	3920.22	407.98		AK155224	fantom3	noncoding	Profile16
CUST_161_PI426409190	1635.38	3874.53	392.48		AK084660	fantom3	noncoding	Profile16
ASMM9PARTA048722	33.02	79.61	4.54	AK079263	uc008eyu.1	UCSC_kg	noncoding	Profile16
ASMM9PARTA046060	621.92	1312.23	163.14	AK141227	uc007bjl.1	UCSC_kg	noncoding	Profile16
ASMM9PARTA004593	24.08	69.85	5.1		AK076567	fantom3	noncoding	Profile16
ASMM9PARTA010901	38.7	92.84	4.54	Gm13176	ENSMUST00000117910	Ensembl	noncoding	Profile16
ASMM9PARTA010814	5681.01	8621.2	1993.33	Gm11336	ENSMUST00000118168	Ensembl	noncoding	Profile16
ASMM9PARTA045831	326.9	603.15	141.56	AA619741	NR_033627	RefSeq_NR	noncoding	Profile16
ASMM9PARTA003437	126.77	377.96	24.57		AK043271	fantom3	noncoding	Profile16
ASMM9PARTA014138	12.47	22.15	4.54	Gm15345	ENSMUST00000128240	Ensembl	noncoding	Profile16
ASMM9PARTA009851	545.57	1350.77	49.08	Gm10087	ENSMUST00000077174	Ensembl	noncoding	Profile16
ASMM9PARTA010145	26.45	71.96	5.34	4631405J19Rik	ENSMUST00000111270	Ensembl	noncoding	Profile16
ASMM9PARTA047026	50.01	90.27	23.78	AK013290	uc007ibs.1	UCSC_kg	noncoding	Profile16
ASMM9PARTA005054	13.4	28.33	4.54		AK080295	fantom3	noncoding	Profile16
ASMM9PARTA019512	14.44	23.56	4.54	RP24-174M12.2	ENSMUST00000171003	Ensembl	noncoding	Profile16
ASMM9PARTA048888	82.93	279.04	39.76	Gnas	uc008oeq.1	UCSC_kg	noncoding	Profile16
ASMM9PARTA048888	82.93	279.04	39.76	Gnas	uc008oeq.1	UCSC_kg	noncoding	Profile16
ASMM9PARTA009592	3930.85	5354.13	1994.57	Gm10184	ENSMUST00000086423	Ensembl	noncoding	Profile16
ASMM9PARTA002562	207.24	523.37	19.78		AK035610	fantom3	noncoding	Profile16
ASMM9PARTA012774	592.92	1470.91	54.4	Gm15428	ENSMUST00000121352	Ensembl	noncoding	Profile16
ASMM9PARTA012601	68.15	96.5	27.29	Gm11369	ENSMUST00000120812	Ensembl	noncoding	Profile16
ASMM9PARTA004522	245.29	578.63	65.25		AK054319	fantom3	noncoding	Profile16
ASMM9PARTA004281	15.83	36.46	5.29		AK051693	fantom3	noncoding	Profile16
MM9LINCRNAEXON10622+_P1	151.02	229.58	55.29	mouselincRNA1238	MM9LINCRNAEXON10622+	lincRNA	noncoding	Profile16
ASMM9PARTA046314	31.01	72.06	4.54	BC039791	uc007dlh.1	UCSC_kg	noncoding	Profile16
ASMM9PARTA046314	31.01	72.06	4.54	BC039791	uc007dlh.1	UCSC_kg	noncoding	Profile16
ASMM9PARTA012916	5479.38	7564.99	2664.2	Gm5832	ENSMUST00000121704	Ensembl	noncoding	Profile16
ASMM9PARTA009196	85.75	126.83	33.81		AK163718	fantom3	noncoding	Profile16
ASMM9PARTA008945	1381.08	2794.24	390.86		AK166199	fantom3	noncoding	Profile16
ASMM9PARTA003859	100.21	139.06	43.83		AK046809	fantom3	noncoding	Profile16
ASMM9PARTA013000	53.66	130.36	15.76	Gm9430	ENSMUST00000121232	Ensembl	noncoding	Profile16
ASMM9PARTA048618	14.78	25.82	5.24	AK089049	uc008ewr.1	UCSC_kg	noncoding	Profile16
ASMM9PARTA048618	14.78	25.82	5.24	AK089049	uc008ewr.1	UCSC_kg	noncoding	Profile16
ASMM9PARTA048806	12.67	19.93	4.54	BC152372	uc008ixu.1	UCSC_kg	noncoding	Profile16
ASMM9PARTA046236	13.55	23.75	4.54	A730008H23Rik	uc007byo.1	UCSC_kg	noncoding	Profile16
ASMM9PARTA046236	13.55	23.75	4.54	A730008H23Rik	uc007byo.1	UCSC_kg	noncoding	Profile16
MM9LINCRNAEXON11523-_P1	11.72	27.45	4.54	mouselincRNA0380	MM9LINCRNAEXON11523-	lincRNA	noncoding	Profile16
ASMM9PARTA013488	56.16	89.1	26.34	Gm15697	ENSMUST00000121946	Ensembl	noncoding	Profile16
ASMM9PARTA001289	16.66	29.62	5.61		AK017023	fantom3	noncoding	Profile16
ASMM9PARTA001783	18.47	49.04	5.84		AK021043	fantom3	noncoding	Profile16
ASMM9PARTA003038	15.74	39.15	5.92		AK040126	fantom3	noncoding	Profile16
ASMM9PARTA002274	16.14	29.46	5.88		AK033335	fantom3	noncoding	Profile16
ASMM9PARTA013977	688.88	1908.9	221.08	Gm12357	ENSMUST00000124061	Ensembl	noncoding	Profile16
ASMM9PARTA013977	688.88	1908.9	221.08	Gm12357	ENSMUST00000124061	Ensembl	noncoding	Profile16
ASMM9PARTA005475	81.12	157.69	37.92		AK083569	fantom3	noncoding	Profile16
ASMM9PARTA016291	94.68	169.48	44.16	Gm12357	ENSMUST00000145504	Ensembl	noncoding	Profile16
ASMM9PARTA016291	94.68	169.48	44.16	Gm12357	ENSMUST00000145504	Ensembl	noncoding	Profile16
ASMM9PARTA048066	43.53	84.84	22.54	AK012142	uc007xgj.1	UCSC_kg	noncoding	Profile16
ASMM9PARTA048066	43.53	84.84	22.54	AK012142	uc007xgj.1	UCSC_kg	noncoding	Profile16
ASMM9PARTA048066	43.53	84.84	22.54	AK012142	uc007xgj.1	UCSC_kg	noncoding	Profile16
ASMM9PARTA001526	28.31	45.83	14.86		AK019572	fantom3	noncoding	Profile16
ASMM9PARTA010418	1384.03	2090.93	505.29	Pgam1-ps2	ENSMUST00000117129	Ensembl	noncoding	Profile16
ASMM9PARTA047329	15.77	60.6	8.97	AK017440	uc007pbc.1	UCSC_kg	noncoding	Profile16
MM9LINCRNAEXON11572-_P1	11.43	25.43	4.54		MM9LINCRNAEXON11572-	lincRNA	noncoding	Profile16
ASMM9PARTA018820	56.8	83.71	21.37	RP23-115K1.7	ENSMUST00000167221	Ensembl	noncoding	Profile16
ASMM9PARTA003342	263.03	366.41	125.14		AK042594	fantom3	noncoding	Profile16
ASMM9PARTA003342	263.03	366.41	125.14		AK042594	fantom3	noncoding	Profile16
ASMM9PARTA013849	20.31	39.06	6.92	2810442I21Rik	ENSMUST00000123734	Ensembl	noncoding	Profile16
ASMM9PARTA003999	82.19	171.22	13.81		AK047894	fantom3	noncoding	Profile16
ASMM9PARTA009220	16.66	29.74	6.45		CX238237	predicted	noncoding	Profile16
ASMM9PARTA000702	13.5	19.8	5.87		AK013616	fantom3	noncoding	Profile16
ASMM9PARTA000657	34.69	52.33	15.3		AK013066	fantom3	noncoding	Profile16
ASMM9PARTA007243	71.85	135.87	23.89		AK140555	fantom3	noncoding	Profile16
ASMM9PARTA012558	11.59	19.12	5.1	Prkaca-ps1	ENSMUST00000120823	Ensembl	noncoding	Profile16
ASMM9PARTA045041	361	525.4	191.5	4933404O12Rik	NR_015555	RefSeq_NR	noncoding	Profile16
ASMM9PARTA050002	16.44	28.38	5.46	AK079675	uc008xuk.1	UCSC_kg	noncoding	Profile16
ASMM9PARTA048165	27.16	43.1	9.51	Rabl2a	uc007xhd.1	UCSC_kg	noncoding	Profile16
ASMM9PARTA008992	11.94	25.11	5.99		BC023846	NRED	noncoding	Profile16
ASMM9PARTA047995	38.82	75.5	19.42	BC037032	uc007vcj.1	UCSC_kg	noncoding	Profile16
ASMM9PARTA045540	10.97	23.91	5.84	Gm16386	NR_030709	RefSeq_NR	noncoding	Profile16
ASMM9PARTA017061	1678.19	3815.55	439.8	Gm7809	ENSMUST00000153199	Ensembl	noncoding	Profile16
ASMM9PARTA018302	28.86	43.92	13.71	Gm4475	ENSMUST00000159498	Ensembl	noncoding	Profile16
ASMM9PARTA045153	13.82	34.86	9.3	Xist	NR_001463	RefSeq_NR	noncoding	Profile16
ASMM9PARTA049447	9.57	18.96	4.54	Cetn4	uc008pal.1	UCSC_kg	noncoding	Profile16
ASMM9PARTA049074	17.91	37.05	6.89	AK053416	uc008gyh.1	UCSC_kg	noncoding	Profile16
MM9LINCRNAEXON11057-_P1	48.26	81.59	12.13		MM9LINCRNAEXON11057-	lincRNA	noncoding	Profile16
ASMM9PARTA048651	13.03	25.6	6.9	Srp19	uc008ekh.1	UCSC_kg	noncoding	Profile16
ASMM9PARTA003275	15.57	27.49	6.41		AK042099	fantom3	noncoding	Profile16
ASMM9PARTA049406	16.38	62.68	9.88	AK085768	uc008mqp.1	UCSC_kg	noncoding	Profile16
ASMM9PARTA049406	16.38	62.68	9.88	AK085768	uc008mqp.1	UCSC_kg	noncoding	Profile16
ASMM9PARTA002877	19	33.81	8.38		AK039043	fantom3	noncoding	Profile16
MM9LINCRNAEXON11519-_P1	10.1	27.5	5.9	mouselincRNA0380	MM9LINCRNAEXON11519-	lincRNA	noncoding	Profile16
ASMM9PARTA018312	1535.54	2560.35	963.73	Gm16165	ENSMUST00000160140	Ensembl	noncoding	Profile16
ASMM9PARTA018312	1535.54	2560.35	963.73	Gm16165	ENSMUST00000160140	Ensembl	noncoding	Profile16
ASMM9PARTA003211	19.52	54.46	7.69		AK041585	fantom3	noncoding	Profile16
ASMM9PARTA051228	11.31	26.4	6.58	Phxr4	uc009odu.1	UCSC_kg	noncoding	Profile16
ASMM9PARTA046941	28.44	45.19	11.08	AK085818	uc007nwl.1	UCSC_kg	noncoding	Profile16
ASMM9PARTA045280	13.59	47.57	7.39	E2f6	NR_027677	RefSeq_NR	noncoding	Profile16
ASMM9PARTA014270	17.05	56.75	7.75	Gm16882	ENSMUST00000126479	Ensembl	noncoding	Profile16
ASMM9PARTA014270	17.05	56.75	7.75	Gm16882	ENSMUST00000126479	Ensembl	noncoding	Profile16
ASMM9PARTA014270	17.05	56.75	7.75	Gm16882	ENSMUST00000126479	Ensembl	noncoding	Profile16
ASMM9PARTA014270	17.05	56.75	7.75	Gm16882	ENSMUST00000126479	Ensembl	noncoding	Profile16
ASMM9PARTA014270	17.05	56.75	7.75	Gm16882	ENSMUST00000126479	Ensembl	noncoding	Profile16
ASMM9PARTA014270	17.05	56.75	7.75	Gm16882	ENSMUST00000126479	Ensembl	noncoding	Profile16
ASMM9PARTA014270	17.05	56.75	7.75	Gm16882	ENSMUST00000126479	Ensembl	noncoding	Profile16
ASMM9PARTA014270	17.05	56.75	7.75	Gm16882	ENSMUST00000126479	Ensembl	noncoding	Profile16
ASMM9PARTA014270	17.05	56.75	7.75	Gm16882	ENSMUST00000126479	Ensembl	noncoding	Profile16
ASMM9PARTA014270	17.05	56.75	7.75	Gm16882	ENSMUST00000126479	Ensembl	noncoding	Profile16
ASMM9PARTA014270	17.05	56.75	7.75	Gm16882	ENSMUST00000126479	Ensembl	noncoding	Profile16
ASMM9PARTA014270	17.05	56.75	7.75	Gm16882	ENSMUST00000126479	Ensembl	noncoding	Profile16
ASMM9PARTA014270	17.05	56.75	7.75	Gm16882	ENSMUST00000126479	Ensembl	noncoding	Profile16
ASMM9PARTA014270	17.05	56.75	7.75	Gm16882	ENSMUST00000126479	Ensembl	noncoding	Profile16
ASMM9PARTA014270	17.05	56.75	7.75	Gm16882	ENSMUST00000126479	Ensembl	noncoding	Profile16
ASMM9PARTA014270	17.05	56.75	7.75	Gm16882	ENSMUST00000126479	Ensembl	noncoding	Profile16
ASMM9PARTA014270	17.05	56.75	7.75	Gm16882	ENSMUST00000126479	Ensembl	noncoding	Profile16
ASMM9PARTA014270	17.05	56.75	7.75	Gm16882	ENSMUST00000126479	Ensembl	noncoding	Profile16
ASMM9PARTA014270	17.05	56.75	7.75	Gm16882	ENSMUST00000126479	Ensembl	noncoding	Profile16
ASMM9PARTA014270	17.05	56.75	7.75	Gm16882	ENSMUST00000126479	Ensembl	noncoding	Profile16
ASMM9PARTA003489	45.09	64.57	21.09		AK043631	fantom3	noncoding	Profile16
ASMM9PARTA045136	14.51	39.56	6.94	A230072C01Rik	NR_027446	RefSeq_NR	noncoding	Profile16
ASMM9PARTA045558	50.29	119.13	20.55	A230072C01Rik	NR_027445	RefSeq_NR	noncoding	Profile16
ASMM9PARTA014611	21.19	30.12	10.3	1700013G23Rik	ENSMUST00000129175	Ensembl	noncoding	Profile16
ASMM9PARTA005789	193.02	507.76	126.97		AK087073	fantom3	noncoding	Profile16
ASMM9PARTA047002	659.15	109.13	12.97	AK085396	uc007lay.1	UCSC_kg	noncoding	Profile4
ASMM9PARTA009486	35.97	14.4	4.54		BC100524	predicted	noncoding	Profile4
ASMM9PARTA016297	166.14	50.43	13.94	Gm4473	ENSMUST00000145987	Ensembl	noncoding	Profile4
ASMM9PARTA014584	167.81	59.68	20.18	E130018N17Rik	ENSMUST00000129713	Ensembl	noncoding	Profile4
ASMM9PARTA014452	350.36	113.22	40.04	E530001K10Rik	ENSMUST00000129661	Ensembl	noncoding	Profile4
ASMM9PARTA000580	913.62	342.1	146.8		AK011214	fantom3	noncoding	Profile4
ASMM9PARTA046454	318.51	91.13	29.44	DDO	uc007exc.1	UCSC_kg	noncoding	Profile4
ASMM9PARTA014581	267.53	94.1	24.38	4833412C05Rik	ENSMUST00000129461	Ensembl	noncoding	Profile4
ASMM9PARTA047086	91.03	27.71	5.35	4930534B04Rik	uc007oki.1	UCSC_kg	noncoding	Profile4
ASMM9PARTA017786	358.94	178.93	78.37	Gm16104	ENSMUST00000156260	Ensembl	noncoding	Profile4
ASMM9PARTA017786	358.94	178.93	78.37	Gm16104	ENSMUST00000156260	Ensembl	noncoding	Profile4
ASMM9PARTA045040	2261.37	904.32	467.84	1110038B12Rik	NR_015536	RefSeq_NR	noncoding	Profile4
ASMM9PARTA010640	139.66	84.67	45.95	Gm6024	ENSMUST00000117850	Ensembl	noncoding	Profile4
ASMM9PARTA049168	126.74	46.28	17.03	Ccdc34	uc008lms.1	UCSC_kg	noncoding	Profile4
MM9LINCRNAEXON11355-_P1	144.87	53.66	22.99	mouselincRNA0580	MM9LINCRNAEXON11355-	lincRNA	noncoding	Profile4
ASMM9PARTA013312	188.1	111.72	56.58	Gm15152	ENSMUST00000121540	Ensembl	noncoding	Profile4
ASMM9PARTA013312	188.1	111.72	56.58	Gm15152	ENSMUST00000121540	Ensembl	noncoding	Profile4
ASMM9PARTA018293	800.36	336.97	175.61	Gm16537	ENSMUST00000161529	Ensembl	noncoding	Profile4
ASMM9PARTA009823	426.41	212.87	122.84	Gm5246	ENSMUST00000082039	Ensembl	noncoding	Profile4
ASMM9PARTA000073	82.69	21.69	5.75		AK003465	fantom3	noncoding	Profile4
ASMM9PARTA001979	55.77	13.51	4.54		AK029639	NRED	noncoding	Profile4
ASMM9PARTA001326	4081.83	1687.34	674.62		AK017285	fantom3	noncoding	Profile4
ASMM9PARTA048177	131.11	53.74	23.6	mKIAA1707	uc007zmf.1	UCSC_kg	noncoding	Profile4
ASMM9PARTA048177	131.11	53.74	23.6	mKIAA1707	uc007zmf.1	UCSC_kg	noncoding	Profile4
ASMM9PARTA048177	131.11	53.74	23.6	mKIAA1707	uc007zmf.1	UCSC_kg	noncoding	Profile4
ASMM9PARTA048177	131.11	53.74	23.6	mKIAA1707	uc007zmf.1	UCSC_kg	noncoding	Profile4
ASMM9PARTA046012	1020.61	498.68	219.97	Gm8096	NR_033590	RefSeq_NR	noncoding	Profile4
ASMM9PARTA051529	18.93	9.51	4.54	AK154190	uc009okn.1	UCSC_kg	noncoding	Profile4
ASMM9PARTA051529	18.93	9.51	4.54	AK154190	uc009okn.1	UCSC_kg	noncoding	Profile4
ASMM9PARTA051529	18.93	9.51	4.54	AK154190	uc009okn.1	UCSC_kg	noncoding	Profile4
ASMM9PARTA051529	18.93	9.51	4.54	AK154190	uc009okn.1	UCSC_kg	noncoding	Profile4
ASMM9PARTA049621	115.91	47.18	24.12	AK151815	uc008ool.1	UCSC_kg	noncoding	Profile4
ASMM9PARTA045426	856.67	347.96	152.04	1500011B03Rik	NR_027818	RefSeq_NR	noncoding	Profile4
ASMM9PARTA046011	50.33	14.3	5.33	1810062O18Rik	NR_033571	RefSeq_NR	noncoding	Profile4
ASMM9PARTA046011	50.33	14.3	5.33	1810062O18Rik	NR_033571	RefSeq_NR	noncoding	Profile4
MM9LINCRNAEXON11971-_P1	163.98	78.74	34.01		MM9LINCRNAEXON11971-	lincRNA	noncoding	Profile4
ASMM9PARTA000795	228.65	82.73	28.26		AK014742	fantom3	noncoding	Profile4
ASMM9PARTA014504	98.38	17.17	4.54	8430419K02Rik	ENSMUST00000128654	Ensembl	noncoding	Profile4
ASMM9PARTA051222	170.02	60.28	19.6	AK086852	uc009ndk.1	UCSC_kg	noncoding	Profile4
ASMM9PARTA000050	55.1	27.28	10.3		AK002799	predicted	noncoding	Profile4
ASMM9PARTA045563	267.08	93.98	30.1	Airn	NR_027772	RefSeq_NR	noncoding	Profile4
ASMM9PARTA046359	44.25	23.29	12.32	4930589M24Rik	uc007fbt.1	UCSC_kg	noncoding	Profile4
ASMM9PARTA013885	83.44	16.33	4.54	Gm10664	ENSMUST00000124790	Ensembl	noncoding	Profile4
ASMM9PARTA050411	292.08	112.81	34.99	AK161363	uc008zai.1	UCSC_kg	noncoding	Profile4
ASMM9PARTA000489	1681.49	907.93	420.24		AK008737	fantom3	noncoding	Profile4
ASMM9PARTA009053	70.34	21.21	5.02		BB002175	predicted	noncoding	Profile4
ASMM9PARTA000076	45.65	14.19	4.54		AK003532	fantom3	noncoding	Profile4
ASMM9PARTA011758	30.8	13.71	5.61	Gm11248	ENSMUST00000119568	Ensembl	noncoding	Profile4
ASMM9PARTA045188	527.9	378.14	256.21	A030009H04Rik	NR_027827	RefSeq_NR	noncoding	Profile4
ASMM9PARTA045568	2543.21	1237.1	652.53	1110038B12Rik	NR_027943	RefSeq_NR	noncoding	Profile4
ASMM9PARTA001648	34.47	16.9	6.28		AK020360	fantom3	noncoding	Profile4
ASMM9PARTA009787	144.01	52.51	20.84	T2	ENSMUST00000082148	Ensembl	noncoding	Profile4
MM9LINCRNAEXON11969-_P1	93.05	35.92	15.35		MM9LINCRNAEXON11969-	lincRNA	noncoding	Profile4
ASMM9PARTA048869	35.95	14.91	4.54	AK018302	uc008kby.1	UCSC_kg	noncoding	Profile4
ASMM9PARTA014952	98.34	51.34	22.14	Wnk3-ps	ENSMUST00000133852	Ensembl	noncoding	Profile4
ASMM9PARTA050644	284.71	100.5	36.03	AK049951	uc009ggc.1	UCSC_kg	noncoding	Profile4
ASMM9PARTA050644	284.71	100.5	36.03	AK049951	uc009ggc.1	UCSC_kg	noncoding	Profile4
ASMM9PARTA004111	46.02	20.29	7.71		AK048928	fantom3	noncoding	Profile4
ASMM9PARTA048660	62.72	34.76	18.41	AK160711	uc008gcv.1	UCSC_kg	noncoding	Profile4
ASMM9PARTA050134	301.01	107.3	44.17	AK005363	uc008wsp.1	UCSC_kg	noncoding	Profile4
ASMM9PARTA049718	79.02	45	22.1	arg1	uc008uyy.1	UCSC_kg	noncoding	Profile4
ASMM9PARTA049718	79.02	45	22.1	arg1	uc008uyy.1	UCSC_kg	noncoding	Profile4
ASMM9PARTA012902	2625.72	1470.61	830.5	Gm6175	ENSMUST00000121351	Ensembl	noncoding	Profile4
ASMM9PARTA003064	152.83	78.82	32.26		AK040358	fantom3	noncoding	Profile4
ASMM9PARTA001337	5361.11	2506.82	1375.53		AK017368	fantom3	noncoding	Profile4
ASMM9PARTA009668	1136.5	546.91	220.76	Gm10052	ENSMUST00000040649	Ensembl	noncoding	Profile4
ASMM9PARTA050624	35.22	15.55	6.43	BC048663	uc009ign.1	UCSC_kg	noncoding	Profile4
ASMM9PARTA012277	463.91	208.48	73.77	Gm12240	ENSMUST00000120178	Ensembl	noncoding	Profile4
MM9LINCRNAEXON11808+_P1	274.16	94.38	40.13	mouselincRNA0260	MM9LINCRNAEXON11808+	lincRNA	noncoding	Profile4
ASMM9PARTA045210	76.05	24.91	8.05	1810032O08Rik	NR_027820	RefSeq_NR	noncoding	Profile4
ASMM9PARTA003640	50.97	21.51	9.75		AK044818	fantom3	noncoding	Profile4
ASMM9PARTA019175	42.76	20.7	11.45	RP23-147O14.5	ENSMUST00000172364	Ensembl	noncoding	Profile4
ASMM9PARTA046383	100.91	40.12	12.92	AK142161	uc007ebd.1	UCSC_kg	noncoding	Profile4
ASMM9PARTA046990	310.5	170.21	105.14	Sec61g	uc007ibl.1	UCSC_kg	noncoding	Profile4
ASMM9PARTA046990	310.5	170.21	105.14	Sec61g	uc007ibl.1	UCSC_kg	noncoding	Profile4
ASMM9PARTA046990	310.5	170.21	105.14	Sec61g	uc007ibl.1	UCSC_kg	noncoding	Profile4
ASMM9PARTA010245	3066.93	635.98	29.31	Gm12245	ENSMUST00000117266	Ensembl	noncoding	Profile9
ASMM9PARTA014651	1135.46	598.84	72.04	C430049B03Rik	ENSMUST00000129764	Ensembl	noncoding	Profile9
ASMM9PARTA008732	290.87	194.82	60.29		AK158853	fantom3	noncoding	Profile9
ASMM9PARTA050731	2158.3	702.73	50.08	AK014683	uc009hiz.1	UCSC_kg	noncoding	Profile9
ASMM9PARTA017257	1031.9	514.75	54.7	C430049B03Rik	ENSMUST00000151099	Ensembl	noncoding	Profile9
ASMM9PARTA049871	295.59	160.48	15.46	D10920	uc008tfo.1	UCSC_kg	noncoding	Profile9
ASMM9PARTA012056	1020.82	778.21	254.36	Mdk-ps1	ENSMUST00000119782	Ensembl	noncoding	Profile9
ASMM9PARTA013866	216.55	126.91	43.98	4930455G09Rik	ENSMUST00000126231	Ensembl	noncoding	Profile9
ASMM9PARTA009365	119.86	47.38	4.54	Gm6960	ENSMUST00000051629	Ensembl	noncoding	Profile9
ASMM9PARTA012010	1539.34	931.66	332.6	Gm14485	ENSMUST00000119489	Ensembl	noncoding	Profile9
ASMM9PARTA006104	56.41	32.91	5.26		AK132138	NRED	noncoding	Profile9
ASMM9PARTA012811	2370.12	1727.09	609.67	Gm12632	ENSMUST00000121223	Ensembl	noncoding	Profile9
ASMM9PARTA051042	5580.21	2072.37	365.38	AK006709	uc009mzl.1	UCSC_kg	noncoding	Profile9
ASMM9PARTA018929	24.97	12.95	4.54	2610206C17Rik	ENSMUST00000168496	Ensembl	noncoding	Profile9
ASMM9PARTA050586	29.15	19.7	4.54	Scube2	uc009jeh.1	UCSC_kg	noncoding	Profile9
ASMM9PARTA004246	108.98	61.04	24.51		AK051120	fantom3	noncoding	Profile9
ASMM9PARTA048019	217.41	129.9	48.81	AK166274	uc007uxu.1	UCSC_kg	noncoding	Profile9
ASMM9PARTA014901	24.91	17.09	4.54	2210020M01Rik	ENSMUST00000131566	Ensembl	noncoding	Profile9
ASMM9PARTA014901	24.91	17.09	4.54	2210020M01Rik	ENSMUST00000131566	Ensembl	noncoding	Profile9
ASMM9PARTA012981	77.83	50.39	23.74	Gm6079	ENSMUST00000121356	Ensembl	noncoding	Profile9
ASMM9PARTA003560	300.69	180.15	80.22		AK044233	NRED	noncoding	Profile9
ASMM9PARTA009897	68.73	34.09	12.64	4930513N10Rik	ENSMUST00000098472	Ensembl	noncoding	Profile9
ASMM9PARTA009897	68.73	34.09	12.64	4930513N10Rik	ENSMUST00000098472	Ensembl	noncoding	Profile9
ASMM9PARTA009897	68.73	34.09	12.64	4930513N10Rik	ENSMUST00000098472	Ensembl	noncoding	Profile9
ASMM9PARTA014411	78	36.38	4.54	2810429I04Rik	ENSMUST00000129597	Ensembl	noncoding	Profile9
ASMM9PARTA019714	62.79	37.22	5.45	AC025794.2	ENSMUST00000171670	Ensembl	noncoding	Profile9
ASMM9PARTA048903	336.9	205.31	37.09	NR_002896	uc008gml.1	UCSC_kg	noncoding	Profile9
ASMM9PARTA011207	470.28	260.73	112.53	Gm13454	ENSMUST00000118166	Ensembl	noncoding	Profile9
ASMM9PARTA047088	30.66	21.27	4.54	Ggps1	uc007pmu.1	UCSC_kg	noncoding	Profile9
ASMM9PARTA047088	30.66	21.27	4.54	Ggps1	uc007pmu.1	UCSC_kg	noncoding	Profile9
ASMM9PARTA047088	30.66	21.27	4.54	Ggps1	uc007pmu.1	UCSC_kg	noncoding	Profile9
ASMM9PARTA018902	121.1	66.1	5.71	AC160935.1	ENSMUST00000164719	Ensembl	noncoding	Profile9
ASMM9PARTA047390	39.95	20.49	4.54	Capn7	uc007sxn.1	UCSC_kg	noncoding	Profile9
ASMM9PARTA016948	1068.98	394.18	12.61	H19	ENSMUST00000149974	Ensembl	noncoding	Profile9
ASMM9PARTA051697	560.62	332.76	89.47	2810026P18Rik	uc009qys.1	UCSC_kg	noncoding	Profile9
ASMM9PARTA007596	188.63	93.99	33.95		AK148935	fantom3	noncoding	Profile9
ASMM9PARTA051825	416.88	286.14	118.07	AK017459	uc009uan.1	UCSC_kg	noncoding	Profile9
ASMM9PARTA011844	3768.37	2569.29	870.14	Gm13198	ENSMUST00000119322	Ensembl	noncoding	Profile9
ASMM9PARTA047272	83.95	54.13	20.7	AK031301	uc007pir.1	UCSC_kg	noncoding	Profile9
ASMM9PARTA019372	52.97	22.24	4.54	H19	ENSMUST00000169487	Ensembl	noncoding	Profile9
ASMM9PARTA007011	35.3	18.22	4.54		AK139431	fantom3	noncoding	Profile9
ASMM9PARTA047023	102.01	54.87	5.53	Net1	uc007pjf.1	UCSC_kg	noncoding	Profile9
ASMM9PARTA048778	25.4	17.75	5.11	AK131873	uc008igm.1	UCSC_kg	noncoding	Profile9
ASMM9PARTA002607	28.7	18.06	5.32		AK036115	fantom3	noncoding	Profile9
AV008781_P1	48.02	34.75	13.68	humanlincRNA0631	AV008781	lincRNA	noncoding	Profile9
ASMM9PARTA047374	136.57	73.67	6.51	AK039480	uc007qie.1	UCSC_kg	noncoding	Profile9
ASMM9PARTA051750	23914.2	14469.6	6877.5	Smpx	uc009use.1	UCSC_kg	noncoding	Profile9
ASMM9PARTA013506	15762.2	11259.8	2784.56	Gm10156	ENSMUST00000122364	Ensembl	noncoding	Profile9
ASMM9PARTA051759	317.28	155.85	7.03	AK006734	uc009seg.1	UCSC_kg	noncoding	Profile9
MM9LINCRNAEXON11514-_P1	94.1	49.54	6.31	mouselincRNA0371	MM9LINCRNAEXON11514-	lincRNA	noncoding	Profile9
MM9LINCRNAEXON10942+_P1	1937.06	1321.77	533.67		MM9LINCRNAEXON10942+	lincRNA	noncoding	Profile9
ASMM9PARTA004140	21.94	13.86	4.9		AK049712	fantom3	noncoding	Profile9
ASMM9PARTA013399	1348.79	644.99	217.28	Gm13487	ENSMUST00000122240	Ensembl	noncoding	Profile9
ASMM9PARTA012376	726.53	576.65	245.49	Gm7901	ENSMUST00000120430	Ensembl	noncoding	Profile9
ASMM9PARTA012376	726.53	576.65	245.49	Gm7901	ENSMUST00000120430	Ensembl	noncoding	Profile9
ASMM9PARTA045460	232.68	193.62	85.81	Trmt61b	NR_027953	RefSeq_NR	noncoding	Profile9
ASMM9PARTA004943	372.13	127.14	11.4		AK079688	fantom3	noncoding	Profile9
ASMM9PARTA048218	429.18	261.53	75.2	AK008833	uc008ark.1	UCSC_kg	noncoding	Profile9
ASMM9PARTA047010	321.38	210.43	45.8	AK014209	uc007ndg.1	UCSC_kg	noncoding	Profile9
ASMM9PARTA002432	70.4	34.1	7.8		AK034487	fantom3	noncoding	Profile9
ASMM9PARTA000399	72.41	53.34	13.21		AK007104	fantom3	noncoding	Profile9
ASMM9PARTA012104	14306.3	10066.3	2079.14	Gm13624	ENSMUST00000120263	Ensembl	noncoding	Profile9
ASMM9PARTA051393	227.69	159.79	31.2	6820431F20Rik	uc009lbc.1	UCSC_kg	noncoding	Profile9
ASMM9PARTA051712	579.47	456.72	176.51	AK043766	uc009ual.1	UCSC_kg	noncoding	Profile9
AK139321_P1	21.85	15.35	5.01	humanlincRNA1762	AK139321	lincRNA	noncoding	Profile9
ASMM9PARTA007679	39.43	26.81	5.89		AK142996	fantom3	noncoding	Profile9
ASMM9PARTA012638	18855.4	12956.6	2749.21	Gm15453	ENSMUST00000121422	Ensembl	noncoding	Profile9
ASMM9PARTA046837	342.74	211.79	35.92	AK149188	uc007ndc.1	UCSC_kg	noncoding	Profile9
ASMM9PARTA047324	89.22	60.37	19.12	Sntg2	uc007ngs.1	UCSC_kg	noncoding	Profile9
ASMM9PARTA015662	95.43	57.09	17.69	2010000I03Rik	ENSMUST00000140767	Ensembl	noncoding	Profile9
ASMM9PARTA045503	176.07	104.89	33.56	Rabggtb	NR_028095	RefSeq_NR	noncoding	Profile9
ASMM9PARTA045503	176.07	104.89	33.56	Rabggtb	NR_028095	RefSeq_NR	noncoding	Profile9
ASMM9PARTA045503	176.07	104.89	33.56	Rabggtb	NR_028095	RefSeq_NR	noncoding	Profile9
ASMM9PARTA004990	64.85	41.04	18.77		AK080459	fantom3	noncoding	Profile9
ASMM9PARTA010700	22.33	12.29	4.54	Gm14071	ENSMUST00000117817	Ensembl	noncoding	Profile9
ASMM9PARTA049424	94.22	58.9	17.16	AK044447	uc008qlk.1	UCSC_kg	noncoding	Profile9
ASMM9PARTA049424	94.22	58.9	17.16	AK044447	uc008qlk.1	UCSC_kg	noncoding	Profile9
ASMM9PARTA049424	94.22	58.9	17.16	AK044447	uc008qlk.1	UCSC_kg	noncoding	Profile9
ASMM9PARTA002218	547.79	446.11	182.9		AK032712	fantom3	noncoding	Profile9
ASMM9PARTA050084	23.28	16.78	4.54	AK010894	uc008ugf.1	UCSC_kg	noncoding	Profile9
ASMM9PARTA050084	23.28	16.78	4.54	AK010894	uc008ugf.1	UCSC_kg	noncoding	Profile9
ASMM9PARTA050084	23.28	16.78	4.54	AK010894	uc008ugf.1	UCSC_kg	noncoding	Profile9
ASMM9PARTA050084	23.28	16.78	4.54	AK010894	uc008ugf.1	UCSC_kg	noncoding	Profile9
ASMM9PARTA016579	159.13	107.28	25.98	5530601H04Rik	ENSMUST00000144366	Ensembl	noncoding	Profile9
ASMM9PARTA045924	318.98	233.66	94.83	Gm4532	NR_030674	RefSeq_NR	noncoding	Profile9
ASMM9PARTA012431	131.93	105.62	45.07	Gm13729	ENSMUST00000120328	Ensembl	noncoding	Profile9
ASMM9PARTA011651	2394	1799.37	653.14	Gm11881	ENSMUST00000119408	Ensembl	noncoding	Profile9
ASMM9PARTA045521	17.92	13.34	4.54	Pdxk-ps	NR_027316	RefSeq_NR	noncoding	Profile9
ASMM9PARTA015252	25.36	18.05	5.17	2900056M20Rik	ENSMUST00000135115	Ensembl	noncoding	Profile9
ASMM9PARTA009528	566.18	320.29	71.29	2810026P18Rik	ENSMUST00000034997	Ensembl	noncoding	Profile9
ASMM9PARTA051317	274.83	194.7	61.66	6820431F20Rik	uc009lbe.1	UCSC_kg	noncoding	Profile9
ASMM9PARTA018813	217.73	145.41	24.74	AC025794.2	ENSMUST00000166221	Ensembl	noncoding	Profile9
ASMM9PARTA050347	128.36	100.36	33.8	AK019366	uc009aln.1	UCSC_kg	noncoding	Profile9
ASMM9PARTA050347	128.36	100.36	33.8	AK019366	uc009aln.1	UCSC_kg	noncoding	Profile9
ASMM9PARTA047570	34.11	18.39	5.97	AK005822	uc007wjn.1	UCSC_kg	noncoding	Profile9
ASMM9PARTA047570	34.11	18.39	5.97	AK005822	uc007wjn.1	UCSC_kg	noncoding	Profile9
ASMM9PARTA001669	268.51	97.28	17.3		AK020441	fantom3	noncoding	Profile9
ASMM9PARTA001800	32.75	15.46	5.09		AK021132	fantom3	noncoding	Profile9
MM9LINCRNAEXON10217-_P1	147.01	86.96	8.02	mouselincRNA1479	MM9LINCRNAEXON10217-	lincRNA	noncoding	Profile9
ASMM9PARTA004229	26.12	13.95	4.54		AK050959	fantom3	noncoding	Profile9
ASMM9PARTA016207	174.89	118.25	25.93	4930458D05Rik	ENSMUST00000142871	Ensembl	noncoding	Profile9
ASMM9PARTA015876	148.19	84.99	10.56	Gm12454	ENSMUST00000139119	Ensembl	noncoding	Profile9
ASMM9PARTA014684	5370.8	3568.32	629.72	2310050B05Rik	ENSMUST00000129950	Ensembl	noncoding	Profile9
ASMM9PARTA014684	5370.8	3568.32	629.72	2310050B05Rik	ENSMUST00000129950	Ensembl	noncoding	Profile9
ASMM9PARTA045301	1518.88	851.64	253.76	2310050B05Rik	NR_015477	RefSeq_NR	noncoding	Profile9
ASMM9PARTA045301	1518.88	851.64	253.76	2310050B05Rik	NR_015477	RefSeq_NR	noncoding	Profile9
ASMM9PARTA047975	129.44	55.91	9.67	St3gal6	uc007znw.1	UCSC_kg	noncoding	Profile9
ASMM9PARTA007286	1026.35	772.52	216.31		AK141773	fantom3	noncoding	Profile9
ASMM9PARTA005551	2691.6	1835.18	344.25		AK084753	fantom3	noncoding	Profile9
ASMM9PARTA048158	50.51	32.9	6.36	AK137010	uc007zkz.1	UCSC_kg	noncoding	Profile9
ASMM9PARTA001843	120.17	49.14	10.52		AK027953	fantom3	noncoding	Profile9
ASMM9PARTA009396	666.86	475.29	168.59	Gm16373	ENSMUST00000055309	Ensembl	noncoding	Profile9
ASMM9PARTA006109	156.71	59.53	11.27		AK132594	fantom3	noncoding	Profile9
ASMM9PARTA048343	32.94	16.63	5.91	AK087338	uc008drm.1	UCSC_kg	noncoding	Profile9
ASMM9PARTA047447	101.64	77.65	24.69	BC048555	uc007qwq.1	UCSC_kg	noncoding	Profile9
ASMM9PARTA017294	33.63	26.64	10.11	Gm13507	ENSMUST00000151229	Ensembl	noncoding	Profile9
ASMM9PARTA000790	3512.03	1730.3	275.32		AK014716	fantom3	noncoding	Profile9
ASMM9PARTA009616	2407.74	1656.53	501.13	Gm10145	ENSMUST00000077776	Ensembl	noncoding	Profile9
ASMM9PARTA019367	33942	24619.6	7108.88	RP24-243P7.1	ENSMUST00000169120	Ensembl	noncoding	Profile9
ASMM9PARTA009875	486.05	264.89	63.38	Gm9889	ENSMUST00000064809	Ensembl	noncoding	Profile9
ASMM9PARTA045397	121.43	75.86	36.25	4930515G01Rik	NR_027872	RefSeq_NR	noncoding	Profile9
AK135967_P1	1550.27	959.73	121.85	humanlincRNA2192	AK135967	lincRNA	noncoding	Profile9
AK135967_P1	1550.27	959.73	121.85	humanlincRNA2192	AK135967	lincRNA	noncoding	Profile9
AK135967_P1	1550.27	959.73	121.85	humanlincRNA2192	AK135967	lincRNA	noncoding	Profile9
AK135967_P1	1550.27	959.73	121.85	humanlincRNA2192	AK135967	lincRNA	noncoding	Profile9
AK135967_P1	1550.27	959.73	121.85	humanlincRNA2192	AK135967	lincRNA	noncoding	Profile9
ASMM9PARTA050390	1677.57	1161.6	323.54	IAN5	uc009bvr.1	UCSC_kg	noncoding	Profile9
ASMM9PARTA046079	131.5	91.5	23.88	5430416N02Rik	NR_034038	RefSeq_NR	noncoding	Profile9
ASMM9PARTA018367	38.63	24.79	7.91	AC161348.1	ENSMUST00000163308	Ensembl	noncoding	Profile9
ASMM9PARTA018367	38.63	24.79	7.91	AC161348.1	ENSMUST00000163308	Ensembl	noncoding	Profile9
ASMM9PARTA018367	38.63	24.79	7.91	AC161348.1	ENSMUST00000163308	Ensembl	noncoding	Profile9
ASMM9PARTA007617	40.08	19.29	6.53		AK146114	fantom3	noncoding	Profile9
ASMM9PARTA009113	145.11	83.66	8.25	3010003L21Rik	ENSMUST00000047953	Ensembl	noncoding	Profile9
ASMM9PARTA007326	57.91	33.5	5.9		AK142214	fantom3	noncoding	Profile9
MM9LINCRNAEXON11621+_P1	72.78	35.9	9.2	mouselincRNA0430	MM9LINCRNAEXON11621+	lincRNA	noncoding	Profile9
ASMM9PARTA003557	39.45	23.07	7.55		AK044210	NRED	noncoding	Profile9
ASMM9PARTA019156	1391.26	1081.48	438.77	RP24-391B9.1	ENSMUST00000168993	Ensembl	noncoding	Profile9
ASMM9PARTA046969	508.17	396.54	183.43	AK144330	uc007lsd.1	UCSC_kg	noncoding	Profile9
ASMM9PARTA002071	67.96	46.16	23.19		AK030551	fantom3	noncoding	Profile9
ASMM9PARTA017244	461.19	279.26	121.04	3010003L21Rik	ENSMUST00000154673	Ensembl	noncoding	Profile9
MM9LINCRNAEXON10679-_P1	25.74	16.67	5.82	mouselincRNA1110	MM9LINCRNAEXON10679-	lincRNA	noncoding	Profile9
ASMM9PARTA050344	68.72	32.44	8.95	Ephb4	uc009acj.1	UCSC_kg	noncoding	Profile9
ASMM9PARTA050344	68.72	32.44	8.95	Ephb4	uc009acj.1	UCSC_kg	noncoding	Profile9
ASMM9PARTA050344	68.72	32.44	8.95	Ephb4	uc009acj.1	UCSC_kg	noncoding	Profile9
ASMM9PARTA007131	53.68	33.69	15.54		AK141406	fantom3	noncoding	Profile9
ASMM9PARTA000431	36611.5	28617.7	16696.2		AK007267	fantom3	noncoding	Profile9
ASMM9PARTA001122	230.44	149.55	55.64		AK016171	fantom3	noncoding	Profile9
ASMM9PARTA001122	230.44	149.55	55.64		AK016171	fantom3	noncoding	Profile9
ASMM9PARTA001122	230.44	149.55	55.64		AK016171	fantom3	noncoding	Profile9
ASMM9PARTA001122	230.44	149.55	55.64		AK016171	fantom3	noncoding	Profile9
ASMM9PARTA045753	34.22	25.36	8.78	1700001G17Rik	NR_033199	RefSeq_NR	noncoding	Profile9
ASMM9PARTA044889	30.86	18.8	6.37	E030011O05Rik	NR_015511	RefSeq_NR	noncoding	Profile9
ASMM9PARTA051711	65.66	28.67	7.22	AK050201	uc009tzr.1	UCSC_kg	noncoding	Profile9
ASMM9PARTA011639	73.94	39.64	11.67	Gm5385	ENSMUST00000118988	Ensembl	noncoding	Profile9
ASMM9PARTA044878	70.51	44.23	7.49	Gas5	NR_002840	RefSeq_NR	noncoding	Profile9
ASMM9PARTA013138	672.08	425.53	89.97	Gm11662	ENSMUST00000121389	Ensembl	noncoding	Profile9
ASMM9PARTA001694	18.03	13.69	4.54		AK020554	fantom3	noncoding	Profile9
ASMM9PARTA046524	37.41	20.36	5.8	Bara	uc007dwj.2	UCSC_kg	noncoding	Profile9
ASMM9PARTA046524	37.41	20.36	5.8	Bara	uc007dwj.2	UCSC_kg	noncoding	Profile9
ASMM9PARTA004528	1953.72	1376.53	462.86		AK054386	fantom3	noncoding	Profile9
ASMM9PARTA048773	93.48	51.74	6.94	AK080187	uc008hgf.1	UCSC_kg	noncoding	Profile9
ASMM9PARTA004930	59.19	29.62	7.44		AK080119	fantom3	noncoding	Profile9
ASMM9PARTA047709	31.17	21.56	7.23	AK033611	uc007vat.1	UCSC_kg	noncoding	Profile9
ASMM9PARTA018502	7011.28	5069.73	2512.9	Gm13502	ENSMUST00000164348	Ensembl	noncoding	Profile9
ASMM9PARTA016666	223.86	131.37	29	Gm13705	ENSMUST00000147235	Ensembl	noncoding	Profile9
ASMM9PARTA003021	26.28	17.35	5.75		AK039971	fantom3	noncoding	Profile9
ASMM9PARTA048968	153.94	98.14	13.99	AK051045	uc008gmk.1	UCSC_kg	noncoding	Profile9
ASMM9PARTA005236	55.39	34.72	7.2		AK082515	fantom3	noncoding	Profile9
ASMM9PARTA009188	55	30	9.78		BC050203	predicted	noncoding	Profile9
ASMM9PARTA002531	4461.11	3149.66	848.33		AK035396	fantom3	noncoding	Profile9
ASMM9PARTA008867	22.94	15.11	6.89		AK163529	fantom3	noncoding	Profile9
ASMM9PARTA019308	72.82	57.01	35.37	B230217C12Rik	ENSMUST00000170806	Ensembl	noncoding	Profile9
ASMM9PARTA004467	42.54	28.95	9.7		AK053742	fantom3	noncoding	Profile9
CUST_673_PI426073487	102.15	60.58	8.52	uc.194	uc.194-	UCR	noncoding	Profile9
ASMM9PARTA001462	218.06	99.38	10.25		AK018581	fantom3	noncoding	Profile9
ASMM9PARTA018399	19.55	11.14	4.54	AC102317.1	ENSMUST00000163831	Ensembl	noncoding	Profile9
ASMM9PARTA048407	118.05	63.29	9.03	AK003136	uc008ebi.1	UCSC_kg	noncoding	Profile9
ASMM9PARTA004635	24	18.35	6.3		AK076821	fantom3	noncoding	Profile9
ASMM9PARTA010713	1822.9	993.56	88.51	Gm12188	ENSMUST00000117387	Ensembl	noncoding	Profile9
ASMM9PARTA010713	1822.9	993.56	88.51	Gm12188	ENSMUST00000117387	Ensembl	noncoding	Profile9
ASMM9PARTA044880	2160.24	1152.29	173.69	Gm10052	NR_002885	RefSeq_NR	noncoding	Profile9
ASMM9PARTA044880	2160.24	1152.29	173.69	Gm10052	NR_002885	RefSeq_NR	noncoding	Profile9
ASMM9PARTA044880	2160.24	1152.29	173.69	Gm10052	NR_002885	RefSeq_NR	noncoding	Profile9
ASMM9PARTA050245	24.19	16.86	5.94	AK046278	uc008yag.1	UCSC_kg	noncoding	Profile9
ASMM9PARTA013056	2394.29	1314.71	96.77	Gm14143	ENSMUST00000121686	Ensembl	noncoding	Profile9
ASMM9PARTA010912	46.04	30.65	8.03	Gm11500	ENSMUST00000118237	Ensembl	noncoding	Profile9
ASMM9PARTA012320	340.47	193.23	66.97	Gm14313	ENSMUST00000120686	Ensembl	noncoding	Profile9
ASMM9PARTA012230	247.54	151.41	50.68	Gm12567	ENSMUST00000119939	Ensembl	noncoding	Profile9
ASMM9PARTA018153	22.52	15.58	4.54	Gm3555	ENSMUST00000160287	Ensembl	noncoding	Profile9
ASMM9PARTA018153	22.52	15.58	4.54	Gm3555	ENSMUST00000160287	Ensembl	noncoding	Profile9
ASMM9PARTA013189	200.18	120.56	11.48	Gm12608	ENSMUST00000122013	Ensembl	noncoding	Profile9
ASMM9PARTA007509	135.53	83.44	41.8		AK148589	fantom3	noncoding	Profile9
ASMM9PARTA006749	83.32	58.99	18.84		AK136738	fantom3	noncoding	Profile9
ASMM9PARTA006749	83.32	58.99	18.84		AK136738	fantom3	noncoding	Profile9

## Sheet: mRNA
Probe Set ID	P1	P7	P28	Gene Symbol	seqname	data source	Biotype	STC ID
ASMM9PARTA031880	18.51	129.91	861.89	Hrasls	NM_013751	RefSeq_NM	coding	Profile1
ASMM9PARTA027750	122.47	857.45	11761.7	Cbr2	NM_007621	RefSeq_NM	coding	Profile1
ASMM9PARTA031308	1085.86	3681.61	8965.23	Clec3b	NM_011606	RefSeq_NM	coding	Profile1
ASMM9PARTA039347	211.55	397.58	891.5	Lgi4	NM_144556	RefSeq_NM	coding	Profile1
ASMM9PARTA035869	6270.58	17653.2	37066	Hfe2	NM_027126	RefSeq_NM	coding	Profile1
ASMM9PARTA032737	12.01	24.72	59.06	Acpp	NM_019807	RefSeq_NM	coding	Profile1
ASMM9PARTA020442	397.74	758.66	1550.59	Lingo3	NM_001013758	RefSeq_NM	coding	Profile1
ASMM9PARTA037841	10	52.73	278.74	Gimap3	NM_031247	RefSeq_NM	coding	Profile1
ASMM9PARTA034891	289.91	611.52	1331.59	Rgs10	NM_026418	RefSeq_NM	coding	Profile1
ASMM9PARTA031357	5079.5	11041.7	19786.7	Twf2	NM_011876	RefSeq_NM	coding	Profile1
ASMM9PARTA034785	112.25	203.15	426.75	Ccdc109b	NM_025779	RefSeq_NM	coding	Profile1
ASMM9PARTA030756	158.31	335.75	740.36	Pltp	NM_011125	RefSeq_NM	coding	Profile1
ASMM9PARTA030069	33.4	66.23	113	Krt27	NM_010666	RefSeq_NM	coding	Profile1
ASMM9PARTA043639	59.45	125.94	227.31	Hist1h4k	NM_178211	RefSeq_NM	coding	Profile1
ASMM9PARTA038671	10.65	41.09	140.59	D17H6S56E-3	NM_138582	RefSeq_NM	coding	Profile1
ASMM9PARTA043941	6.79	21.15	78.64	Prune2	NM_181348	RefSeq_NM	coding	Profile1
ASMM9PARTA033923	16.22	46.85	122.15	Tmem79	NM_024246	RefSeq_NM	coding	Profile1
ASMM9PARTA043738	147.02	378.8	903.31	Accn3	NM_183000	RefSeq_NM	coding	Profile1
ASMM9PARTA044332	33.06	72.14	126.69	Pde4c	NM_201607	RefSeq_NM	coding	Profile1
ASMM9PARTA033683	18.54	43.48	132.78	Ms4a4b	NM_021718	RefSeq_NM	coding	Profile1
ASMM9PARTA025745	105.78	307.98	780.49	Coro2a	NM_001164804	RefSeq_NM	coding	Profile1
ASMM9PARTA039035	4691.65	12682.3	35967.8	Chpt1	NM_144807	RefSeq_NM	coding	Profile1
ASMM9PARTA035541	169.41	582.27	1955.01	Chac1	NM_026929	RefSeq_NM	coding	Profile1
ASMM9PARTA026985	6896.67	15353.5	35487.3	Aqp1	NM_007472	RefSeq_NM	coding	Profile1
ASMM9PARTA036028	403.8	768.48	1492.63	Tmem25	NM_027865	RefSeq_NM	coding	Profile1
ASMM9PARTA026741	13.07	26.23	46.59	Mrpl15	NM_001177658	RefSeq_NM	coding	Profile1
ASMM9PARTA037071	13.15	45.01	178.88	1190003J15Rik	NM_029821	RefSeq_NM	coding	Profile1
ASMM9PARTA028447	1047.9	2440.81	5793.67	Pfkfb2	NM_008825	RefSeq_NM	coding	Profile1
ASMM9PARTA025651	36.68	82.5	177.19	Rarres1	NM_001164763	RefSeq_NM	coding	Profile1
ASMM9PARTA028508	17.17	35.9	74.71	Kcnn4	NM_008433	RefSeq_NM	coding	Profile1
ASMM9PARTA029027	999.16	2508.8	6073	St8sia4	NM_009183	RefSeq_NM	coding	Profile1
ASMM9PARTA042935	15.67	35.75	94.47	Ptpn7	NM_177081	RefSeq_NM	coding	Profile1
ASMM9PARTA021470	10.38	27.95	109.5	Ifi203	NM_001045481	RefSeq_NM	coding	Profile1
ASMM9PARTA024519	17.83	55.27	182.18	Cpne6	NM_001146183	RefSeq_NM	coding	Profile1
ASMM9PARTA041677	13.05	48.46	167.39	Ppp1r1c	NM_172420	RefSeq_NM	coding	Profile1
ASMM9PARTA044232	276.93	1324.77	4643.42	C1qtnf9	NM_183175	RefSeq_NM	coding	Profile1
ASMM9PARTA037384	75.84	241.64	566.39	Rbmxl2	NM_029660	RefSeq_NM	coding	Profile1
ASMM9PARTA027912	6.95	22	78.44	Dcn	NM_007833	RefSeq_NM	coding	Profile1
ASMM9PARTA028234	104.71	232.31	596.63	Hhex	NM_008245	RefSeq_NM	coding	Profile1
ASMM9PARTA038001	21.05	61.78	152.72	Rem2	NM_080726	RefSeq_NM	coding	Profile1
ASMM9PARTA023905	6.94	30.42	112.91	Ctxn3	NM_001134697	RefSeq_NM	coding	Profile1
ASMM9PARTA024806	55.16	158.13	352.01	Scrt2	NM_001160410	RefSeq_NM	coding	Profile1
ASMM9PARTA044288	5.1	17.1	44.87	Dpp10	NM_199021	RefSeq_NM	coding	Profile1
ASMM9PARTA037090	228.79	535.99	1207.39	Kbtbd13	NM_028974	RefSeq_NM	coding	Profile1
ASMM9PARTA031424	239.97	557.99	1171.5	Ets1	NM_011808	RefSeq_NM	coding	Profile1
ASMM9PARTA027677	140.42	294.65	623.94	Prdm1	NM_007548	RefSeq_NM	coding	Profile1
ASMM9PARTA030031	149.48	303.61	598.77	Kcnab2	NM_010598	RefSeq_NM	coding	Profile1
ASMM9PARTA028950	17.38	36.64	90.81	Sgca	NM_009161	RefSeq_NM	coding	Profile1
ASMM9PARTA045050	51.61	103.36	268.39	Cadm1	NM_207675	RefSeq_NM	coding	Profile1
ASMM9PARTA042454	45.55	97.86	264.37	Nrn1l	NM_175024	RefSeq_NM	coding	Profile1
ASMM9PARTA031445	31.53	84.1	177.51	Hist1h3f	NM_013548	RefSeq_NM	coding	Profile1
ASMM9PARTA025540	86.99	242.62	622.58	Scg3	NM_001164790	RefSeq_NM	coding	Profile1
ASMM9PARTA043183	66.46	129.04	226.78	Hist1h4b	NM_178193	RefSeq_NM	coding	Profile1
ASMM9PARTA042911	8.86	22.6	72.71	Grm7	NM_177328	RefSeq_NM	coding	Profile1
ASMM9PARTA039249	328.16	644.18	1395.21	Ccdc92	NM_144819	RefSeq_NM	coding	Profile1
ASMM9PARTA021568	3355.98	7569.92	23178.7	Gpcpd1	NM_001042671	RefSeq_NM	coding	Profile1
ASMM9PARTA028231	14.81	31.36	74.23	Pcsk2	NM_008792	RefSeq_NM	coding	Profile1
ASMM9PARTA030091	13.78	29.47	58.57	Fhl3	NM_010213	RefSeq_NM	coding	Profile1
ASMM9PARTA045081	32.1	79.95	237.74	Cadm1	NM_207676	RefSeq_NM	coding	Profile1
ASMM9PARTA039496	240.1	375.76	666.07	Ppp1r1b	NM_144828	RefSeq_NM	coding	Profile1
ASMM9PARTA029632	196.96	358.16	684.14	Darc	NM_010045	RefSeq_NM	coding	Profile1
ASMM9PARTA033836	284.96	587	1049.69	Tubb3	NM_023279	RefSeq_NM	coding	Profile1
ASMM9PARTA029251	79.2	256.02	1093.12	Tac1	NM_009311	RefSeq_NM	coding	Profile1
ASMM9PARTA033122	18.18	41.8	78.44	Spib	NM_019866	RefSeq_NM	coding	Profile1
ASMM9PARTA029921	75.22	146.06	339.25	Gng3	NM_010316	RefSeq_NM	coding	Profile1
ASMM9PARTA029000	34.31	62.57	130.98	Tnfsf9	NM_009404	RefSeq_NM	coding	Profile1
ASMM9PARTA020245	23.42	51.67	106.8	Ear12	NM_001012766	RefSeq_NM	coding	Profile1
ASMM9PARTA027673	1000.05	2023.34	3534.56	Fosl2	NM_008037	RefSeq_NM	coding	Profile1
ASMM9PARTA025394	32.13	90.97	203.2	Frmd3	NM_001163732	RefSeq_NM	coding	Profile1
ASMM9PARTA033138	170.2	299.9	471.02	Fabp7	NM_021272	RefSeq_NM	coding	Profile1
ASMM9PARTA031237	5.88	21.3	64.18	Snap25	NM_011428	RefSeq_NM	coding	Profile1
ASMM9PARTA029167	31.42	54.4	108.14	Cxcl2	NM_009140	RefSeq_NM	coding	Profile1
ASMM9PARTA039527	15.86	31.98	71.19	Trib1	NM_144549	RefSeq_NM	coding	Profile1
ASMM9PARTA024488	197.94	426.14	748.45	Itih4	NM_001159299	RefSeq_NM	coding	Profile1
ASMM9PARTA024331	24.84	48.73	81.47	Slc20a1	NM_001159593	RefSeq_NM	coding	Profile1
ASMM9PARTA027079	6.36	34.97	141.6	Kcnip4	NM_001199243	RefSeq_NM	coding	Profile1
ASMM9PARTA035056	12.6	26.69	58.02	1810063B07Rik	NM_026209	RefSeq_NM	coding	Profile1
ASMM9PARTA038784	35.1	56.19	95.93	Cyp2a12	NM_133657	RefSeq_NM	coding	Profile1
ASMM9PARTA041005	63.95	124.56	285.39	Spire2	NM_172287	RefSeq_NM	coding	Profile1
ASMM9PARTA038107	144.09	230.41	408.21	Hist2h3c2-ps	NM_054045	RefSeq_NM	coding	Profile1
ASMM9PARTA031193	74.16	113.29	161.2	Scn1b	NM_011322	RefSeq_NM	coding	Profile1
ASMM9PARTA029041	1454.21	2640.54	4129.75	Ucp3	NM_009464	RefSeq_NM	coding	Profile1
ASMM9PARTA042886	20.63	40.09	98.48	Clec12a	NM_177686	RefSeq_NM	coding	Profile1
ASMM9PARTA031447	184.77	398.04	1001.23	Psmb9	NM_013585	RefSeq_NM	coding	Profile1
ASMM9PARTA023559	19.78	46.76	133.95	C1rb	NM_001113356	RefSeq_NM	coding	Profile1
ASMM9PARTA029413	4809.18	9502.73	16725.1	Ccrn4l	NM_009834	RefSeq_NM	coding	Profile1
ASMM9PARTA028359	9.84	19.49	47.95	Kcnd1	NM_008423	RefSeq_NM	coding	Profile1
ASMM9PARTA027521	100.57	273.49	2954.18	Folr2	NM_008035	RefSeq_NM	coding	Profile11
ASMM9PARTA031300	1411.68	2714.72	15448.9	Lyz1	NM_013590	RefSeq_NM	coding	Profile11
ASMM9PARTA035376	197.6	442.84	2455.39	Ldhd	NM_027570	RefSeq_NM	coding	Profile11
ASMM9PARTA030144	12039	20231.2	75216.4	Ly6a	NM_010738	RefSeq_NM	coding	Profile11
ASMM9PARTA029614	59.41	85.65	402.37	Casp1	NM_009807	RefSeq_NM	coding	Profile11
ASMM9PARTA022980	10650.7	18539.1	59905.7	Ly6c2	NM_001099217	RefSeq_NM	coding	Profile11
ASMM9PARTA029404	348.99	857.64	6022.52	Art1	NM_009710	RefSeq_NM	coding	Profile11
ASMM9PARTA024100	7353.66	10554.3	43586.8	Chpt1	NM_001146690	RefSeq_NM	coding	Profile11
ASMM9PARTA028163	489.72	697.92	3132.72	Ifi47	NM_008330	RefSeq_NM	coding	Profile11
ASMM9PARTA041464	72.84	125.89	381.35	Arhgap22	NM_153800	RefSeq_NM	coding	Profile11
ASMM9PARTA020934	21.68	43.25	403.4	6030429G01Rik	NM_001033548	RefSeq_NM	coding	Profile11
ASMM9PARTA028506	300.17	628.19	2064.03	Kcnj8	NM_008428	RefSeq_NM	coding	Profile11
ASMM9PARTA039772	1790.94	3692.79	12633.9	Lrrc3b	NM_146052	RefSeq_NM	coding	Profile11
ASMM9PARTA028598	225.91	556.6	2078.56	Ptgir	NM_008967	RefSeq_NM	coding	Profile11
ASMM9PARTA027858	400.49	667.32	2763.41	Igfbp6	NM_008344	RefSeq_NM	coding	Profile11
ASMM9PARTA032713	54.42	79.1	338.55	Cd86	NM_019388	RefSeq_NM	coding	Profile11
ASMM9PARTA038562	60.33	168.91	1103.39	Asb14	NM_080856	RefSeq_NM	coding	Profile11
ASMM9PARTA026201	797.36	2054	19936.3	Asb14	NM_001170748	RefSeq_NM	coding	Profile11
ASMM9PARTA027359	20.14	33.21	308.3	Adrb2	NM_007420	RefSeq_NM	coding	Profile11
ASMM9PARTA026735	431.44	667.22	1574.6	Gm4980	NM_001195529	RefSeq_NM	coding	Profile11
ASMM9PARTA020381	307.21	464.75	1150.04	Pdp2	NM_001024606	RefSeq_NM	coding	Profile11
ASMM9PARTA037362	3671.2	6253.76	28002	Htra3	NM_030127	RefSeq_NM	coding	Profile11
ASMM9PARTA028489	486.36	690.49	2091.79	Ptprj	NM_008982	RefSeq_NM	coding	Profile11
ASMM9PARTA043583	55.9	132.07	500.69	Ccbe1	NM_178793	RefSeq_NM	coding	Profile11
ASMM9PARTA026384	15.09	25.44	151.21	AW112010	NM_001177351	RefSeq_NM	coding	Profile11
ASMM9PARTA040089	49.76	110.13	358.82	Tspan8	NM_146010	RefSeq_NM	coding	Profile11
ASMM9PARTA038067	3942.74	6610.28	14859.5	Asb10	NM_080444	RefSeq_NM	coding	Profile11
ASMM9PARTA026251	20.88	77.39	1084.02	Gm13871	NM_001177578	RefSeq_NM	coding	Profile11
ASMM9PARTA031672	53.06	107.27	413.92	Ebi3	NM_015766	RefSeq_NM	coding	Profile11
ASMM9PARTA028754	60.31	114.96	651.44	P2ry1	NM_008772	RefSeq_NM	coding	Profile11
ASMM9PARTA028352	10.89	15.64	63.84	Il1b	NM_008361	RefSeq_NM	coding	Profile11
ASMM9PARTA033081	266.35	376.51	1709.23	Nupr1	NM_019738	RefSeq_NM	coding	Profile11
ASMM9PARTA033332	95.59	178.79	485.6	Trpv4	NM_022017	RefSeq_NM	coding	Profile11
ASMM9PARTA036187	2598.5	3497.2	8922.82	Ccpg1	NM_028181	RefSeq_NM	coding	Profile11
ASMM9PARTA024359	127.86	157.35	362.09	2310014H01Rik	NM_001146711	RefSeq_NM	coding	Profile11
ASMM9PARTA036036	611.38	1369.02	14965	2310002L09Rik	NM_027981	RefSeq_NM	coding	Profile11
ASMM9PARTA032072	48.6	62.08	185.83	Rgs14	NM_016758	RefSeq_NM	coding	Profile11
ASMM9PARTA031791	22.22	33.22	116.18	Cfd	NM_013459	RefSeq_NM	coding	Profile11
ASMM9PARTA037175	82.11	141.13	943.42	0610040J01Rik	NM_029554	RefSeq_NM	coding	Profile11
ASMM9PARTA041035	1576.24	3079.26	8691.38	Hist1h4h	NM_153173	RefSeq_NM	coding	Profile11
ASMM9PARTA038522	862.76	1187.1	2491.9	Gpsm3	NM_134116	RefSeq_NM	coding	Profile11
ASMM9PARTA034157	505.09	833.37	4167.17	Slco3a1	NM_023908	RefSeq_NM	coding	Profile11
ASMM9PARTA028212	946.6	1344.47	3722.5	Klf2	NM_008452	RefSeq_NM	coding	Profile11
ASMM9PARTA034683	23.6	35.64	100.57	Cpne8	NM_025815	RefSeq_NM	coding	Profile11
ASMM9PARTA031347	2481.76	3752.53	10802.2	Wfs1	NM_011716	RefSeq_NM	coding	Profile11
ASMM9PARTA039649	67.55	123.82	342.51	Uts2r	NM_145440	RefSeq_NM	coding	Profile11
ASMM9PARTA028709	46.87	86.21	253.15	Spn	NM_009259	RefSeq_NM	coding	Profile11
ASMM9PARTA031087	785.43	1083.63	2544.57	Serpinf1	NM_011340	RefSeq_NM	coding	Profile11
ASMM9PARTA030052	17.96	30.45	162.36	Fbln1	NM_010180	RefSeq_NM	coding	Profile11
ASMM9PARTA033161	1249.6	2199.63	6237.26	Ly6i	NM_020498	RefSeq_NM	coding	Profile11
ASMM9PARTA020481	11623.3	16255.1	55756.6	Slc25a34	NM_001013780	RefSeq_NM	coding	Profile11
ASMM9PARTA043911	12.63	22.27	168.19	Clec18a	NM_181549	RefSeq_NM	coding	Profile11
ASMM9PARTA032164	36.01	52.09	199.34	Fbxl3	NM_015822	RefSeq_NM	coding	Profile11
ASMM9PARTA019726	3042.28	4105.97	11349.6	Zfp36l2	NM_001001806	RefSeq_NM	coding	Profile11
ASMM9PARTA042484	317.93	552.96	2330.28	A530016L24Rik	NM_177039	RefSeq_NM	coding	Profile11
ASMM9PARTA035463	5541.64	7236.02	15575.3	Ypel3	NM_026875	RefSeq_NM	coding	Profile11
ASMM9PARTA036933	542.57	778.28	2894.27	1110034G24Rik	NM_028637	RefSeq_NM	coding	Profile11
ASMM9PARTA043126	63.8	161.92	768.68	Fam43a	NM_177632	RefSeq_NM	coding	Profile11
ASMM9PARTA029142	469.16	697.22	1529.82	Thrsp	NM_009381	RefSeq_NM	coding	Profile11
ASMM9PARTA024987	796.37	1028.51	1987.97	Hmg20b	NM_001163165	RefSeq_NM	coding	Profile11
ASMM9PARTA044141	327.72	431.64	889.84	Nfatc1	NM_198429	RefSeq_NM	coding	Profile11
ASMM9PARTA024410	18.06	26.5	73.12	Gpr62	NM_001159652	RefSeq_NM	coding	Profile11
ASMM9PARTA039518	92.29	151.57	648.06	2016-03-02	NM_145486	RefSeq_NM	coding	Profile11
ASMM9PARTA029101	718.4	1080.28	2439.14	Serpina3n	NM_009252	RefSeq_NM	coding	Profile11
ASMM9PARTA034880	306.67	419.47	1328.4	Isoc2b	NM_026158	RefSeq_NM	coding	Profile11
ASMM9PARTA032597	5240.8	6384.45	15222.5	Plcb1	NM_019677	RefSeq_NM	coding	Profile11
ASMM9PARTA020988	648.88	886.54	1743.16	Gfod1	NM_001033399	RefSeq_NM	coding	Profile11
ASMM9PARTA039876	12.09	17.24	47.41	Gimap7	NM_146167	RefSeq_NM	coding	Profile11
ASMM9PARTA043554	807.66	1746.68	5219.28	Zbtb20	NM_181058	RefSeq_NM	coding	Profile11
ASMM9PARTA030016	79.62	106.59	356.27	Fcgr2b	NM_010187	RefSeq_NM	coding	Profile11
ASMM9PARTA036615	73.08	162.73	793.6	Cst6	NM_028623	RefSeq_NM	coding	Profile11
ASMM9PARTA044485	11.2	22.36	67.48	Rpl23a	NM_207523	RefSeq_NM	coding	Profile11
ASMM9PARTA030569	284.05	481.03	1221.96	Ly86	NM_010745	RefSeq_NM	coding	Profile11
ASMM9PARTA035217	10.97	23.63	69.33	Ggct	NM_026637	RefSeq_NM	coding	Profile11
ASMM9PARTA036024	330.77	443.77	1226.83	Ms4a7	NM_027836	RefSeq_NM	coding	Profile11
ASMM9PARTA023224	437.86	572.25	1946.77	Shc1	NM_001113331	RefSeq_NM	coding	Profile11
ASMM9PARTA038764	14.21	21.06	52.79	Kmo	NM_133809	RefSeq_NM	coding	Profile11
ASMM9PARTA024825	33.35	67.06	388.49	Fam84b	NM_001162926	RefSeq_NM	coding	Profile11
ASMM9PARTA035315	27.02	41.82	125.39	Lhfpl5	NM_026571	RefSeq_NM	coding	Profile11
ASMM9PARTA039250	1238.76	1663.21	3018.02	Zfp410	NM_144833	RefSeq_NM	coding	Profile11
ASMM9PARTA024700	1850.31	2277.54	4542.46	Ccdc85c	NM_001159910	RefSeq_NM	coding	Profile11
ASMM9PARTA026055	41.6	55.78	111.94	Vmn1r120	NM_001166715	RefSeq_NM	coding	Profile11
ASMM9PARTA028153	25.83	32.92	89.75	Ncf4	NM_008677	RefSeq_NM	coding	Profile11
ASMM9PARTA035514	594.55	746.64	1288.76	Cmtm8	NM_027294	RefSeq_NM	coding	Profile11
ASMM9PARTA038178	1210.37	1763.24	3245.26	Tshz2	NM_080455	RefSeq_NM	coding	Profile11
ASMM9PARTA020306	17.3	21.45	33.44	Kpna7	NM_001013774	RefSeq_NM	coding	Profile11
ASMM9PARTA041108	44.4	57.99	178.31	Clec4a3	NM_153197	RefSeq_NM	coding	Profile11
ASMM9PARTA033515	8	19.19	100.28	H2-Q8	NM_023124	RefSeq_NM	coding	Profile11
ASMM9PARTA028388	1001.87	1447.24	3768.37	Il15	NM_008357	RefSeq_NM	coding	Profile11
ASMM9PARTA043998	19.02	29.32	107.6	Tmem140	NM_197986	RefSeq_NM	coding	Profile11
ASMM9PARTA044107	43.99	57.37	99.07	Plekhg6	NM_198604	RefSeq_NM	coding	Profile11
ASMM9PARTA043735	18.58	34.17	124.97	Mkl2	NM_181860	RefSeq_NM	coding	Profile11
ASMM9PARTA022720	23.97	35.66	145.38	Tmem233	NM_001101546	RefSeq_NM	coding	Profile11
ASMM9PARTA029780	15.52	27.16	64.92	Dcx	NM_010025	RefSeq_NM	coding	Profile11
ASMM9PARTA032314	14.27	34.54	186.87	Rbm3	NM_016809	RefSeq_NM	coding	Profile11
ASMM9PARTA027785	42.68	75.52	247.43	Cxcl1	NM_008176	RefSeq_NM	coding	Profile11
ASMM9PARTA036707	64.18	99.54	205.65	Palm3	NM_028877	RefSeq_NM	coding	Profile11
ASMM9PARTA028026	8.11	15.15	42.04	Gjc1	NM_008122	RefSeq_NM	coding	Profile11
ASMM9PARTA034947	19.82	28.86	76.34	4921536K21Rik	NM_026150	RefSeq_NM	coding	Profile11
ASMM9PARTA022903	25.28	29.95	62.22	Cyp3a59	NM_001105160	RefSeq_NM	coding	Profile11
ASMM9PARTA043082	7.63	16.65	51.97	Cdkl2	NM_177270	RefSeq_NM	coding	Profile11
ASMM9PARTA026983	271.13	334.24	763.33	Apod	NM_007470	RefSeq_NM	coding	Profile11
ASMM9PARTA021534	271.22	429.03	1099.25	Gpcpd1	NM_001042672	RefSeq_NM	coding	Profile11
ASMM9PARTA034861	223.84	287.13	675.67	Tmem206	NM_025864	RefSeq_NM	coding	Profile11
ASMM9PARTA032701	61.64	100.85	201.22	Tmeff2	NM_019790	RefSeq_NM	coding	Profile11
ASMM9PARTA038346	39.37	83.45	621.09	Ces1d	NM_053200	RefSeq_NM	coding	Profile11
ASMM9PARTA029166	84.62	162.88	433.93	Scg3	NM_009130	RefSeq_NM	coding	Profile11
ASMM9PARTA040051	53.4	67.13	176.1	Stac2	NM_146028	RefSeq_NM	coding	Profile11
ASMM9PARTA030980	9.27	12.59	44.89	Sbp	NM_011321	RefSeq_NM	coding	Profile11
ASMM9PARTA039578	59.56	81.14	256.65	Mgl2	NM_145137	RefSeq_NM	coding	Profile11
ASMM9PARTA032200	70.16	129.3	315.64	Hist1h1e	NM_015787	RefSeq_NM	coding	Profile11
ASMM9PARTA026591	32.82	40.97	112.62	Zmym3	NM_001177986	RefSeq_NM	coding	Profile11
ASMM9PARTA025943	41.24	64.89	219.95	2016-03-01	NM_001166372	RefSeq_NM	coding	Profile11
ASMM9PARTA039982	10.33	17.73	41.05	Tesk2	NM_146151	RefSeq_NM	coding	Profile11
ASMM9PARTA022923	19.63	25.44	62.02	Vmn2r121	NM_001100616	RefSeq_NM	coding	Profile11
ASMM9PARTA030192	875.13	1176.79	2063.41	Nefl	NM_010910	RefSeq_NM	coding	Profile11
ASMM9PARTA041832	17.55	21.92	42.31	Ces2e	NM_172759	RefSeq_NM	coding	Profile11
ASMM9PARTA024755	22.1	33.03	69.41	1810041L15Rik	NM_001163145	RefSeq_NM	coding	Profile11
ASMM9PARTA029165	345.44	447.27	892.47	Scg2	NM_009129	RefSeq_NM	coding	Profile11
ASMM9PARTA035773	11.97	16.48	49.05	Ppil3	NM_027374	RefSeq_NM	coding	Profile11
ASMM9PARTA041907	12.83	16.82	37.97	Lrp11	NM_172784	RefSeq_NM	coding	Profile11
ASMM9PARTA032211	24.52	49.88	172.21	Rundc3a	NM_016759	RefSeq_NM	coding	Profile11
ASMM9PARTA039266	27.64	35.59	58.63	Vmn1r211	NM_134243	RefSeq_NM	coding	Profile11
ASMM9PARTA023268	25.36	39.03	88.83	Ctnna2	NM_001109764	RefSeq_NM	coding	Profile11
ASMM9PARTA032772	112.74	153.07	442.83	Mtor	NM_020009	RefSeq_NM	coding	Profile11
ASMM9PARTA025168	43.93	71.8	144.29	Jakmip2	NM_001163637	RefSeq_NM	coding	Profile11
ASMM9PARTA030325	21.52	35.61	90.56	Krtap12-1	NM_010670	RefSeq_NM	coding	Profile11
ASMM9PARTA043842	51.25	74.62	215.13	BC006779	NM_183162	RefSeq_NM	coding	Profile11
ASMM9PARTA029184	107.93	145.3	383.67	Umod	NM_009470	RefSeq_NM	coding	Profile11
ASMM9PARTA039564	29.56	41.07	504.49	2210407C18Rik	NM_144544	RefSeq_NM	coding	Profile14
ASMM9PARTA022734	98.07	96.17	2332.57	Gm11428	NM_001081957	RefSeq_NM	coding	Profile14
ASMM9PARTA028164	318.6	180.86	2125.13	Ifit1	NM_008331	RefSeq_NM	coding	Profile14
ASMM9PARTA024086	148.55	187.43	805.03	Tgtp2	NM_001145164	RefSeq_NM	coding	Profile14
ASMM9PARTA037766	15.01	16.67	128.57	Cxcr6	NM_030712	RefSeq_NM	coding	Profile14
ASMM9PARTA036730	767.87	973.55	5633.31	Scara5	NM_028903	RefSeq_NM	coding	Profile14
ASMM9PARTA030088	2123.56	2556.93	10967.2	Fcer1g	NM_010185	RefSeq_NM	coding	Profile14
ASMM9PARTA020464	1097.99	1167.17	6579.62	Maf	NM_001025577	RefSeq_NM	coding	Profile14
ASMM9PARTA022547	20.54	20.91	405.79	Klra8	NM_001101620	RefSeq_NM	coding	Profile14
ASMM9PARTA020609	1306.78	1586.15	5095.75	Mnda	NM_001033450	RefSeq_NM	coding	Profile14
ASMM9PARTA027154	4204.63	4592.74	25331.7	C1qc	NM_007574	RefSeq_NM	coding	Profile14
ASMM9PARTA028072	1807.55	1955.8	7502.85	Irf1	NM_008390	RefSeq_NM	coding	Profile14
ASMM9PARTA029980	688.7	880.51	2823.07	Celf2	NM_010160	RefSeq_NM	coding	Profile14
ASMM9PARTA035972	131.03	137.19	852.77	Ms4a6b	NM_027209	RefSeq_NM	coding	Profile14
ASMM9PARTA025661	83.51	54.18	301.76	Ms4a6c	NM_001166376	RefSeq_NM	coding	Profile14
ASMM9PARTA032811	4646.18	4866.7	14983.8	Pf4	NM_019932	RefSeq_NM	coding	Profile14
ASMM9PARTA029705	689.72	483.77	3627.74	Evi2a	NM_010161	RefSeq_NM	coding	Profile14
ASMM9PARTA034077	155.25	87.81	1235.46	Ms4a4d	NM_025658	RefSeq_NM	coding	Profile14
ASMM9PARTA028287	259.3	271.27	833.97	Ltc4s	NM_008521	RefSeq_NM	coding	Profile14
ASMM9PARTA039749	244	177.64	928.98	Csdc2	NM_145473	RefSeq_NM	coding	Profile14
ASMM9PARTA029906	402.77	371.84	1355.64	Dok2	NM_010071	RefSeq_NM	coding	Profile14
ASMM9PARTA044859	141.23	200.13	6612.72	H2-Ab1	NM_207105	RefSeq_NM	coding	Profile14
ASMM9PARTA032100	5537.66	6926.42	20582.5	Gpc1	NM_016696	RefSeq_NM	coding	Profile14
ASMM9PARTA041224	1017.29	943.24	5897.65	Tmem120a	NM_172541	RefSeq_NM	coding	Profile14
CUST_216_PI426409190	29.98	25.8	108.13	Tcstv1	NM_018756	RefSeq_NM	coding	Profile14
ASMM9PARTA039349	196.22	237.26	1818.68	Cbx7	NM_144811	RefSeq_NM	coding	Profile14
ASMM9PARTA037893	36.24	48.75	407.34	Klra21	NM_053151	RefSeq_NM	coding	Profile14
ASMM9PARTA025933	1292.97	1441.87	5335.91	Mndal	NM_001170853	RefSeq_NM	coding	Profile14
ASMM9PARTA037462	969.26	1411.21	12192.4	Lrg1	NM_029796	RefSeq_NM	coding	Profile14
ASMM9PARTA028865	1274.61	1212.28	3452.11	Cfp	NM_008823	RefSeq_NM	coding	Profile14
ASMM9PARTA027581	848.29	936.81	4969.39	Cp	NM_007752	RefSeq_NM	coding	Profile14
ASMM9PARTA027584	1085.98	1286.76	3479.87	Gadd45a	NM_007836	RefSeq_NM	coding	Profile14
ASMM9PARTA037978	247.68	196.87	652	Msr1	NM_031195	RefSeq_NM	coding	Profile14
ASMM9PARTA021077	1909.84	2290.78	9229.53	Slco3a1	NM_001038643	RefSeq_NM	coding	Profile14
ASMM9PARTA036833	42.41	51.85	204.57	Glipr1	NM_028608	RefSeq_NM	coding	Profile14
ASMM9PARTA043505	380.17	377.27	1193.72	Tbc1d10c	NM_178650	RefSeq_NM	coding	Profile14
ASMM9PARTA032989	347.4	425.58	1718.24	Fam69b	NM_019833	RefSeq_NM	coding	Profile14
ASMM9PARTA027401	2552.75	3218.02	17170.1	C1qa	NM_007572	RefSeq_NM	coding	Profile14
ASMM9PARTA028770	1214.41	1555.89	5572.46	Scd1	NM_009127	RefSeq_NM	coding	Profile14
ASMM9PARTA036721	65.95	69.5	330.5	Ms4a6c	NM_028595	RefSeq_NM	coding	Profile14
ASMM9PARTA028799	82.57	91.65	263.9	Rac2	NM_009008	RefSeq_NM	coding	Profile14
ASMM9PARTA031729	40.98	45.45	284.98	Ccl5	NM_013653	RefSeq_NM	coding	Profile14
ASMM9PARTA020760	4850.16	6239.64	33042.2	LOC547349	NM_001025208	RefSeq_NM	coding	Profile14
ASMM9PARTA027996	254.95	281.68	1174.55	Gpr65	NM_008152	RefSeq_NM	coding	Profile14
ASMM9PARTA029804	42.55	43.91	129.54	Cxcr3	NM_009910	RefSeq_NM	coding	Profile14
ASMM9PARTA038304	558.63	602.38	1607.3	Immp2l	NM_053122	RefSeq_NM	coding	Profile14
ASMM9PARTA037246	1687.75	1630.66	6193.34	Gstk1	NM_029555	RefSeq_NM	coding	Profile14
ASMM9PARTA043661	290.83	319.73	1416.61	Pld4	NM_178911	RefSeq_NM	coding	Profile14
ASMM9PARTA029609	8273.6	6275.74	23004.9	Aldh2	NM_009656	RefSeq_NM	coding	Profile14
ASMM9PARTA038617	896.82	1016.23	2827.3	Pla2g15	NM_133792	RefSeq_NM	coding	Profile14
ASMM9PARTA030397	576.06	569.61	1747.64	Mafb	NM_010658	RefSeq_NM	coding	Profile14
ASMM9PARTA039522	1047.44	1076.57	2768.39	Sds	NM_145565	RefSeq_NM	coding	Profile14
ASMM9PARTA032258	1006.85	968.02	3001.5	St3gal6	NM_018784	RefSeq_NM	coding	Profile14
ASMM9PARTA025968	96.66	102.99	252.48	Fbxo30	NM_001168297	RefSeq_NM	coding	Profile14
ASMM9PARTA023361	185.35	207.29	421.43	Csf1	NM_001113530	RefSeq_NM	coding	Profile14
ASMM9PARTA028713	634.89	666.08	2211.69	Stat1	NM_009283	RefSeq_NM	coding	Profile14
ASMM9PARTA021467	161.5	168.64	738.22	Cp	NM_001042611	RefSeq_NM	coding	Profile14
ASMM9PARTA032752	2576.96	2869.47	10120.7	Pdlim4	NM_019417	RefSeq_NM	coding	Profile14
ASMM9PARTA025598	292.66	322.79	790.74	Plekha8	NM_001164361	RefSeq_NM	coding	Profile14
ASMM9PARTA038693	465.76	373.04	1716.05	Fam19a5	NM_134096	RefSeq_NM	coding	Profile14
ASMM9PARTA028349	16.95	12.76	46.77	Hoxd11	NM_008273	RefSeq_NM	coding	Profile14
ASMM9PARTA029803	2598.25	3754.52	22275.3	Cebpb	NM_009883	RefSeq_NM	coding	Profile14
ASMM9PARTA028844	305.98	296.25	834.31	Rom1	NM_009073	RefSeq_NM	coding	Profile14
ASMM9PARTA033414	67.27	83.18	461.94	Retnla	NM_020509	RefSeq_NM	coding	Profile14
ASMM9PARTA037918	72.84	76.01	253.35	Nrg4	NM_032002	RefSeq_NM	coding	Profile14
ASMM9PARTA037347	55.15	71.1	244.81	Prss23	NM_029614	RefSeq_NM	coding	Profile14
ASMM9PARTA034542	7750.31	8950.5	26570.5	2610528E23Rik	NM_025599	RefSeq_NM	coding	Profile14
ASMM9PARTA026814	3656.48	4352.73	10424	Tnfaip8	NM_001177759	RefSeq_NM	coding	Profile14
ASMM9PARTA038471	37.87	33.2	119.25	Klk10	NM_133712	RefSeq_NM	coding	Profile14
ASMM9PARTA038559	213.43	179.18	542.02	AW209491	NM_134067	RefSeq_NM	coding	Profile14
ASMM9PARTA039389	69.16	79.39	195.76	Tifa	NM_145133	RefSeq_NM	coding	Profile14
ASMM9PARTA039313	303.9	297.56	1357.44	Ncaph	NM_144818	RefSeq_NM	coding	Profile14
ASMM9PARTA025385	433.73	410.06	1209.7	2210021J22Rik	NM_001164626	RefSeq_NM	coding	Profile14
ASMM9PARTA032563	492.37	522.77	1380.53	B3gnt2	NM_016888	RefSeq_NM	coding	Profile14
ASMM9PARTA037472	384.44	459.99	1075.97	Rdh12	NM_030017	RefSeq_NM	coding	Profile14
ASMM9PARTA025183	399.52	386.77	1090.27	Trpc4ap	NM_001163452	RefSeq_NM	coding	Profile14
ASMM9PARTA043532	301.37	314.4	795.28	Pxk	NM_178279	RefSeq_NM	coding	Profile14
ASMM9PARTA022146	112.52	111.39	326.04	Ccdc88b	NM_001081291	RefSeq_NM	coding	Profile14
ASMM9PARTA024187	748.52	791.76	4191.73	Ube2ql1	NM_001145162	RefSeq_NM	coding	Profile14
ASMM9PARTA042724	70.58	77.76	202.53	Fam100b	NM_176902	RefSeq_NM	coding	Profile14
ASMM9PARTA032846	58.97	74.39	232.96	Gpr132	NM_019925	RefSeq_NM	coding	Profile14
ASMM9PARTA020682	192.16	176.58	508.63	Cog7	NM_001033318	RefSeq_NM	coding	Profile14
ASMM9PARTA032990	7089.87	7831.1	21245.3	Git2	NM_019834	RefSeq_NM	coding	Profile14
ASMM9PARTA034687	527.8	582.32	1505.59	Plin5	NM_025874	RefSeq_NM	coding	Profile14
ASMM9PARTA043539	122.01	150.78	728.08	Ubxn10	NM_178671	RefSeq_NM	coding	Profile14
ASMM9PARTA035517	179.51	175.27	497.49	Fuz	NM_027376	RefSeq_NM	coding	Profile14
ASMM9PARTA024693	103.24	83.98	226	Rbp4	NM_001159487	RefSeq_NM	coding	Profile14
ASMM9PARTA044049	18.51	20.66	48.27	Poln	NM_181857	RefSeq_NM	coding	Profile14
ASMM9PARTA042487	644.35	767.58	2294.3	Klri2	NM_177155	RefSeq_NM	coding	Profile14
ASMM9PARTA035459	51.96	50.69	127.72	Mocos	NM_026779	RefSeq_NM	coding	Profile14
ASMM9PARTA043312	21.85	17.34	85.43	Apol10b	NM_177820	RefSeq_NM	coding	Profile14
ASMM9PARTA030473	58.94	67.99	160.15	Naip6	NM_010871	RefSeq_NM	coding	Profile14
ASMM9PARTA031063	2563.4	2319.98	7354.98	Tyrobp	NM_011662	RefSeq_NM	coding	Profile14
ASMM9PARTA024900	16695.6	17366.1	58529.6	2410075B13Rik	NM_001163518	RefSeq_NM	coding	Profile14
ASMM9PARTA034497	795.77	962.83	2732.66	Arl4d	NM_025404	RefSeq_NM	coding	Profile14
ASMM9PARTA022041	1000.52	912.59	3559.72	Clasp1	NM_001081276	RefSeq_NM	coding	Profile14
ASMM9PARTA022744	73.56	60.18	224.93	Gm11758	NM_001097978	RefSeq_NM	coding	Profile14
ASMM9PARTA021564	33.67	24.28	113.16	Shroom4	NM_001040459	RefSeq_NM	coding	Profile14
ASMM9PARTA036435	680.82	690.58	2572.06	Rusc1	NM_028188	RefSeq_NM	coding	Profile14
ASMM9PARTA020011	438.64	526.23	1616.34	Cdsn	NM_001008424	RefSeq_NM	coding	Profile14
ASMM9PARTA034970	6392.43	6413.62	19399.1	Thap4	NM_025920	RefSeq_NM	coding	Profile14
ASMM9PARTA032300	23.75	22.46	120.48	Rgs3	NM_019492	RefSeq_NM	coding	Profile14
ASMM9PARTA025455	1598.66	1626.2	3883.22	Ly6e	NM_001164040	RefSeq_NM	coding	Profile14
ASMM9PARTA022780	1234.62	1279.57	6747.37	Gm12824	NM_001085549	RefSeq_NM	coding	Profile14
ASMM9PARTA026368	13281.3	15420.5	46342.9	Prkag2	NM_001170556	RefSeq_NM	coding	Profile14
ASMM9PARTA034156	693.76	852.34	4033.65	Foxi1	NM_023907	RefSeq_NM	coding	Profile14
ASMM9PARTA020630	194.42	217.29	588.8	Ms4a7	NM_001025610	RefSeq_NM	coding	Profile14
ASMM9PARTA035504	207.56	182.11	430.58	Spaca4	NM_027055	RefSeq_NM	coding	Profile14
ASMM9PARTA028860	370.28	392.54	1447.17	Tle3	NM_009389	RefSeq_NM	coding	Profile14
ASMM9PARTA021353	705.49	608.93	4796.06	Kcnd3	NM_001039347	RefSeq_NM	coding	Profile14
ASMM9PARTA020822	17.05	13.34	92.23	Gm694	NM_001033374	RefSeq_NM	coding	Profile14
ASMM9PARTA022704	342.51	348.9	1220.32	Aadacl3	NM_001085503	RefSeq_NM	coding	Profile14
ASMM9PARTA027346	116.39	117.8	273.95	Tnip1	NM_001199275	RefSeq_NM	coding	Profile14
ASMM9PARTA033620	647.98	507.04	1594.05	Tor3a	NM_023141	RefSeq_NM	coding	Profile14
ASMM9PARTA021474	3569.9	3630.68	13829.2	Mink1	NM_001045959	RefSeq_NM	coding	Profile14
ASMM9PARTA037601	395.6	408.71	1643.74	Fam162b	NM_029894	RefSeq_NM	coding	Profile14
ASMM9PARTA022131	32.75	29.36	84.02	Prss55	NM_001081063	RefSeq_NM	coding	Profile14
ASMM9PARTA026506	22.46	20.01	83.79	Il11ra1	NM_001172054	RefSeq_NM	coding	Profile14
ASMM9PARTA032368	4054.48	3914.46	10606.5	Cadm1	NM_018770	RefSeq_NM	coding	Profile14
ASMM9PARTA027926	909.81	802.29	2894.75	Fzd7	NM_008057	RefSeq_NM	coding	Profile14
ASMM9PARTA037436	15.59	19.16	77.35	Rnase6	NM_030098	RefSeq_NM	coding	Profile14
ASMM9PARTA042397	592	629.71	1694.44	Als2cr12	NM_175370	RefSeq_NM	coding	Profile14
ASMM9PARTA036201	1030.04	1016.34	2412.47	Taf3	NM_027748	RefSeq_NM	coding	Profile14
ASMM9PARTA024447	2025.88	1912.9	5340.2	Islr2	NM_001161535	RefSeq_NM	coding	Profile14
ASMM9PARTA027550	222.21	253.36	860.08	Ctf1	NM_007795	RefSeq_NM	coding	Profile14
ASMM9PARTA038266	2959.58	3166.5	8338.2	Fancg	NM_053081	RefSeq_NM	coding	Profile14
ASMM9PARTA026477	44.57	54.09	221.38	Esp31	NM_001177586	RefSeq_NM	coding	Profile14
ASMM9PARTA036665	19.8	21.99	81.86	Tdrd9	NM_029056	RefSeq_NM	coding	Profile14
ASMM9PARTA021851	107.3	119.14	438.6	Fgfr1	NM_001079908	RefSeq_NM	coding	Profile14
ASMM9PARTA020232	56.63	58.68	203.88	Olfr527	NM_001011776	RefSeq_NM	coding	Profile14
ASMM9PARTA042225	218.4	216.38	813.74	Ltbp4	NM_175641	RefSeq_NM	coding	Profile14
ASMM9PARTA023595	36.01	37.98	106.66	4930506M07Rik	NM_001114312	RefSeq_NM	coding	Profile14
ASMM9PARTA024458	24.52	27.91	54.67	Casz1	NM_001159344	RefSeq_NM	coding	Profile14
ASMM9PARTA029655	542.57	637.49	1434.97	Cd68	NM_009853	RefSeq_NM	coding	Profile14
ASMM9PARTA032864	768.56	912.19	3012.01	Cts7	NM_019539	RefSeq_NM	coding	Profile14
ASMM9PARTA031020	3081.9	2412.39	8570.47	Sipa1	NM_011379	RefSeq_NM	coding	Profile14
ASMM9PARTA026955	12.31	15.57	49.09	Adamtsl3	NM_001190374	RefSeq_NM	coding	Profile14
ASMM9PARTA029517	94.18	108.02	226.97	Socs1	NM_009896	RefSeq_NM	coding	Profile14
ASMM9PARTA034166	945.98	901.58	2008.66	Nudt7	NM_024446	RefSeq_NM	coding	Profile14
ASMM9PARTA028669	39.06	34.31	89.15	Ptgfr	NM_008966	RefSeq_NM	coding	Profile14
ASMM9PARTA019979	2432.75	2412.42	15332.4	Kcnq2	NM_001006676	RefSeq_NM	coding	Profile14
ASMM9PARTA025128	2285.46	2223.04	15084.6	Mapk8ip3	NM_001163447	RefSeq_NM	coding	Profile14
ASMM9PARTA026742	7665.11	7322.22	39836	Arfgap1	NM_001177706	RefSeq_NM	coding	Profile14
CUST_251_PI426409190	27.31	20.07	174.36	Sly	NM_201530	RefSeq_NM	coding	Profile14
ASMM9PARTA044196	519.07	667.86	3543.67	Foxn3	NM_183186	RefSeq_NM	coding	Profile14
ASMM9PARTA034363	461.37	442.08	1162.77	Spcs2	NM_025668	RefSeq_NM	coding	Profile14
ASMM9PARTA044432	55.8	44.87	143.13	4933407P14Rik	NM_199019	RefSeq_NM	coding	Profile14
ASMM9PARTA032222	3808.02	3845.78	21323	St6galnac6	NM_016973	RefSeq_NM	coding	Profile14
ASMM9PARTA026889	3790.99	3659.02	17210.8	Lancl1	NM_001190985	RefSeq_NM	coding	Profile14
ASMM9PARTA040109	24.58	22.18	63.96	Olfr186	NM_146321	RefSeq_NM	coding	Profile14
ASMM9PARTA037614	70.51	59.75	236.9	Gas2l1	NM_030228	RefSeq_NM	coding	Profile14
ASMM9PARTA025508	16.06	11.78	97.47	Pdzrn4	NM_001164593	RefSeq_NM	coding	Profile14
ASMM9PARTA037123	28.61	27.08	79.86	Cyp2j9	NM_028979	RefSeq_NM	coding	Profile14
ASMM9PARTA038861	2641.69	2020.87	8968.65	Fbxo31	NM_133765	RefSeq_NM	coding	Profile14
ASMM9PARTA033502	1303.08	1270.53	3993.47	Nampt	NM_021524	RefSeq_NM	coding	Profile14
ASMM9PARTA023285	25.39	20.72	54.63	Grm1	NM_001114333	RefSeq_NM	coding	Profile14
ASMM9PARTA025833	20.86	17.44	76.5	Ankrd55	NM_001168404	RefSeq_NM	coding	Profile14
ASMM9PARTA033235	12.95	17.58	77.57	Slc12a5	NM_020333	RefSeq_NM	coding	Profile14
ASMM9PARTA029992	30.67	25.29	66.93	Gna15	NM_010304	RefSeq_NM	coding	Profile14
ASMM9PARTA020242	213.51	240.8	955.36	Ang6	NM_001011876	RefSeq_NM	coding	Profile14
ASMM9PARTA026060	22.63	19.52	75.17	Vmn1r184	NM_001167540	RefSeq_NM	coding	Profile14
ASMM9PARTA039643	57.6	77.86	544.21	Rasl10a	NM_145216	RefSeq_NM	coding	Profile14
ASMM9PARTA041156	26.46	31.44	126.11	Mfrp	NM_147126	RefSeq_NM	coding	Profile14
ASMM9PARTA025435	91.94	73.44	187.31	Lsr	NM_001164185	RefSeq_NM	coding	Profile14
ASMM9PARTA033375	86.05	67.56	302.96	Aspa	NM_023113	RefSeq_NM	coding	Profile14
ASMM9PARTA039955	50.1	56.22	129.96	Pias3	NM_146135	RefSeq_NM	coding	Profile14
ASMM9PARTA032921	3765.39	4605.91	14751.9	Tob2	NM_020507	RefSeq_NM	coding	Profile14
ASMM9PARTA021654	17.65	20.58	72.25	2016-03-10	NM_001039242	RefSeq_NM	coding	Profile14
ASMM9PARTA035066	17.14	20.59	48.72	Ooep	NM_026480	RefSeq_NM	coding	Profile14
ASMM9PARTA019908	1022.94	1003.67	5852.2	Eif4g1	NM_001005331	RefSeq_NM	coding	Profile14
ASMM9PARTA036899	1327.43	1172.42	6673.13	Arsg	NM_028710	RefSeq_NM	coding	Profile14
ASMM9PARTA042205	20.12	16.46	65.06	Pyhin1	NM_175026	RefSeq_NM	coding	Profile14
ASMM9PARTA041781	418.79	354.49	2442.24	Syt7	NM_173067	RefSeq_NM	coding	Profile14
ASMM9PARTA020191	28.82	28.54	114.93	Olfr566	NM_001011536	RefSeq_NM	coding	Profile14
ASMM9PARTA036901	22.76	27.09	93.54	Nfam1	NM_028728	RefSeq_NM	coding	Profile14
ASMM9PARTA031697	17.33	13.77	47.6	Lrrc23	NM_013588	RefSeq_NM	coding	Profile14
ASMM9PARTA043954	79.41	69.51	279.26	Pla2g12a	NM_183423	RefSeq_NM	coding	Profile14
ASMM9PARTA020786	137.98	156.65	402.62	Gm94	NM_001033280	RefSeq_NM	coding	Profile14
ASMM9PARTA030256	453.67	479.89	967.99	Klf9	NM_010638	RefSeq_NM	coding	Profile14
ASMM9PARTA026385	45.52	49.4	125.9	Heatr7b1	NM_001177364	RefSeq_NM	coding	Profile14
ASMM9PARTA032204	499.5	455	2995.57	Cldn1	NM_016674	RefSeq_NM	coding	Profile14
ASMM9PARTA020273	365.31	456.01	1384.31	Scn4b	NM_001013390	RefSeq_NM	coding	Profile14
ASMM9PARTA042918	1029.1	839.16	1916.55	Rab11fip5	NM_177466	RefSeq_NM	coding	Profile14
ASMM9PARTA044933	38.71	40.72	91.16	Muc19	NM_207243	RefSeq_NM	coding	Profile14
ASMM9PARTA024795	601.05	565.85	2380.63	Pou2f2	NM_001163556	RefSeq_NM	coding	Profile14
ASMM9PARTA044090	17.62	20.01	86.89	Plk5	NM_183152	RefSeq_NM	coding	Profile14
ASMM9PARTA022238	35.97	20.69	192.61	Aspg	NM_001081169	RefSeq_NM	coding	Profile14
ASMM9PARTA040564	144.62	172.93	598.86	Olfr1388	NM_146467	RefSeq_NM	coding	Profile14
ASMM9PARTA020713	16.72	17.22	70.92	Treml2	NM_001033405	RefSeq_NM	coding	Profile14
ASMM9PARTA043084	24.44	21.65	50.93	Fpr-rs6	NM_177316	RefSeq_NM	coding	Profile14
ASMM9PARTA022787	43.16	34.65	96.79	Gm5640	NM_001099302	RefSeq_NM	coding	Profile14
ASMM9PARTA024076	21.52	25.34	77.88	Mup8	NM_001134676	RefSeq_NM	coding	Profile14
ASMM9PARTA024003	29.93	29.09	171.07	Psen2	NM_001128605	RefSeq_NM	coding	Profile14
ASMM9PARTA023833	21.73	18.61	52.04	Tspan32	NM_001128080	RefSeq_NM	coding	Profile14
ASMM9PARTA023749	29.74	19.56	172.28	Zbp1	NM_001139519	RefSeq_NM	coding	Profile14
ASMM9PARTA026249	14.06	12.33	43.66	Gm15056	NM_001177471	RefSeq_NM	coding	Profile14
ASMM9PARTA030572	703.77	770.58	2390.11	Mafg	NM_010756	RefSeq_NM	coding	Profile14
ASMM9PARTA044024	87.27	108.37	330.66	Fez1	NM_183171	RefSeq_NM	coding	Profile14
ASMM9PARTA027327	152.36	135.44	427.55	Hrk	NM_007545	RefSeq_NM	coding	Profile14
ASMM9PARTA032687	1299.98	1413.59	8095.65	Irgm2	NM_019440	RefSeq_NM	coding	Profile14
ASMM9PARTA023007	26.59	31.55	131.25	9030409G11Rik	NM_001109685	RefSeq_NM	coding	Profile14
ASMM9PARTA044757	64.94	61.39	184.66	Mrgpra6	NM_205821	RefSeq_NM	coding	Profile14
ASMM9PARTA033609	166.08	189.28	590.71	Mapk8ip2	NM_021921	RefSeq_NM	coding	Profile14
ASMM9PARTA034780	29.81	29.83	99.41	Lipf	NM_026334	RefSeq_NM	coding	Profile14
ASMM9PARTA043589	117.46	88.09	258.13	AI467606	NM_178901	RefSeq_NM	coding	Profile14
ASMM9PARTA038735	39.16	39.15	75.66	Calml4	NM_138304	RefSeq_NM	coding	Profile14
ASMM9PARTA022262	16.52	19.08	47.15	Cass4	NM_001080820	RefSeq_NM	coding	Profile14
ASMM9PARTA031954	29.73	24.81	74.52	Neu2	NM_015750	RefSeq_NM	coding	Profile14
ASMM9PARTA024903	179.63	142.47	564.33	Tmem116	NM_001161627	RefSeq_NM	coding	Profile14
CUST_243_PI426409190	383.9	307.17	990.86	B020031M17Rik	NM_001033769	RefSeq_NM	coding	Profile14
ASMM9PARTA028749	530.27	504.7	1378.67	Syp	NM_009305	RefSeq_NM	coding	Profile14
ASMM9PARTA032348	60.84	68.17	307.91	Wisp2	NM_016873	RefSeq_NM	coding	Profile14
ASMM9PARTA028532	1465.7	1470.46	4084.72	Junb	NM_008416	RefSeq_NM	coding	Profile14
ASMM9PARTA027610	21.06	16.82	52.29	Capn5	NM_007602	RefSeq_NM	coding	Profile14
ASMM9PARTA030546	30.6	29.63	47.9	Mapt	NM_010838	RefSeq_NM	coding	Profile14
ASMM9PARTA023368	13.77	11.85	39.32	Dlg4	NM_001109752	RefSeq_NM	coding	Profile14
ASMM9PARTA026148	30.65	23.88	66.69	Slc24a6	NM_001177595	RefSeq_NM	coding	Profile14
ASMM9PARTA040551	229.94	200.3	455.59	Olfr522	NM_146952	RefSeq_NM	coding	Profile14
ASMM9PARTA026285	17.07	14.47	28.69	Gpr137	NM_001177362	RefSeq_NM	coding	Profile14
ASMM9PARTA022500	130.82	148.18	412.28	Ccnd3	NM_001081636	RefSeq_NM	coding	Profile14
ASMM9PARTA020459	444.35	444.23	1266.33	Mbp	NM_001025259	RefSeq_NM	coding	Profile14
ASMM9PARTA037237	543.84	464.51	1182.65	Brsk2	NM_029426	RefSeq_NM	coding	Profile14
ASMM9PARTA021365	399.38	376.65	856.98	Wfdc15b	NM_001045554	RefSeq_NM	coding	Profile14
ASMM9PARTA025535	23.87	19.11	47.52	Ildr2	NM_001164528	RefSeq_NM	coding	Profile14
ASMM9PARTA039243	23.37	24.13	55.3	2900011O08Rik	NM_144518	RefSeq_NM	coding	Profile14
ASMM9PARTA029557	13.21	14.87	56.16	Cel	NM_009885	RefSeq_NM	coding	Profile14
ASMM9PARTA038217	28.02	24.07	43.52	Klra17	NM_133203	RefSeq_NM	coding	Profile14
ASMM9PARTA030496	71.38	86.96	302.29	Irs3	NM_010571	RefSeq_NM	coding	Profile14
ASMM9PARTA026600	984.05	1006.37	2110.3	Cldn18	NM_001194923	RefSeq_NM	coding	Profile14
ASMM9PARTA026350	63.05	62.8	134.8	Rreb1	NM_001177868	RefSeq_NM	coding	Profile14
ASMM9PARTA043389	604.09	455.58	1317.07	Zfp82	NM_177889	RefSeq_NM	coding	Profile14
ASMM9PARTA022193	15.12	12.73	43.05	Gm6484	NM_001080940	RefSeq_NM	coding	Profile14
ASMM9PARTA036157	32.68	38.92	123.2	Rufy3	NM_027530	RefSeq_NM	coding	Profile14
CUST_311_PI426409190	22.21	19.38	65.16	Spry3	NM_001030293	RefSeq_NM	coding	Profile14
ASMM9PARTA027451	95.62	86.56	264.95	Epc1	NM_007935	RefSeq_NM	coding	Profile14
ASMM9PARTA030424	62.05	82.9	788.31	Cd74	NM_010545	RefSeq_NM	coding	Profile14
ASMM9PARTA043525	27.05	36.67	193.64	Oxct2b	NM_181859	RefSeq_NM	coding	Profile14
ASMM9PARTA027757	62.06	73.46	197.8	Chad	NM_007689	RefSeq_NM	coding	Profile14
ASMM9PARTA020046	179.96	170.56	358.67	Rtn1	NM_001007596	RefSeq_NM	coding	Profile14
ASMM9PARTA031002	120.78	209.32	5.93	Top2a	NM_011623	RefSeq_NM	coding	Profile15
ASMM9PARTA021699	249.87	445.19	23.43	Kntc1	NM_001042421	RefSeq_NM	coding	Profile15
ASMM9PARTA028609	3490.65	1977.94	76.56	Mest	NM_008590	RefSeq_NM	coding	Profile15
ASMM9PARTA035970	76.42	112.34	5.93	Trip13	NM_027182	RefSeq_NM	coding	Profile15
ASMM9PARTA044875	61.34	105.89	5.93	Rxfp1	NM_212452	RefSeq_NM	coding	Profile15
ASMM9PARTA039370	60.66	55.65	7.22	Haus4	NM_145462	RefSeq_NM	coding	Profile15
ASMM9PARTA040125	92.43	121.98	7.31	Neil3	NM_146208	RefSeq_NM	coding	Profile15
ASMM9PARTA033905	139.16	179.63	7.23	Ndc80	NM_023294	RefSeq_NM	coding	Profile15
ASMM9PARTA034274	1512.43	1496.16	165.86	Cpa1	NM_025350	RefSeq_NM	coding	Profile15
ASMM9PARTA030737	247.11	389.87	8.35	Shcbp1	NM_011369	RefSeq_NM	coding	Profile15
ASMM9PARTA021357	53.24	53.16	6.62	Sytl2	NM_001040088	RefSeq_NM	coding	Profile15
ASMM9PARTA021231	239.81	355.72	7.24	Iqgap3	NM_001033484	RefSeq_NM	coding	Profile15
ASMM9PARTA043322	490.51	543.22	8.69	Hist1h2ag	NM_178186	RefSeq_NM	coding	Profile15
ASMM9PARTA035086	82.86	107.39	7.47	Mastl	NM_025979	RefSeq_NM	coding	Profile15
ASMM9PARTA027579	76.06	125.56	7.28	Chek1	NM_007691	RefSeq_NM	coding	Profile15
ASMM9PARTA030729	80.09	154.12	8.08	Rad51	NM_011234	RefSeq_NM	coding	Profile15
ASMM9PARTA033833	3483.51	5646.5	491.23	Pbk	NM_023209	RefSeq_NM	coding	Profile15
ASMM9PARTA029408	45.53	87.98	5.93	Bub1	NM_009772	RefSeq_NM	coding	Profile15
ASMM9PARTA030354	90.28	172.04	6.55	Krt18	NM_010664	RefSeq_NM	coding	Profile15
ASMM9PARTA027140	180.79	255.57	8.68	Spc25	NM_001199124	RefSeq_NM	coding	Profile15
ASMM9PARTA028382	59.98	123.18	8.08	Hells	NM_008234	RefSeq_NM	coding	Profile15
ASMM9PARTA035948	194.01	283.71	19.98	Ccdc99	NM_027411	RefSeq_NM	coding	Profile15
ASMM9PARTA041849	246.5	252.31	34.48	Fam70a	NM_172930	RefSeq_NM	coding	Profile15
ASMM9PARTA034122	86.12	138.53	8.3	Asf1b	NM_024184	RefSeq_NM	coding	Profile15
ASMM9PARTA021363	52.94	80.4	5.93	Nusap1	NM_001042652	RefSeq_NM	coding	Profile15
ASMM9PARTA034126	292.44	423.39	31.97	Kif23	NM_024245	RefSeq_NM	coding	Profile15
ASMM9PARTA035805	389.69	535.27	132.34	Apitd1	NM_027263	RefSeq_NM	coding	Profile15
ASMM9PARTA044607	327.83	360.27	74.68	Zcchc5	NM_199468	RefSeq_NM	coding	Profile15
ASMM9PARTA028369	56.07	103.68	7.95	Mns1	NM_008613	RefSeq_NM	coding	Profile15
ASMM9PARTA036532	384.87	512.99	47.29	Chaf1b	NM_028083	RefSeq_NM	coding	Profile15
ASMM9PARTA035998	382.3	527.65	40.61	Cenpn	NM_028131	RefSeq_NM	coding	Profile15
ASMM9PARTA038535	35.65	47.36	6.65	Scml2	NM_133194	RefSeq_NM	coding	Profile15
ASMM9PARTA034174	1981.65	2127.29	87.5	Cks2	NM_025415	RefSeq_NM	coding	Profile15
ASMM9PARTA024025	57.29	105.46	7.12	Tpx2	NM_001141978	RefSeq_NM	coding	Profile15
ASMM9PARTA030964	104.74	181.95	8.77	Aurkb	NM_011496	RefSeq_NM	coding	Profile15
ASMM9PARTA042735	781.45	793.33	215.35	Cenpt	NM_177150	RefSeq_NM	coding	Profile15
ASMM9PARTA043293	102.72	118	16.11	Cenpm	NM_178269	RefSeq_NM	coding	Profile15
ASMM9PARTA029147	1295.95	1678.23	83.81	Ttk	NM_009445	RefSeq_NM	coding	Profile15
ASMM9PARTA029762	2329.33	3345.53	113.19	Ccna2	NM_009828	RefSeq_NM	coding	Profile15
ASMM9PARTA031995	7297.85	7651.64	159.31	Postn	NM_015784	RefSeq_NM	coding	Profile15
ASMM9PARTA023794	345.02	207.57	17.2	Tceal7	NM_001127169	RefSeq_NM	coding	Profile15
ASMM9PARTA043602	3083.59	4366.63	971.61	Hist1h2an	NM_178184	RefSeq_NM	coding	Profile15
ASMM9PARTA041596	29.23	25.58	5.93	Pskh1	NM_173432	RefSeq_NM	coding	Profile15
ASMM9PARTA035274	238.99	238.92	9.13	D2Ertd750e	NM_026412	RefSeq_NM	coding	Profile15
ASMM9PARTA031746	165.56	198.52	16.94	Mxd3	NM_016662	RefSeq_NM	coding	Profile15
ASMM9PARTA037244	170.79	194.63	44.11	Gpsm2	NM_029522	RefSeq_NM	coding	Profile15
ASMM9PARTA033349	1558.88	1722.19	418.83	Tyms	NM_021288	RefSeq_NM	coding	Profile15
ASMM9PARTA034098	1026.14	1431.56	293.23	Emid2	NM_024474	RefSeq_NM	coding	Profile15
ASMM9PARTA027543	2272.97	2171.51	169.55	Ccnb2	NM_007630	RefSeq_NM	coding	Profile15
ASMM9PARTA031764	344.46	559.9	9.16	Hmmr	NM_013552	RefSeq_NM	coding	Profile15
ASMM9PARTA024207	52.08	102.69	7.92	Tpx2	NM_001141975	RefSeq_NM	coding	Profile15
ASMM9PARTA033825	559.98	535.81	114.89	Lpar3	NM_022983	RefSeq_NM	coding	Profile15
ASMM9PARTA027838	317.25	240.75	36.43	Efna4	NM_007910	RefSeq_NM	coding	Profile15
ASMM9PARTA028567	5796.3	9694.82	482.98	Kcne1	NM_008424	RefSeq_NM	coding	Profile15
ASMM9PARTA032335	435.06	572.95	30.66	Ncapg	NM_019438	RefSeq_NM	coding	Profile15
ASMM9PARTA028330	122.72	132.23	8.99	Mcm7	NM_008568	RefSeq_NM	coding	Profile15
ASMM9PARTA036141	213.92	441.94	10.38	Esco2	NM_028039	RefSeq_NM	coding	Profile15
ASMM9PARTA035570	2245.32	3438.4	95.2	Ube2c	NM_026785	RefSeq_NM	coding	Profile15
ASMM9PARTA031252	4293.5	3888.67	623.61	Tubb5	NM_011655	RefSeq_NM	coding	Profile15
ASMM9PARTA032479	1722.9	1694.66	138.04	Mad2l1	NM_019499	RefSeq_NM	coding	Profile15
ASMM9PARTA033979	36.48	54.86	5.93	Nuf2	NM_023284	RefSeq_NM	coding	Profile15
ASMM9PARTA019735	377.51	504.4	10.53	Ckap2	NM_001004140	RefSeq_NM	coding	Profile15
ASMM9PARTA029598	53.4	66.48	5.93	Fn1	NM_010233	RefSeq_NM	coding	Profile15
ASMM9PARTA038744	3643.82	5210.3	204.07	Fam64a	NM_144526	RefSeq_NM	coding	Profile15
ASMM9PARTA029230	79.31	91.4	8.65	Casp3	NM_009810	RefSeq_NM	coding	Profile15
ASMM9PARTA041443	217.47	256.03	9.79	C330027C09Rik	NM_172616	RefSeq_NM	coding	Profile15
ASMM9PARTA028643	69.95	126.8	9.04	Mcm5	NM_008566	RefSeq_NM	coding	Profile15
ASMM9PARTA043773	577.43	814.2	33.96	Kif20b	NM_183046	RefSeq_NM	coding	Profile15
ASMM9PARTA020924	26.19	41.54	6.7	Rbm44	NM_001033408	RefSeq_NM	coding	Profile15
ASMM9PARTA036554	268.29	417.05	15.06	Cep55	NM_028760	RefSeq_NM	coding	Profile15
ASMM9PARTA031241	185.82	298.61	9.67	Aurka	NM_011497	RefSeq_NM	coding	Profile15
ASMM9PARTA031701	139.16	162.8	9.77	Dbf4	NM_013726	RefSeq_NM	coding	Profile15
ASMM9PARTA021404	32.27	42.37	7.17	Uevld	NM_001040695	RefSeq_NM	coding	Profile15
ASMM9PARTA030429	298.83	384.12	10.23	Kif11	NM_010615	RefSeq_NM	coding	Profile15
ASMM9PARTA043597	29.18	38.66	6.49	Col14a1	NM_181277	RefSeq_NM	coding	Profile15
ASMM9PARTA024773	39.57	50.69	7.87	Myef2	NM_001162418	RefSeq_NM	coding	Profile15
ASMM9PARTA042544	31.68	29.11	5.93	Hist1h3c	NM_175653	RefSeq_NM	coding	Profile15
ASMM9PARTA023789	36.36	30.91	6.72	Cdhr4	NM_001122635	RefSeq_NM	coding	Profile15
ASMM9PARTA042967	2457.93	1767.43	181.08	Tceal5	NM_177919	RefSeq_NM	coding	Profile15
ASMM9PARTA042291	90.52	108.89	27.94	6720463M24Rik	NM_175265	RefSeq_NM	coding	Profile15
ASMM9PARTA029952	173.5	264.6	42.74	Gsg2	NM_010353	RefSeq_NM	coding	Profile15
ASMM9PARTA036212	1593.36	1937.16	98.06	Fam83d	NM_027975	RefSeq_NM	coding	Profile15
ASMM9PARTA023463	57.18	77.04	5.93	Bub1	NM_001113179	RefSeq_NM	coding	Profile15
ASMM9PARTA037439	114.57	112.66	8.62	2610021K21Rik	NM_030172	RefSeq_NM	coding	Profile15
ASMM9PARTA039245	15.01	19.95	6.54	Ccdc21	NM_144527	RefSeq_NM	coding	Profile15
ASMM9PARTA041393	5893.81	6427.88	142.05	Ccnb1	NM_172301	RefSeq_NM	coding	Profile15
ASMM9PARTA036638	845.12	787.6	31.23	Cdkn3	NM_028222	RefSeq_NM	coding	Profile15
ASMM9PARTA034392	1304.14	1356.1	284.09	Cenpp	NM_025495	RefSeq_NM	coding	Profile15
ASMM9PARTA025640	116.24	161.89	8.84	Ska1	NM_001164355	RefSeq_NM	coding	Profile15
ASMM9PARTA029542	1116.76	1330	35.53	Birc5	NM_009689	RefSeq_NM	coding	Profile15
ASMM9PARTA032151	98.14	103.17	9.23	Igfbpl1	NM_018741	RefSeq_NM	coding	Profile15
ASMM9PARTA042476	6473.11	8293.4	3178.04	Hist1h2ah	NM_175659	RefSeq_NM	coding	Profile15
ASMM9PARTA038625	33.41	28.99	6.96	Ftsj1	NM_133991	RefSeq_NM	coding	Profile15
ASMM9PARTA032221	716.35	689.78	334.95	Nudt5	NM_016918	RefSeq_NM	coding	Profile15
ASMM9PARTA044127	1015.73	799.92	221.93	Rtn4	NM_194054	RefSeq_NM	coding	Profile15
ASMM9PARTA026928	77.74	113.37	9.19	Dbf4	NM_001190717	RefSeq_NM	coding	Profile15
ASMM9PARTA028762	42.38	31.79	5.93	Pipox	NM_008952	RefSeq_NM	coding	Profile15
ASMM9PARTA039420	725.06	949.5	45.75	Dlgap5	NM_144553	RefSeq_NM	coding	Profile15
ASMM9PARTA034728	1801.78	1649.44	471.64	Rnaseh2b	NM_026001	RefSeq_NM	coding	Profile15
ASMM9PARTA032317	2326.97	1916.45	143.62	Cks1b	NM_016904	RefSeq_NM	coding	Profile15
ASMM9PARTA034777	1782.21	1885.63	727.47	2610029G23Rik	NM_026312	RefSeq_NM	coding	Profile15
ASMM9PARTA020409	109.91	107.93	9.21	E130306D19Rik	NM_001013377	RefSeq_NM	coding	Profile15
ASMM9PARTA041639	25.11	24.61	5.93	A330021E22Rik	NM_172447	RefSeq_NM	coding	Profile15
ASMM9PARTA031408	1518.72	1548.89	13.91	Cdca3	NM_013538	RefSeq_NM	coding	Profile15
ASMM9PARTA042221	28.94	35.62	5.93	Adamts19	NM_175506	RefSeq_NM	coding	Profile15
ASMM9PARTA038778	46.28	52.3	8.54	Mbnl3	NM_134163	RefSeq_NM	coding	Profile15
ASMM9PARTA041823	126.08	153.37	26.72	Mis18bp1	NM_172578	RefSeq_NM	coding	Profile15
ASMM9PARTA043636	6716.47	7988.21	2779.34	Hist1h2ai	NM_178182	RefSeq_NM	coding	Profile15
ASMM9PARTA034100	1037.14	806.34	153.88	Pcbd1	NM_025273	RefSeq_NM	coding	Profile15
ASMM9PARTA036908	24.56	26.41	6.72	4930452B06Rik	NM_028934	RefSeq_NM	coding	Profile15
ASMM9PARTA027577	113.71	140.12	19.86	Cdh16	NM_007663	RefSeq_NM	coding	Profile15
ASMM9PARTA039580	157.25	311.09	13.81	Prc1	NM_145150	RefSeq_NM	coding	Profile15
ASMM9PARTA024667	23.12	21.07	5.93	Prpf31	NM_001159714	RefSeq_NM	coding	Profile15
ASMM9PARTA041521	82.27	69.99	8.97	D330028D13Rik	NM_172727	RefSeq_NM	coding	Profile15
ASMM9PARTA043494	5081.05	6333.2	2362.2	Hist1h2ap	NM_178185	RefSeq_NM	coding	Profile15
ASMM9PARTA028952	601.01	413.32	34.05	Shmt1	NM_009171	RefSeq_NM	coding	Profile15
ASMM9PARTA029527	658.73	928.77	70.85	Dhfr	NM_010049	RefSeq_NM	coding	Profile15
ASMM9PARTA043774	182.87	301.89	11.49	Dscc1	NM_183089	RefSeq_NM	coding	Profile15
CUST_244_PI426409190	284.29	260.09	59.59	Gm4312	NM_001166636	RefSeq_NM	coding	Profile15
ASMM9PARTA043721	194.66	265.31	11.35	Gins2	NM_178856	RefSeq_NM	coding	Profile15
ASMM9PARTA023300	1760.76	1658.75	519.83	Dtymk	NM_001105667	RefSeq_NM	coding	Profile15
ASMM9PARTA034720	64.17	96.52	8.94	Trim59	NM_025863	RefSeq_NM	coding	Profile15
ASMM9PARTA028632	496.71	518.29	52.15	Ptn	NM_008973	RefSeq_NM	coding	Profile15
ASMM9PARTA041383	107.54	108.1	19.56	Mycbpap	NM_170671	RefSeq_NM	coding	Profile15
ASMM9PARTA038101	289	434.18	11.68	Kifc5b	NM_053173	RefSeq_NM	coding	Profile15
ASMM9PARTA042211	228.18	325.34	50.75	Lpar4	NM_175271	RefSeq_NM	coding	Profile15
ASMM9PARTA044240	91.46	191.28	9.31	Raet1e	NM_198193	RefSeq_NM	coding	Profile15
ASMM9PARTA032972	115.96	106.61	40.27	Stk3	NM_019635	RefSeq_NM	coding	Profile15
ASMM9PARTA031378	15.42	21.6	5.93	Traip	NM_011634	RefSeq_NM	coding	Profile15
ASMM9PARTA032034	67.16	79.05	10.67	Sntb1	NM_016667	RefSeq_NM	coding	Profile15
ASMM9PARTA033152	17.47	19.4	5.93	Syngr4	NM_021482	RefSeq_NM	coding	Profile15
ASMM9PARTA036062	26.93	34.24	6.99	Eri2	NM_027698	RefSeq_NM	coding	Profile15
ASMM9PARTA044091	19.34	27.76	7.19	Rhbdl2	NM_183163	RefSeq_NM	coding	Profile15
ASMM9PARTA031658	40.68	48.51	7.91	Thbs3	NM_013691	RefSeq_NM	coding	Profile15
ASMM9PARTA028148	210.82	154.27	13.92	Sypl2	NM_008596	RefSeq_NM	coding	Profile15
ASMM9PARTA029384	552.18	671.74	222.05	Tuba3a	NM_009446	RefSeq_NM	coding	Profile15
ASMM9PARTA038550	2489.98	3264.14	1169.77	Tmem132a	NM_133804	RefSeq_NM	coding	Profile15
ASMM9PARTA038186	49.06	41.23	6.62	Cacng6	NM_133183	RefSeq_NM	coding	Profile15
ASMM9PARTA030755	2008.65	2502.7	176.19	Plk1	NM_011121	RefSeq_NM	coding	Profile15
ASMM9PARTA037452	216.43	238.97	14.52	Depdc1a	NM_029523	RefSeq_NM	coding	Profile15
ASMM9PARTA033902	7108.42	8093.22	636.3	Cdc20	NM_023223	RefSeq_NM	coding	Profile15
ASMM9PARTA036585	24.63	23.76	7.44	Dcbld2	NM_028523	RefSeq_NM	coding	Profile15
ASMM9PARTA044080	2560.61	3317.71	1024.89	Hn1l	NM_198937	RefSeq_NM	coding	Profile15
ASMM9PARTA036641	7318.53	4394.96	197.22	Aldh1b1	NM_028270	RefSeq_NM	coding	Profile15
ASMM9PARTA042249	222.08	172.83	49.63	Hmgn3	NM_175074	RefSeq_NM	coding	Profile15
ASMM9PARTA030158	27.32	27.42	7.57	Pde4d	NM_011056	RefSeq_NM	coding	Profile15
ASMM9PARTA034703	2476.24	2780.7	785.39	Hat1	NM_026115	RefSeq_NM	coding	Profile15
ASMM9PARTA036463	52.95	40.4	8.6	Ccdc123	NM_028120	RefSeq_NM	coding	Profile15
ASMM9PARTA043638	27.99	28.91	5.93	Hist1h3h	NM_178206	RefSeq_NM	coding	Profile15
ASMM9PARTA027627	89.7	126.67	10.14	Smc2	NM_008017	RefSeq_NM	coding	Profile15
ASMM9PARTA030865	127.52	253.51	11.35	Pole2	NM_011133	RefSeq_NM	coding	Profile15
ASMM9PARTA023966	23.06	20.24	6.96	Vcan	NM_001134474	RefSeq_NM	coding	Profile15
ASMM9PARTA036051	36.44	45.41	8.2	Cenpl	NM_027429	RefSeq_NM	coding	Profile15
ASMM9PARTA032657	16.64	18.61	6.94	Aldh18a1	NM_019698	RefSeq_NM	coding	Profile15
ASMM9PARTA035848	349.91	467.48	99.36	Tspan2	NM_027533	RefSeq_NM	coding	Profile15
ASMM9PARTA035291	357.71	540.97	17.9	Cdca8	NM_026560	RefSeq_NM	coding	Profile15
ASMM9PARTA026105	380.1	442.4	18.77	Depdc1a	NM_001172093	RefSeq_NM	coding	Profile15
ASMM9PARTA038936	459.81	660.5	13.52	Nusap1	NM_133851	RefSeq_NM	coding	Profile15
ASMM9PARTA025555	140.97	117.35	40.15	Rtel1	NM_001166667	RefSeq_NM	coding	Profile15
ASMM9PARTA034375	475.72	395.35	108.39	Pmf1	NM_025928	RefSeq_NM	coding	Profile15
ASMM9PARTA044158	339.71	242.14	44.59	Ap1s3	NM_183027	RefSeq_NM	coding	Profile15
ASMM9PARTA021403	518	490.15	35.13	Tacc3	NM_001040435	RefSeq_NM	coding	Profile15
ASMM9PARTA032694	133.44	128.53	26.17	Tbc1d1	NM_019636	RefSeq_NM	coding	Profile15
ASMM9PARTA041607	22.9	29.08	7.74	Shroom2	NM_172441	RefSeq_NM	coding	Profile15
ASMM9PARTA028511	325.11	428.67	12.15	Kif4	NM_008446	RefSeq_NM	coding	Profile15
ASMM9PARTA041070	90.19	86.22	22.52	Tmem121	NM_153776	RefSeq_NM	coding	Profile15
ASMM9PARTA028602	47.6	36.11	8.56	Rbmxrt	NM_009033	RefSeq_NM	coding	Profile15
ASMM9PARTA031173	153.99	222.64	11.36	Plk4	NM_011495	RefSeq_NM	coding	Profile15
ASMM9PARTA042687	21.42	23.19	5.93	Hist1h2ab	NM_175660	RefSeq_NM	coding	Profile15
ASMM9PARTA033174	30.78	29.62	8.11	Ntn4	NM_021320	RefSeq_NM	coding	Profile15
ASMM9PARTA042553	186.82	165.91	31.88	Senp5	NM_177103	RefSeq_NM	coding	Profile15
ASMM9PARTA028836	438.09	491.07	86.94	Psmc3ip	NM_008949	RefSeq_NM	coding	Profile15
ASMM9PARTA038853	28.59	24.92	6.64	5033411D12Rik	NM_138654	RefSeq_NM	coding	Profile15
ASMM9PARTA034123	1331.93	1107.56	364.54	Lrrc40	NM_024194	RefSeq_NM	coding	Profile15
ASMM9PARTA028011	42.97	42.75	7.43	Etv1	NM_007960	RefSeq_NM	coding	Profile15
ASMM9PARTA034613	43.47	52.16	8.85	Mcm8	NM_025676	RefSeq_NM	coding	Profile15
ASMM9PARTA027039	15557.9	20024.2	600.11	Postn	NM_001198766	RefSeq_NM	coding	Profile15
ASMM9PARTA036910	57.13	39.53	6.75	Lrrc15	NM_028973	RefSeq_NM	coding	Profile15
ASMM9PARTA032786	439.4	298.61	34.28	Cyp39a1	NM_018887	RefSeq_NM	coding	Profile15
ASMM9PARTA035133	628.02	620.8	42.25	Spc24	NM_026282	RefSeq_NM	coding	Profile15
ASMM9PARTA039621	740.54	947.95	14.67	Kif22	NM_145588	RefSeq_NM	coding	Profile15
ASMM9PARTA021439	114.9	139.64	11.06	Oip5	NM_001042653	RefSeq_NM	coding	Profile15
ASMM9PARTA034117	1871.25	1459.79	209.23	Tceal8	NM_025703	RefSeq_NM	coding	Profile15
ASMM9PARTA034494	992.37	975.19	282.63	Tipin	NM_025372	RefSeq_NM	coding	Profile15
ASMM9PARTA030190	4118.13	3001.23	314.62	Marcksl1	NM_010807	RefSeq_NM	coding	Profile15
ASMM9PARTA037753	701.28	711.9	246.92	Snapc3	NM_029949	RefSeq_NM	coding	Profile15
ASMM9PARTA024763	29.41	23.87	7.53	Pde1c	NM_001159955	RefSeq_NM	coding	Profile15
ASMM9PARTA032023	273.38	363.21	12.44	Gtse1	NM_013882	RefSeq_NM	coding	Profile15
ASMM9PARTA028531	1713.9	1759.69	265.34	Itm2a	NM_008409	RefSeq_NM	coding	Profile15
ASMM9PARTA024113	27.26	40.2	5.93	Tpx2	NM_001141976	RefSeq_NM	coding	Profile15
ASMM9PARTA025989	110.75	87.1	22.09	Cdkl3	NM_001166653	RefSeq_NM	coding	Profile15
ASMM9PARTA020029	14243.6	13843.3	4578.8	Ptpla	NM_001012396	RefSeq_NM	coding	Profile15
ASMM9PARTA038335	417.47	419.36	40.7	Smc4	NM_133786	RefSeq_NM	coding	Profile15
ASMM9PARTA029543	34.98	29.13	8.34	Aqp4	NM_009700	RefSeq_NM	coding	Profile15
ASMM9PARTA044659	20.5	18.92	6.81	BC052040	NM_207264	RefSeq_NM	coding	Profile15
ASMM9PARTA020863	55.85	62.04	9.3	Creb1	NM_001037726	RefSeq_NM	coding	Profile15
ASMM9PARTA023730	137.61	133.79	35.24	Atp13a3	NM_001128094	RefSeq_NM	coding	Profile15
ASMM9PARTA028885	597.8	753.55	31.36	Rrm1	NM_009103	RefSeq_NM	coding	Profile15
ASMM9PARTA021527	32.29	26.75	7.67	Peg10	NM_001040611	RefSeq_NM	coding	Profile15
ASMM9PARTA026894	4434.64	5359.02	34.96	Postn	NM_001198765	RefSeq_NM	coding	Profile15
ASMM9PARTA027989	30.38	32.86	8.05	Galc	NM_008079	RefSeq_NM	coding	Profile15
ASMM9PARTA034289	34.9	45.59	10.66	Fam107b	NM_025626	RefSeq_NM	coding	Profile15
ASMM9PARTA026387	8917.9	8238.3	1461.31	Gm6985	NM_001177390	RefSeq_NM	coding	Profile15
ASMM9PARTA028664	362.71	521.24	14.57	Prim1	NM_008921	RefSeq_NM	coding	Profile15
ASMM9PARTA043576	396.41	563	77.42	Depdc1b	NM_178683	RefSeq_NM	coding	Profile15
ASMM9PARTA027772	296.94	369.76	126.9	Ezh2	NM_007971	RefSeq_NM	coding	Profile15
ASMM9PARTA036378	28.8	31.01	7.15	Zranb3	NM_027678	RefSeq_NM	coding	Profile15
ASMM9PARTA026642	21.53	17.23	5.93	Gm7102	NM_001177513	RefSeq_NM	coding	Profile15
ASMM9PARTA023475	24.12	35.7	5.93	Ttk	NM_001110265	RefSeq_NM	coding	Profile15
ASMM9PARTA029770	18.61	18.13	7.02	Cnih2	NM_009920	RefSeq_NM	coding	Profile15
ASMM9PARTA043590	21.46	17.76	5.93	Upk1b	NM_178924	RefSeq_NM	coding	Profile15
ASMM9PARTA025826	29.24	30.24	6.81	Ccdc132	NM_001167750	RefSeq_NM	coding	Profile15
ASMM9PARTA027790	2480.5	3361.76	20.66	Cdk1	NM_007659	RefSeq_NM	coding	Profile15
ASMM9PARTA032121	47.29	41.83	8.09	Adamts8	NM_013906	RefSeq_NM	coding	Profile15
ASMM9PARTA034798	139.21	90.08	10.55	Mboat2	NM_026037	RefSeq_NM	coding	Profile15
ASMM9PARTA022821	44.29	47.9	8.8	Srp54b	NM_001100109	RefSeq_NM	coding	Profile15
ASMM9PARTA025296	233.87	209.87	69.04	Pgm3	NM_001163746	RefSeq_NM	coding	Profile15
ASMM9PARTA037468	2926.13	2238.74	552.03	Prelid2	NM_029942	RefSeq_NM	coding	Profile15
ASMM9PARTA041870	48.04	39.06	8.63	Sorbs2	NM_172752	RefSeq_NM	coding	Profile15
ASMM9PARTA032047	412.27	372.88	14.81	Tnfrsf12a	NM_013749	RefSeq_NM	coding	Profile15
ASMM9PARTA031088	40.28	54.87	8.56	Sec22b	NM_011342	RefSeq_NM	coding	Profile15
ASMM9PARTA037318	178.12	209.15	52.99	Haus8	NM_029621	RefSeq_NM	coding	Profile15
ASMM9PARTA029213	463.75	395.72	151.4	Wee1	NM_009516	RefSeq_NM	coding	Profile15
ASMM9PARTA024423	96.33	93.13	10.48	Ezh2	NM_001146689	RefSeq_NM	coding	Profile15
ASMM9PARTA029443	286.32	203.53	12.11	Cdh11	NM_009866	RefSeq_NM	coding	Profile15
ASMM9PARTA026617	26.14	31.62	7.33	Ube2i	NM_001177609	RefSeq_NM	coding	Profile15
ASMM9PARTA033408	1924.83	2254.27	522.28	Cenph	NM_021886	RefSeq_NM	coding	Profile15
ASMM9PARTA024749	113.75	102.78	27.61	Myef2	NM_001162417	RefSeq_NM	coding	Profile15
ASMM9PARTA039449	436.25	330.6	63.39	Usp11	NM_145628	RefSeq_NM	coding	Profile15
ASMM9PARTA032478	121.86	180.35	12.06	Rcan1	NM_019466	RefSeq_NM	coding	Profile15
ASMM9PARTA032276	189.5	190.2	12.35	Nasp	NM_016777	RefSeq_NM	coding	Profile15
ASMM9PARTA027819	103.22	79.74	10.26	Fstl1	NM_008047	RefSeq_NM	coding	Profile15
ASMM9PARTA034693	796.78	795.55	191.75	Ptgr1	NM_025968	RefSeq_NM	coding	Profile15
ASMM9PARTA025075	66.86	79.42	9.93	Tia1	NM_001164078	RefSeq_NM	coding	Profile15
ASMM9PARTA034543	958.36	936.78	212.04	Nipsnap3b	NM_025623	RefSeq_NM	coding	Profile15
ASMM9PARTA038213	25.15	28.97	7.24	Ppp1r3a	NM_080464	RefSeq_NM	coding	Profile15
ASMM9PARTA024781	215.37	266.11	23.86	Megf6	NM_001162977	RefSeq_NM	coding	Profile15
ASMM9PARTA044377	2309.86	2327.63	194.52	Tbx20	NM_194263	RefSeq_NM	coding	Profile15
ASMM9PARTA035895	417.49	321.42	51.94	Rfc3	NM_027009	RefSeq_NM	coding	Profile15
ASMM9PARTA038240	30.7	32	8.39	Rcor2	NM_054048	RefSeq_NM	coding	Profile15
ASMM9PARTA043601	4226.73	5110.61	2136.45	Hist1h2ak	NM_178183	RefSeq_NM	coding	Profile15
ASMM9PARTA028435	608.3	1181.41	43.82	Mcm2	NM_008564	RefSeq_NM	coding	Profile15
ASMM9PARTA028642	93.62	192.08	12.11	Mcm3	NM_008563	RefSeq_NM	coding	Profile15
ASMM9PARTA039240	291.31	356.16	110.99	Kif18a	NM_139303	RefSeq_NM	coding	Profile15
ASMM9PARTA037453	42.05	46.51	8.55	Ttc8	NM_029553	RefSeq_NM	coding	Profile15
ASMM9PARTA030447	113.5	107.59	15.2	Pde3b	NM_011055	RefSeq_NM	coding	Profile15
ASMM9PARTA029202	37.67	40.13	8.97	Sntb2	NM_009229	RefSeq_NM	coding	Profile15
ASMM9PARTA024494	332.71	197.98	13.24	Heph	NM_001159628	RefSeq_NM	coding	Profile15
ASMM9PARTA029277	34.84	29.7	8.67	Traf4	NM_009423	RefSeq_NM	coding	Profile15
ASMM9PARTA037936	20.49	22.72	9.03	Trim2	NM_030706	RefSeq_NM	coding	Profile15
ASMM9PARTA041205	103.58	88.68	10.47	Bclaf1	NM_153787	RefSeq_NM	coding	Profile15
ASMM9PARTA044456	137.12	104	14.96	Bhlhb9	NM_198161	RefSeq_NM	coding	Profile15
ASMM9PARTA034921	109.46	144.91	35.87	Zwilch	NM_026507	RefSeq_NM	coding	Profile15
ASMM9PARTA029723	21.64	20.25	5.93	Bub1b	NM_009773	RefSeq_NM	coding	Profile15
ASMM9PARTA032998	50.98	76.56	10.35	Ripk3	NM_019955	RefSeq_NM	coding	Profile15
ASMM9PARTA032576	99.61	85.57	26.16	Eef1b2	NM_018796	RefSeq_NM	coding	Profile15
ASMM9PARTA042239	79.1	61.51	14.3	Insc	NM_173767	RefSeq_NM	coding	Profile15
ASMM9PARTA036688	118.55	118.21	11.69	Haus7	NM_028633	RefSeq_NM	coding	Profile15
ASMM9PARTA020955	358.36	444	145.01	Pate2	NM_001033421	RefSeq_NM	coding	Profile15
ASMM9PARTA030906	43.85	42.05	8.88	Rarb	NM_011243	RefSeq_NM	coding	Profile15
ASMM9PARTA028047	87.6	97.65	10.46	Fmr1	NM_008031	RefSeq_NM	coding	Profile15
ASMM9PARTA039299	36.57	40.82	11.25	Cdc27	NM_145436	RefSeq_NM	coding	Profile15
ASMM9PARTA039544	3715.27	4083.62	1303.17	Spsb4	NM_145134	RefSeq_NM	coding	Profile15
ASMM9PARTA041937	138.6	112.54	40.61	Oscp1	NM_172701	RefSeq_NM	coding	Profile15
ASMM9PARTA032040	165.6	185.05	45.13	Cdk2	NM_016756	RefSeq_NM	coding	Profile15
ASMM9PARTA038798	224.47	368.28	51.64	4930427A07Rik	NM_134041	RefSeq_NM	coding	Profile15
ASMM9PARTA027412	4335.75	3517.47	180.56	Csrp2	NM_007792	RefSeq_NM	coding	Profile15
ASMM9PARTA036852	55.14	63.15	19.13	Rbm6	NM_029169	RefSeq_NM	coding	Profile15
ASMM9PARTA037217	192.68	165	48.8	Nln	NM_029447	RefSeq_NM	coding	Profile15
ASMM9PARTA037723	98.64	78.57	14.63	Fam122b	NM_030167	RefSeq_NM	coding	Profile15
ASMM9PARTA032759	297.62	339.81	47.23	Tspan6	NM_019656	RefSeq_NM	coding	Profile15
ASMM9PARTA036939	19.37	19.88	5.93	Ampd2	NM_028779	RefSeq_NM	coding	Profile15
ASMM9PARTA037355	417.72	370.47	98.77	Cdkn2aipnl	NM_029976	RefSeq_NM	coding	Profile15
ASMM9PARTA037349	33.64	38.66	7.47	Hyls1	NM_029762	RefSeq_NM	coding	Profile15
ASMM9PARTA033045	933.27	908.85	222.14	Orc6	NM_019716	RefSeq_NM	coding	Profile15
ASMM9PARTA023140	49.27	66.38	11.61	D0H4S114	NM_001109989	RefSeq_NM	coding	Profile15
ASMM9PARTA024686	185.97	165.21	41.95	Haus8	NM_001163042	RefSeq_NM	coding	Profile15
ASMM9PARTA035686	314.78	293.23	14.32	Slc38a4	NM_027052	RefSeq_NM	coding	Profile15
ASMM9PARTA031247	501.82	470.57	99.3	Tia1	NM_011585	RefSeq_NM	coding	Profile15
ASMM9PARTA031062	2377.44	1791.26	262.24	Tnnt1	NM_011618	RefSeq_NM	coding	Profile15
ASMM9PARTA026837	39.11	43.22	9.22	Myst2	NM_001195004	RefSeq_NM	coding	Profile15
ASMM9PARTA036055	88.33	63.43	10.85	Zcchc8	NM_027494	RefSeq_NM	coding	Profile15
ASMM9PARTA022807	293.27	324.21	65.87	Ctnnd1	NM_001085450	RefSeq_NM	coding	Profile15
ASMM9PARTA042179	63.84	72.6	10.25	Fhod3	NM_175276	RefSeq_NM	coding	Profile15
ASMM9PARTA028462	213.64	274.57	14.11	Mcm4	NM_008565	RefSeq_NM	coding	Profile15
ASMM9PARTA021073	291.03	223.52	18.5	Gm11992	NM_001037928	RefSeq_NM	coding	Profile15
ASMM9PARTA029385	873.34	1134.76	103.89	Tuba1c	NM_009448	RefSeq_NM	coding	Profile15
ASMM9PARTA035671	379.77	347.29	15.2	Poc1a	NM_027354	RefSeq_NM	coding	Profile15
ASMM9PARTA026464	270.85	208.21	13.68	Prkag2	NM_001170555	RefSeq_NM	coding	Profile15
ASMM9PARTA039372	1277.33	1401.47	649.71	Rfc4	NM_145480	RefSeq_NM	coding	Profile15
ASMM9PARTA038873	322.57	470.33	93.22	Dnajc9	NM_134081	RefSeq_NM	coding	Profile15
ASMM9PARTA024147	207.68	247.58	20.05	Rbl1	NM_001139516	RefSeq_NM	coding	Profile15
ASMM9PARTA027813	16.76	18.61	5.93	Etv6	NM_007961	RefSeq_NM	coding	Profile15
ASMM9PARTA020735	40.58	41.87	8.86	Atf2	NM_001025093	RefSeq_NM	coding	Profile15
ASMM9PARTA023020	37.9	37.8	8.98	Rc3h2	NM_001100591	RefSeq_NM	coding	Profile15
ASMM9PARTA027485	44.59	39.56	9.43	Dhx9	NM_007842	RefSeq_NM	coding	Profile15
ASMM9PARTA044241	547.76	604.33	144.35	E130303B06Rik	NM_198299	RefSeq_NM	coding	Profile15
ASMM9PARTA035249	70.76	94.78	10.63	Mobkl1a	NM_026735	RefSeq_NM	coding	Profile15
ASMM9PARTA042168	548.96	607.61	97.5	Slc38a2	NM_175121	RefSeq_NM	coding	Profile15
ASMM9PARTA033935	71.71	104.74	16.22	Pkmyt1	NM_023058	RefSeq_NM	coding	Profile15
ASMM9PARTA037184	55.77	72.83	10.25	Slc10a7	NM_029736	RefSeq_NM	coding	Profile15
ASMM9PARTA024746	116.8	147.57	12.1	Myo1b	NM_001161817	RefSeq_NM	coding	Profile15
ASMM9PARTA021626	715.99	594.92	158.72	Leo1	NM_001039522	RefSeq_NM	coding	Profile15
ASMM9PARTA022155	420.29	308.57	15.62	Tmpo	NM_001080129	RefSeq_NM	coding	Profile15
ASMM9PARTA036539	48.99	52.73	9.98	Sass6	NM_028349	RefSeq_NM	coding	Profile15
ASMM9PARTA037650	34.33	50.15	9.72	Gins3	NM_030198	RefSeq_NM	coding	Profile15
ASMM9PARTA034295	253.68	221.41	44.71	Hmg20a	NM_025812	RefSeq_NM	coding	Profile15
ASMM9PARTA021622	56.58	42.58	9.81	Hdhd2	NM_001039201	RefSeq_NM	coding	Profile15
ASMM9PARTA042800	99.77	154.79	16.82	Topbp1	NM_176979	RefSeq_NM	coding	Profile15
ASMM9PARTA042502	13.38	15.13	7.8	Unc119b	NM_175352	RefSeq_NM	coding	Profile15
ASMM9PARTA021997	74.69	65.34	10.57	Cwf19l1	NM_001081077	RefSeq_NM	coding	Profile15
ASMM9PARTA033396	15.72	20.23	5.93	Fzd3	NM_021458	RefSeq_NM	coding	Profile15
ASMM9PARTA030795	49.79	63.35	10.92	Pold1	NM_011131	RefSeq_NM	coding	Profile15
ASMM9PARTA044529	15.28	18.1	6.8	Cpeb3	NM_198300	RefSeq_NM	coding	Profile15
ASMM9PARTA039468	92.52	95.63	11.19	Tmem51	NM_145402	RefSeq_NM	coding	Profile15
ASMM9PARTA039690	101.45	86.58	15.8	Nup43	NM_145706	RefSeq_NM	coding	Profile15
ASMM9PARTA037024	56.08	56.12	10.02	Glb1l	NM_029010	RefSeq_NM	coding	Profile15
ASMM9PARTA021788	53.89	51.62	9.74	Thg1l	NM_001080969	RefSeq_NM	coding	Profile15
ASMM9PARTA023456	23.83	32.25	8.1	Ncoa7	NM_001111267	RefSeq_NM	coding	Profile15
ASMM9PARTA033093	58.16	52.21	13.13	Pde4b	NM_019840	RefSeq_NM	coding	Profile15
ASMM9PARTA041931	49.12	59.57	10.18	Ubtd2	NM_173784	RefSeq_NM	coding	Profile15
ASMM9PARTA021947	631.83	689.8	82.92	Tmpo	NM_001080130	RefSeq_NM	coding	Profile15
ASMM9PARTA020388	18.76	19.9	6.71	Ccdc93	NM_001025156	RefSeq_NM	coding	Profile15
ASMM9PARTA037464	581.58	569.35	92.82	Hnrnpm	NM_029804	RefSeq_NM	coding	Profile15
ASMM9PARTA026262	56.38	54.21	10.07	Ttc23	NM_001168476	RefSeq_NM	coding	Profile15
ASMM9PARTA036234	463.85	536.85	75.35	Afmid	NM_027827	RefSeq_NM	coding	Profile15
ASMM9PARTA044338	216.62	170.88	13.87	Haus7	NM_207104	RefSeq_NM	coding	Profile15
ASMM9PARTA038223	135.48	182.41	40.33	Nup155	NM_133227	RefSeq_NM	coding	Profile15
ASMM9PARTA033016	19219	15475.2	1345.12	Dstn	NM_019771	RefSeq_NM	coding	Profile15
ASMM9PARTA039166	40.53	49.01	9.37	Spats2	NM_139140	RefSeq_NM	coding	Profile15
ASMM9PARTA033115	35.55	39.98	8.97	Spata5	NM_021343	RefSeq_NM	coding	Profile15
ASMM9PARTA032695	1663.68	1813.12	252.98	Wsb1	NM_019653	RefSeq_NM	coding	Profile15
ASMM9PARTA038594	215.55	284.28	14.7	Mtbp	NM_134092	RefSeq_NM	coding	Profile15
ASMM9PARTA031968	1702.48	1713.77	803.82	Bok	NM_016778	RefSeq_NM	coding	Profile15
ASMM9PARTA023235	344.31	651.85	16.64	D0H4S114	NM_001109990	RefSeq_NM	coding	Profile15
ASMM9PARTA024420	380.84	330.97	30.8	Acot7	NM_001146057	RefSeq_NM	coding	Profile15
ASMM9PARTA030977	244.87	172.32	13.88	Rev3l	NM_011264	RefSeq_NM	coding	Profile15
ASMM9PARTA036576	22.96	20.9	7.07	2900006K08Rik	NM_028377	RefSeq_NM	coding	Profile15
ASMM9PARTA037852	95.55	178.03	13.21	Loxl2	NM_033325	RefSeq_NM	coding	Profile15
ASMM9PARTA022594	33.32	55.49	7.86	Xlr3b	NM_001081643	RefSeq_NM	coding	Profile15
ASMM9PARTA034967	17.97	18.37	5.93	D6Wsu116e	NM_026585	RefSeq_NM	coding	Profile15
ASMM9PARTA021931	93.89	107.88	11.84	1110037F02Rik	NM_001081183	RefSeq_NM	coding	Profile15
ASMM9PARTA034291	310.46	267.7	49.77	Pspc1	NM_025682	RefSeq_NM	coding	Profile15
ASMM9PARTA030808	45.23	48.19	12.57	Slfn3	NM_011409	RefSeq_NM	coding	Profile15
ASMM9PARTA031737	89.73	65.49	11.23	Ate1	NM_013799	RefSeq_NM	coding	Profile15
ASMM9PARTA041998	57.33	73.49	10.59	Ccdc126	NM_175098	RefSeq_NM	coding	Profile15
ASMM9PARTA024871	65.78	64.05	10.55	Nol11	NM_001161329	RefSeq_NM	coding	Profile15
ASMM9PARTA026221	18.18	16.29	5.93	G2e3	NM_001167963	RefSeq_NM	coding	Profile15
ASMM9PARTA038974	216.2	271.49	20.87	Psip1	NM_133948	RefSeq_NM	coding	Profile15
ASMM9PARTA026051	137.05	135.81	12.73	Fam122b	NM_001166583	RefSeq_NM	coding	Profile15
ASMM9PARTA041970	72.68	86.77	11.31	Slc25a24	NM_172685	RefSeq_NM	coding	Profile15
ASMM9PARTA028003	22690.8	20399.2	9239.39	Hn1	NM_008258	RefSeq_NM	coding	Profile15
ASMM9PARTA036218	2347.2	2464.99	350.66	Cnn3	NM_028044	RefSeq_NM	coding	Profile15
ASMM9PARTA035156	319.48	357.28	16.89	Ube2t	NM_026024	RefSeq_NM	coding	Profile15
ASMM9PARTA021775	1900.75	1538.96	100.72	Spna2	NM_001076554	RefSeq_NM	coding	Profile15
ASMM9PARTA019793	35.28	41.24	9.5	Zfp948	NM_001002008	RefSeq_NM	coding	Profile15
ASMM9PARTA036891	60.15	57.61	10.36	Ccdc46	NM_029606	RefSeq_NM	coding	Profile15
ASMM9PARTA023819	62.35	52.55	10.36	Spg20	NM_001144988	RefSeq_NM	coding	Profile15
ASMM9PARTA042047	26.7	31.13	7.82	Lrp12	NM_172814	RefSeq_NM	coding	Profile15
ASMM9PARTA034834	289.31	313.28	74.4	Tomm34	NM_025996	RefSeq_NM	coding	Profile15
ASMM9PARTA021346	147.47	182.6	49.63	Usp14	NM_001038589	RefSeq_NM	coding	Profile15
ASMM9PARTA028180	432.06	746.39	26.75	Mcm6	NM_008567	RefSeq_NM	coding	Profile15
ASMM9PARTA029018	483.41	1519.71	21.07	Aldh1a2	NM_009022	RefSeq_NM	coding	Profile15
ASMM9PARTA021812	59.27	98.09	12.65	Cbx5	NM_001076789	RefSeq_NM	coding	Profile15
ASMM9PARTA042904	56.06	58.11	10.09	Ccdc45	NM_177088	RefSeq_NM	coding	Profile15
ASMM9PARTA028157	27002.9	24522.8	6796.62	Nppb	NM_008726	RefSeq_NM	coding	Profile15
ASMM9PARTA034736	86.97	107.08	12.6	Nudcd1	NM_026149	RefSeq_NM	coding	Profile15
ASMM9PARTA031775	59.25	79.34	11.27	Cars	NM_013742	RefSeq_NM	coding	Profile15
ASMM9PARTA042177	34.78	31.93	10.8	Zfp934	NM_175252	RefSeq_NM	coding	Profile15
ASMM9PARTA027831	17.7	19.71	5.93	Clock	NM_007715	RefSeq_NM	coding	Profile15
ASMM9PARTA035621	90.79	85.47	11.93	Lnp	NM_027133	RefSeq_NM	coding	Profile15
ASMM9PARTA038556	160.49	112.94	12.97	Pan2	NM_133992	RefSeq_NM	coding	Profile15
ASMM9PARTA021556	350.38	338.51	50.4	Pnkd	NM_001039509	RefSeq_NM	coding	Profile15
ASMM9PARTA024571	70.81	65.24	10.67	Pde1c	NM_001159952	RefSeq_NM	coding	Profile15
ASMM9PARTA039514	115.97	79.24	11.99	Zcchc9	NM_145453	RefSeq_NM	coding	Profile15
ASMM9PARTA043651	90.63	78.08	11.67	Tmem209	NM_178625	RefSeq_NM	coding	Profile15
ASMM9PARTA023339	389.24	300.18	53.48	Hnrnpm	NM_001109913	RefSeq_NM	coding	Profile15
ASMM9PARTA028871	31.99	48.45	10.28	Prim2	NM_008922	RefSeq_NM	coding	Profile15
ASMM9PARTA019629	207.09	200.48	14.45	Mpzl1	NM_001001880	RefSeq_NM	coding	Profile15
ASMM9PARTA024799	245.59	159.2	14.6	Ralgps2	NM_001159967	RefSeq_NM	coding	Profile15
ASMM9PARTA035204	40.52	46.28	9.33	5830433M19Rik	NM_026368	RefSeq_NM	coding	Profile15
ASMM9PARTA024991	113.37	155.12	13.28	2700049A03Rik	NM_001163378	RefSeq_NM	coding	Profile15
ASMM9PARTA042420	6372.18	5124.46	375.67	Synpo2l	NM_175132	RefSeq_NM	coding	Profile15
ASMM9PARTA041676	167.15	200.92	18.7	Nup93	NM_172410	RefSeq_NM	coding	Profile15
ASMM9PARTA036152	56.98	76.79	16.29	Lsm11	NM_028185	RefSeq_NM	coding	Profile15
ASMM9PARTA033203	2779.81	3258.71	803.63	Gmnn	NM_020567	RefSeq_NM	coding	Profile15
ASMM9PARTA029350	713.8	862.61	80.28	Top1	NM_009408	RefSeq_NM	coding	Profile15
ASMM9PARTA040821	51.04	78.49	10.78	Cd40	NM_170704	RefSeq_NM	coding	Profile15
ASMM9PARTA028488	28.25	30.73	7.96	Pthlh	NM_008970	RefSeq_NM	coding	Profile15
ASMM9PARTA034718	470.19	370.13	59.04	Kdelr2	NM_025841	RefSeq_NM	coding	Profile15
ASMM9PARTA044774	80.04	102.86	16.14	Ctdspl2	NM_212450	RefSeq_NM	coding	Profile15
ASMM9PARTA038473	24.82	21.43	7.68	Tubgcp2	NM_133755	RefSeq_NM	coding	Profile15
ASMM9PARTA043166	68.51	62.48	14.94	Sun3	NM_177576	RefSeq_NM	coding	Profile15
ASMM9PARTA040887	85.12	89	17.84	Aaas	NM_153416	RefSeq_NM	coding	Profile15
ASMM9PARTA025766	773	565.07	20.02	Morf4l2	NM_001168229	RefSeq_NM	coding	Profile15
ASMM9PARTA030580	4587.23	4418.49	614.87	Nedd4	NM_010890	RefSeq_NM	coding	Profile15
ASMM9PARTA043069	46	48.19	9.1	Smtnl2	NM_177776	RefSeq_NM	coding	Profile15
ASMM9PARTA022726	21.74	19.39	6.55	Azin1	NM_001102458	RefSeq_NM	coding	Profile15
ASMM9PARTA039978	25.92	33.36	9.68	Mfsd6l	NM_146004	RefSeq_NM	coding	Profile15
ASMM9PARTA031959	137.25	132.57	18.92	Atp11a	NM_015804	RefSeq_NM	coding	Profile15
ASMM9PARTA035595	1445.92	1225.48	25.03	Nt5dc2	NM_027289	RefSeq_NM	coding	Profile15
ASMM9PARTA042038	146.11	117.32	13.42	Trmt6	NM_175113	RefSeq_NM	coding	Profile15
ASMM9PARTA036148	174.48	161.51	14.44	5730528L13Rik	NM_028137	RefSeq_NM	coding	Profile15
ASMM9PARTA031268	492.25	697.02	54.62	Thbs2	NM_011581	RefSeq_NM	coding	Profile15
ASMM9PARTA034129	432.43	372.65	38.92	Mtap	NM_024433	RefSeq_NM	coding	Profile15
ASMM9PARTA030476	104.44	114.81	17.45	Nsdhl	NM_010941	RefSeq_NM	coding	Profile15
ASMM9PARTA020962	52.83	65.65	15.62	Akap2	NM_001035533	RefSeq_NM	coding	Profile15
ASMM9PARTA043697	113.61	108.28	18.52	Bre	NM_181281	RefSeq_NM	coding	Profile15
ASMM9PARTA034773	84.78	76.75	16.23	Klhl13	NM_026167	RefSeq_NM	coding	Profile15
ASMM9PARTA030965	23.02	21.32	8.84	Suv39h1	NM_011514	RefSeq_NM	coding	Profile15
ASMM9PARTA027416	104.6	87.2	12.47	Adam9	NM_007404	RefSeq_NM	coding	Profile15
ASMM9PARTA027397	95.29	88.32	33.78	Atf3	NM_007498	RefSeq_NM	coding	Profile15
ASMM9PARTA038915	447.21	500.16	38.9	Cd276	NM_133983	RefSeq_NM	coding	Profile15
ASMM9PARTA039713	164.26	320.01	16.08	Emilin2	NM_145158	RefSeq_NM	coding	Profile15
ASMM9PARTA019947	17.68	20.68	5.93	Gjb6	NM_001010937	RefSeq_NM	coding	Profile15
ASMM9PARTA034932	138.79	190.81	15.01	Rpa1	NM_026653	RefSeq_NM	coding	Profile15
ASMM9PARTA025694	324.33	342.61	18.01	Morf4l2	NM_001168228	RefSeq_NM	coding	Profile15
ASMM9PARTA032345	1488.33	1212.24	88.52	Ctps	NM_016748	RefSeq_NM	coding	Profile15
ASMM9PARTA036256	173.79	148.25	18.75	Dusp3	NM_028207	RefSeq_NM	coding	Profile15
ASMM9PARTA026114	94.71	118.55	18.25	2016-09-06	NM_001177324	RefSeq_NM	coding	Profile15
ASMM9PARTA022604	315.91	323.43	17.52	Mpzl1	NM_001083897	RefSeq_NM	coding	Profile15
ASMM9PARTA042337	506.33	979.09	52.89	Fam78a	NM_175511	RefSeq_NM	coding	Profile15
ASMM9PARTA041630	67.44	83.6	17.64	Ppwd1	NM_172807	RefSeq_NM	coding	Profile15
ASMM9PARTA041761	201.35	303.98	39.28	Agpat9	NM_172715	RefSeq_NM	coding	Profile15
ASMM9PARTA031410	701.81	767.61	129.34	Ifrd1	NM_013562	RefSeq_NM	coding	Profile15
ASMM9PARTA022392	64.94	55.55	15.92	Gtf2ird1	NM_001081469	RefSeq_NM	coding	Profile15
ASMM9PARTA035201	146.72	123.14	20.64	Ift74	NM_026319	RefSeq_NM	coding	Profile15
ASMM9PARTA040848	223.93	210.19	16.08	Mapre2	NM_153058	RefSeq_NM	coding	Profile15
ASMM9PARTA029111	137.77	253.39	16.12	Tfdp1	NM_009361	RefSeq_NM	coding	Profile15
ASMM9PARTA020844	24.7	22.23	9.6	Gpr101	NM_001033360	RefSeq_NM	coding	Profile15
ASMM9PARTA038754	967.88	774.91	89.47	Nol11	NM_133702	RefSeq_NM	coding	Profile15
ASMM9PARTA029660	18.03	22.4	8.82	Colq	NM_009937	RefSeq_NM	coding	Profile15
ASMM9PARTA034850	62.8	78.21	14.78	Pdcl	NM_026176	RefSeq_NM	coding	Profile15
ASMM9PARTA038076	713.86	1143.7	24.36	Fam198b	NM_133187	RefSeq_NM	coding	Profile15
ASMM9PARTA030152	34.35	31.54	5.93	Nppc	NM_010933	RefSeq_NM	coding	Profile15
ASMM9PARTA041194	268.53	440.66	35.61	Plk2	NM_152804	RefSeq_NM	coding	Profile15
ASMM9PARTA033470	628.66	503.24	21.45	Polr1e	NM_022811	RefSeq_NM	coding	Profile15
ASMM9PARTA043081	55.31	64.98	14.15	Lcorl	NM_178142	RefSeq_NM	coding	Profile15
ASMM9PARTA027102	271.81	385.05	83.89	Kifc1	NM_001195298	RefSeq_NM	coding	Profile15
ASMM9PARTA028176	1110.81	702.22	36.17	Lrrfip1	NM_008515	RefSeq_NM	coding	Profile15
ASMM9PARTA033429	477.81	430.55	19.49	Trpm7	NM_021450	RefSeq_NM	coding	Profile15
ASMM9PARTA040981	246.75	228.97	16.75	Rps6ka3	NM_148945	RefSeq_NM	coding	Profile15
ASMM9PARTA019731	127.9	196.64	16.07	Nup85	NM_001002929	RefSeq_NM	coding	Profile15
ASMM9PARTA024270	376.42	361.72	30.44	H2afy	NM_001159513	RefSeq_NM	coding	Profile15
ASMM9PARTA035488	25.83	25.98	9	Etaa1	NM_026576	RefSeq_NM	coding	Profile15
ASMM9PARTA025979	159.1	148.35	23.13	Hnrnpf	NM_001166427	RefSeq_NM	coding	Profile15
ASMM9PARTA031028	119.76	123.08	20.88	Sdc1	NM_011519	RefSeq_NM	coding	Profile15
ASMM9PARTA033395	26.07	24.36	7.28	Cdc42ep5	NM_021454	RefSeq_NM	coding	Profile15
ASMM9PARTA028869	240.86	218.16	29.95	Pold2	NM_008894	RefSeq_NM	coding	Profile15
ASMM9PARTA030538	120.82	152.96	22.44	Lox	NM_010728	RefSeq_NM	coding	Profile15
ASMM9PARTA030542	686.3	413.89	21.43	Matr3	NM_010771	RefSeq_NM	coding	Profile15
ASMM9PARTA041318	128.12	232.61	16.46	Ipo9	NM_153774	RefSeq_NM	coding	Profile15
ASMM9PARTA034717	554.98	401.02	29.03	1200014J11Rik	NM_025818	RefSeq_NM	coding	Profile15
ASMM9PARTA032430	66.95	116.72	11.82	Ctnnal1	NM_018761	RefSeq_NM	coding	Profile15
ASMM9PARTA031012	1861.12	1280.18	47.82	Rbp1	NM_011254	RefSeq_NM	coding	Profile15
ASMM9PARTA025790	56.68	73.53	17.57	Wdr67	NM_001167679	RefSeq_NM	coding	Profile15
ASMM9PARTA027722	1123.94	1261.41	54.32	Cenpa	NM_007681	RefSeq_NM	coding	Profile15
ASMM9PARTA033038	157.36	130.96	15.61	Th1l	NM_020580	RefSeq_NM	coding	Profile15
ASMM9PARTA033501	671.02	694.74	225.54	Mark3	NM_021516	RefSeq_NM	coding	Profile15
ASMM9PARTA032853	20.75	26.56	9	Fam48a	NM_019995	RefSeq_NM	coding	Profile15
ASMM9PARTA028132	920.62	868.77	25.82	Hdac1	NM_008228	RefSeq_NM	coding	Profile15
ASMM9PARTA026047	20.09	18.92	7.64	Slc25a14	NM_001166450	RefSeq_NM	coding	Profile15
ASMM9PARTA041915	20.68	22.67	8.14	Amdhd2	NM_172935	RefSeq_NM	coding	Profile15
ASMM9PARTA021948	99.87	103.95	46.9	Tmpo	NM_001080132	RefSeq_NM	coding	Profile15
ASMM9PARTA041004	20.87	19.88	7.08	2210018M11Rik	NM_172280	RefSeq_NM	coding	Profile15
ASMM9PARTA034021	25.93	35.14	7.69	Zkscan3	NM_023685	RefSeq_NM	coding	Profile15
ASMM9PARTA043538	166.9	164.27	25.33	Creb3l2	NM_178661	RefSeq_NM	coding	Profile15
ASMM9PARTA038903	27.87	33.41	9.96	Lbr	NM_133815	RefSeq_NM	coding	Profile15
ASMM9PARTA033356	185.72	221.09	17.75	Dnaja4	NM_021422	RefSeq_NM	coding	Profile15
ASMM9PARTA031376	66.06	79.35	31.03	Crabp1	NM_013496	RefSeq_NM	coding	Profile15
ASMM9PARTA024346	27.67	32.73	8.63	Zkscan3	NM_001145778	RefSeq_NM	coding	Profile15
ASMM9PARTA020533	21.2	19.95	5.93	Klrg2	NM_001033171	RefSeq_NM	coding	Profile15
ASMM9PARTA038311	235.82	279.44	32.66	Hnrnpa3	NM_053263	RefSeq_NM	coding	Profile15
ASMM9PARTA034860	27.11	31.3	10.02	Dsn1	NM_025853	RefSeq_NM	coding	Profile15
ASMM9PARTA022069	27.3	32.64	10.1	Mpp7	NM_001081287	RefSeq_NM	coding	Profile15
ASMM9PARTA031375	15689.6	18721.6	640.88	Ankrd1	NM_013468	RefSeq_NM	coding	Profile15
ASMM9PARTA033529	125.82	128.61	24.22	Tmeff1	NM_021436	RefSeq_NM	coding	Profile15
ASMM9PARTA039070	124.68	137.4	21.99	Trib2	NM_144551	RefSeq_NM	coding	Profile15
ASMM9PARTA034114	14.14	16.93	7.49	Lrrc57	NM_025657	RefSeq_NM	coding	Profile15
ASMM9PARTA027852	568.72	517.06	201.86	Hmgb2	NM_008252	RefSeq_NM	coding	Profile15
ASMM9PARTA036919	49.1	54.8	13.4	4930563D23Rik	NM_029252	RefSeq_NM	coding	Profile15
ASMM9PARTA030435	157.82	284.71	17.85	Msn	NM_010833	RefSeq_NM	coding	Profile15
ASMM9PARTA035563	104.13	84.57	15.46	Blvra	NM_026678	RefSeq_NM	coding	Profile15
ASMM9PARTA038736	95.46	114.66	15.48	Zcchc7	NM_138590	RefSeq_NM	coding	Profile15
ASMM9PARTA039710	16.43	15.94	8.81	Tspan33	NM_146173	RefSeq_NM	coding	Profile15
ASMM9PARTA042594	530.39	945.02	26.51	Hnrnpl	NM_177301	RefSeq_NM	coding	Profile15
ASMM9PARTA040032	246.24	195.41	25.62	Eif3c	NM_146200	RefSeq_NM	coding	Profile15
ASMM9PARTA034432	248.96	250.28	149.83	2810004N23Rik	NM_025615	RefSeq_NM	coding	Profile15
ASMM9PARTA038759	130.87	215.39	17.08	Antxr2	NM_133738	RefSeq_NM	coding	Profile15
ASMM9PARTA027625	990.72	814.16	38.48	Eef2	NM_007907	RefSeq_NM	coding	Profile15
ASMM9PARTA023155	31.61	34.13	10.29	Zfp322a	NM_001111107	RefSeq_NM	coding	Profile15
ASMM9PARTA027019	1193.01	1982.53	77.08	Calm3	NM_007590	RefSeq_NM	coding	Profile15
ASMM9PARTA033705	587.34	406.99	69.96	Pecr	NM_023523	RefSeq_NM	coding	Profile15
ASMM9PARTA024380	67.64	68.67	18.07	Ss18	NM_001161369	RefSeq_NM	coding	Profile15
ASMM9PARTA035863	18.27	19.04	6.59	1700023A16Rik	NM_027059	RefSeq_NM	coding	Profile15
ASMM9PARTA040025	49.85	60.3	12.27	2610301G19Rik	NM_146055	RefSeq_NM	coding	Profile15
ASMM9PARTA022496	1982.52	2979.79	539.65	Ppp2r5c	NM_001081457	RefSeq_NM	coding	Profile15
ASMM9PARTA029990	125.05	179.07	16.15	Gem	NM_010276	RefSeq_NM	coding	Profile15
ASMM9PARTA038554	77.58	126.47	14.91	Trip12	NM_133975	RefSeq_NM	coding	Profile15
ASMM9PARTA038092	621.97	466.17	27.21	Agpat3	NM_053014	RefSeq_NM	coding	Profile15
ASMM9PARTA031800	71.24	79.48	12.9	Klf10	NM_013692	RefSeq_NM	coding	Profile15
ASMM9PARTA031110	460.83	958.03	43.48	Ywhaz	NM_011740	RefSeq_NM	coding	Profile15
ASMM9PARTA029091	117.81	169.62	17.27	Sfrp2	NM_009144	RefSeq_NM	coding	Profile15
ASMM9PARTA026469	23.26	20.5	9.72	Dhrs7b	NM_001172112	RefSeq_NM	coding	Profile15
ASMM9PARTA028401	236.2	267.74	20.12	Nbr1	NM_008676	RefSeq_NM	coding	Profile15
ASMM9PARTA031109	90.92	97.34	19.37	Wnt9b	NM_011719	RefSeq_NM	coding	Profile15
ASMM9PARTA033934	84.44	78.36	21.62	Asb4	NM_023048	RefSeq_NM	coding	Profile15
ASMM9PARTA038334	22.14	21.53	8.35	Usp47	NM_133758	RefSeq_NM	coding	Profile15
ASMM9PARTA039377	85.52	89.13	19	Plac8	NM_139198	RefSeq_NM	coding	Profile15
ASMM9PARTA035481	65.84	56.31	13.28	Tlcd2	NM_027249	RefSeq_NM	coding	Profile15
ASMM9PARTA036593	21.03	21.34	8.14	Acbd5	NM_028793	RefSeq_NM	coding	Profile15
ASMM9PARTA030769	599.3	532.61	45.54	Rorc	NM_011281	RefSeq_NM	coding	Profile15
ASMM9PARTA042936	51.8	45.24	12.4	D830030K20Rik	NM_177135	RefSeq_NM	coding	Profile15
ASMM9PARTA041264	91.28	146.2	22.37	Ostm1	NM_172416	RefSeq_NM	coding	Profile15
ASMM9PARTA039833	140.2	257.18	21.29	Lace1	NM_145743	RefSeq_NM	coding	Profile15
ASMM9PARTA035739	18.47	20.7	10.23	2010007H12Rik	NM_027242	RefSeq_NM	coding	Profile15
ASMM9PARTA024250	30.87	36.59	10.71	Ggta1	NM_001145821	RefSeq_NM	coding	Profile15
ASMM9PARTA020258	3022	2041.46	104.96	Txnip	NM_001009935	RefSeq_NM	coding	Profile15
ASMM9PARTA024314	19.38	21.77	9.19	BC024139	NM_001142968	RefSeq_NM	coding	Profile15
ASMM9PARTA028657	23.5	24.9	9.55	Pip4k2a	NM_008845	RefSeq_NM	coding	Profile15
ASMM9PARTA041397	27.93	32.11	10.75	Cdkn2aip	NM_172407	RefSeq_NM	coding	Profile15
ASMM9PARTA033846	2788.19	1882.06	111.42	Txnip	NM_023719	RefSeq_NM	coding	Profile15
ASMM9PARTA044896	20.6	19.39	13.96	BC068157	NM_207203	RefSeq_NM	coding	Profile15
ASMM9PARTA022079	421.28	909.06	74.3	Lrr1	NM_001081406	RefSeq_NM	coding	Profile16
ASMM9PARTA028599	36.49	98.93	5.93	Raet1c	NM_009018	RefSeq_NM	coding	Profile16
ASMM9PARTA022516	23.27	37.45	6.41	Neto2	NM_001081324	RefSeq_NM	coding	Profile16
ASMM9PARTA024850	10.46	48.8	5.93	A630055G03Rik	NM_001162932	RefSeq_NM	coding	Profile16
ASMM9PARTA035334	574.96	1658	82.76	Cthrc1	NM_026778	RefSeq_NM	coding	Profile16
ASMM9PARTA029017	149.15	265.51	32.34	Rad51ap1	NM_009013	RefSeq_NM	coding	Profile16
ASMM9PARTA032745	41.58	96.93	5.93	Raet1d	NM_020030	RefSeq_NM	coding	Profile16
ASMM9PARTA028616	152.96	330.17	25.83	Mybl2	NM_008652	RefSeq_NM	coding	Profile16
ASMM9PARTA029162	317.71	709.93	39.43	Rrm2	NM_009104	RefSeq_NM	coding	Profile16
ASMM9PARTA044718	17.27	30.89	5.93	Gnas	NM_201617	RefSeq_NM	coding	Profile16
ASMM9PARTA027766	61.34	130.89	41.85	E2f1	NM_007891	RefSeq_NM	coding	Profile16
ASMM9PARTA020578	15.73	24.44	5.93	Espl1	NM_001014976	RefSeq_NM	coding	Profile16
ASMM9PARTA043501	190.61	314.48	81.15	Zdhhc2	NM_178395	RefSeq_NM	coding	Profile16
ASMM9PARTA025627	14.61	30.37	5.93	Vmn1r168	NM_001166842	RefSeq_NM	coding	Profile16
ASMM9PARTA025193	14.93	33.15	5.93	Ripk3	NM_001164107	RefSeq_NM	coding	Profile16
ASMM9PARTA031904	29.06	52.07	6.67	Skp2	NM_013787	RefSeq_NM	coding	Profile16
ASMM9PARTA036511	32.7	68.52	5.93	Anln	NM_028390	RefSeq_NM	coding	Profile16
ASMM9PARTA031786	46.44	94.58	7.79	Racgap1	NM_012025	RefSeq_NM	coding	Profile16
ASMM9PARTA035012	1923.8	2980.53	587.77	Cdt1	NM_026014	RefSeq_NM	coding	Profile16
ASMM9PARTA036038	21.96	35.66	7.13	Tube1	NM_028006	RefSeq_NM	coding	Profile16
ASMM9PARTA043212	5520.99	7992.8	2402.35	Hist1h2ad	NM_178188	RefSeq_NM	coding	Profile16
ASMM9PARTA024941	11.46	20.63	7.2	Rab11fip3	NM_001162868	RefSeq_NM	coding	Profile16
ASMM9PARTA041871	20.05	32.27	5.93	Ankle1	NM_172756	RefSeq_NM	coding	Profile16
ASMM9PARTA038791	65.56	120.65	17.19	Spon2	NM_133903	RefSeq_NM	coding	Profile16
ASMM9PARTA035088	412.9	578.84	177.77	Fbxo5	NM_025995	RefSeq_NM	coding	Profile16
ASMM9PARTA027376	18.89	30.65	7.7	Cdkn1a	NM_007669	RefSeq_NM	coding	Profile16
ASMM9PARTA032894	14.52	26.03	6.53	Abcc9	NM_021042	RefSeq_NM	coding	Profile16
ASMM9PARTA025062	19.26	37.39	5.93	Phtf1	NM_001163468	RefSeq_NM	coding	Profile16
ASMM9PARTA037016	23.91	37.69	7.26	Tc2n	NM_028924	RefSeq_NM	coding	Profile16
ASMM9PARTA035655	356.27	554.11	209.41	Gins1	NM_027014	RefSeq_NM	coding	Profile16
ASMM9PARTA042510	4685.27	5980.69	2462.47	Hist1h2af	NM_175661	RefSeq_NM	coding	Profile16
ASMM9PARTA037497	54.02	82.62	29.94	Dtl	NM_029766	RefSeq_NM	coding	Profile16
ASMM9PARTA030844	15.26	29.95	6.84	Sele	NM_011345	RefSeq_NM	coding	Profile16
ASMM9PARTA031199	97.92	305.32	12.81	Sprr2b	NM_011469	RefSeq_NM	coding	Profile16
ASMM9PARTA029692	29.6	64.95	11.42	Cdc7	NM_009863	RefSeq_NM	coding	Profile16
ASMM9PARTA028943	34.3	58.54	11.37	Rad51l1	NM_009014	RefSeq_NM	coding	Profile16
ASMM9PARTA019954	10.91	16.67	7.41	E2f8	NM_001013368	RefSeq_NM	coding	Profile16
ASMM9PARTA028280	13.68	24.46	6.59	Itch	NM_008395	RefSeq_NM	coding	Profile16
ASMM9PARTA032448	101.2	153.47	49.78	Diap3	NM_019670	RefSeq_NM	coding	Profile16
ASMM9PARTA033259	83.04	220.78	15.99	Tlx1	NM_021901	RefSeq_NM	coding	Profile16
ASMM9PARTA035949	117.5	318	19.49	Atad2	NM_027435	RefSeq_NM	coding	Profile16
ASMM9PARTA035950	6305.33	8738.16	3215.93	Glipr2	NM_027450	RefSeq_NM	coding	Profile16
ASMM9PARTA028834	81.56	111.4	43.41	Pms2	NM_008886	RefSeq_NM	coding	Profile16
ASMM9PARTA030078	294.61	398.8	218.9	Melk	NM_010790	RefSeq_NM	coding	Profile16
ASMM9PARTA042916	10.69	29.26	6.85	Dna2	NM_177372	RefSeq_NM	coding	Profile16
ASMM9PARTA028693	49.31	76.42	24.5	Raet1b	NM_009017	RefSeq_NM	coding	Profile16
ASMM9PARTA041064	13.73	27.18	5.93	Aldh18a1	NM_153554	RefSeq_NM	coding	Profile16
ASMM9PARTA031854	50.97	94.88	10.49	Chek2	NM_016681	RefSeq_NM	coding	Profile16
ASMM9PARTA033787	152.93	901.2	47.05	Prnd	NM_023043	RefSeq_NM	coding	Profile16
ASMM9PARTA041748	21.58	39.7	9.63	Itih5	NM_172471	RefSeq_NM	coding	Profile16
ASMM9PARTA027574	34.11	60.71	24.96	Ccne1	NM_007633	RefSeq_NM	coding	Profile16
ASMM9PARTA029575	16.8	26.29	8.13	Brca1	NM_009764	RefSeq_NM	coding	Profile16
ASMM9PARTA027553	87.65	162.06	44.67	Dck	NM_007832	RefSeq_NM	coding	Profile16
ASMM9PARTA042152	13.33	22.99	7.79	Srd5a1	NM_175283	RefSeq_NM	coding	Profile16
ASMM9PARTA035420	102.09	208.22	19.54	2810417H13Rik	NM_026515	RefSeq_NM	coding	Profile16
ASMM9PARTA020416	10.92	21.7	5.93	Pcdh17	NM_001013753	RefSeq_NM	coding	Profile16
ASMM9PARTA029761	489.47	605.85	285.19	Car2	NM_009801	RefSeq_NM	coding	Profile16
ASMM9PARTA023726	27.23	178.86	11.87	Prnd	NM_001126338	RefSeq_NM	coding	Profile16
ASMM9PARTA035382	11328.5	16311.9	5024.05	Tubb6	NM_026473	RefSeq_NM	coding	Profile16
ASMM9PARTA030025	4628.56	6798.06	2406.84	H2afx	NM_010436	RefSeq_NM	coding	Profile16
ASMM9PARTA025452	18.16	30.75	7.09	Glt8d1	NM_001165930	RefSeq_NM	coding	Profile16
ASMM9PARTA034379	1472.63	2306.15	481.29	Nts	NM_024435	RefSeq_NM	coding	Profile16
ASMM9PARTA039687	12.63	20.79	5.93	Gatad2a	NM_145596	RefSeq_NM	coding	Profile16
ASMM9PARTA044130	21.22	39.83	10.97	Kif18b	NM_197959	RefSeq_NM	coding	Profile16
ASMM9PARTA036251	2206.23	3030.97	1104.12	Rfc5	NM_028128	RefSeq_NM	coding	Profile16
ASMM9PARTA042282	9.42	21.53	6.82	Fancb	NM_175027	RefSeq_NM	coding	Profile16
ASMM9PARTA039738	78.38	108.88	34.56	Cenpi	NM_145924	RefSeq_NM	coding	Profile16
ASMM9PARTA042216	13.8	24.43	7.92	D330045A20Rik	NM_175326	RefSeq_NM	coding	Profile16
ASMM9PARTA022526	2579.89	5847.9	1064.21	Neurl1b	NM_001081656	RefSeq_NM	coding	Profile16
ASMM9PARTA020179	12.68	21.25	5.93	G2e3	NM_001015099	RefSeq_NM	coding	Profile16
ASMM9PARTA021691	66.73	97.15	27.26	Lif	NM_001039537	RefSeq_NM	coding	Profile16
ASMM9PARTA035341	18.61	31.96	6.86	Ahctf1	NM_026375	RefSeq_NM	coding	Profile16
ASMM9PARTA021009	44.16	75.69	10.18	Fam40b	NM_001037740	RefSeq_NM	coding	Profile16
ASMM9PARTA032169	11.93	27.06	7.31	Mapk8	NM_016700	RefSeq_NM	coding	Profile16
ASMM9PARTA033110	17.62	25.12	8.89	Tbl1x	NM_020601	RefSeq_NM	coding	Profile16
ASMM9PARTA021863	36.16	55.65	13.77	2610002D18Rik	NM_001081099	RefSeq_NM	coding	Profile16
ASMM9PARTA039635	94.01	123.65	45.76	Usp1	NM_146144	RefSeq_NM	coding	Profile16
ASMM9PARTA043845	72.98	101.78	32.24	Spink2	NM_183284	RefSeq_NM	coding	Profile16
ASMM9PARTA041448	10.89	21.23	5.93	Uba6	NM_172712	RefSeq_NM	coding	Profile16
ASMM9PARTA043526	10.74	21.64	8.28	Eif5	NM_178041	RefSeq_NM	coding	Profile16
ASMM9PARTA030679	30.98	47.69	19.19	Nek2	NM_010892	RefSeq_NM	coding	Profile16
ASMM9PARTA021279	82.77	124.54	41.04	Gm5465	NM_001034882	RefSeq_NM	coding	Profile16
ASMM9PARTA023405	17.6	23.85	8.28	Nxt1	NM_001110159	RefSeq_NM	coding	Profile16
ASMM9PARTA027588	7083.02	13718.8	5082.86	Eln	NM_007925	RefSeq_NM	coding	Profile16
ASMM9PARTA021529	38.39	84.14	11.14	Rap1gds1	NM_001040690	RefSeq_NM	coding	Profile16
ASMM9PARTA031704	12.04	24.53	5.93	Sytl4	NM_013757	RefSeq_NM	coding	Profile16
ASMM9PARTA028468	20.61	40	15.24	Mthfd2	NM_008638	RefSeq_NM	coding	Profile16
ASMM9PARTA032803	15.92	25.39	7.95	Smc1a	NM_019710	RefSeq_NM	coding	Profile16
ASMM9PARTA029305	137.46	341.74	16.54	Emp1	NM_010128	RefSeq_NM	coding	Profile16
ASMM9PARTA039467	11.32	31.11	5.93	Slc44a3	NM_145394	RefSeq_NM	coding	Profile16
ASMM9PARTA027617	34.05	87.49	12.26	Cdr2	NM_007672	RefSeq_NM	coding	Profile16
ASMM9PARTA023710	25.87	47.95	9.32	Zfp266	NM_001135019	RefSeq_NM	coding	Profile16
ASMM9PARTA028819	22.23	70.34	14.37	Tnfaip6	NM_009398	RefSeq_NM	coding	Profile16
ASMM9PARTA028676	149.31	668.63	54.13	Rbbp4	NM_009030	RefSeq_NM	coding	Profile16
ASMM9PARTA039727	29.76	92.2	11.89	Mall	NM_145532	RefSeq_NM	coding	Profile16
ASMM9PARTA044133	14.51	24.45	8.9	Ankrd17	NM_198010	RefSeq_NM	coding	Profile16
ASMM9PARTA040893	30.63	55.78	10.1	Fam40a	NM_153563	RefSeq_NM	coding	Profile16
ASMM9PARTA019664	46.9	102.62	27.26	BC057022	NM_001004180	RefSeq_NM	coding	Profile16
ASMM9PARTA030984	89.42	384.75	28.99	Slc4a1	NM_011403	RefSeq_NM	coding	Profile16
ASMM9PARTA036366	75.82	126.84	22.45	Tmem48	NM_028355	RefSeq_NM	coding	Profile16
ASMM9PARTA022318	12.3	19.2	6.82	Cenpf	NM_001081363	RefSeq_NM	coding	Profile16
ASMM9PARTA037451	1157.98	1622.41	592.51	4930579G24Rik	NM_029482	RefSeq_NM	coding	Profile16
ASMM9PARTA028181	8.31	17.07	5.93	Mmp14	NM_008608	RefSeq_NM	coding	Profile16
ASMM9PARTA043867	21.41	33.85	9.8	Zbed4	NM_181412	RefSeq_NM	coding	Profile16
ASMM9PARTA039565	73.34	181.1	14.88	Wt1	NM_144783	RefSeq_NM	coding	Profile16
ASMM9PARTA031779	2357.9	7441.85	863.39	Cldn5	NM_013805	RefSeq_NM	coding	Profile16
ASMM9PARTA034738	30.1	48.51	10.91	Sf3a1	NM_026175	RefSeq_NM	coding	Profile16
ASMM9PARTA037443	12.98	17.96	5.93	Polh	NM_030715	RefSeq_NM	coding	Profile16
ASMM9PARTA030607	54.3	188.52	19.29	Meox1	NM_010791	RefSeq_NM	coding	Profile16
ASMM9PARTA030674	27.57	84.88	11.89	Tfrc	NM_011638	RefSeq_NM	coding	Profile16
ASMM9PARTA028485	16.02	27.53	8.86	Prkar2a	NM_008924	RefSeq_NM	coding	Profile16
ASMM9PARTA027694	95.48	306.48	18.48	Fscn1	NM_007984	RefSeq_NM	coding	Profile16
ASMM9PARTA042295	14.05	29.74	8.81	Spty2d1	NM_175318	RefSeq_NM	coding	Profile16
ASMM9PARTA025584	28.98	64.37	11.2	Pls3	NM_001166453	RefSeq_NM	coding	Profile16
ASMM9PARTA028317	31.83	55.69	25.56	Kpnb1	NM_008379	RefSeq_NM	coding	Profile16
ASMM9PARTA028428	53.66	98.15	12.39	Lama2	NM_008481	RefSeq_NM	coding	Profile16
ASMM9PARTA041867	16.42	31.56	9.26	Fbxw8	NM_172721	RefSeq_NM	coding	Profile16
ASMM9PARTA029255	60.86	150.1	22.02	Phlda1	NM_009344	RefSeq_NM	coding	Profile16
ASMM9PARTA038680	15.11	40.83	9.83	Errfi1	NM_133753	RefSeq_NM	coding	Profile16
ASMM9PARTA029365	19.09	62.3	12.08	Apbb2	NM_009686	RefSeq_NM	coding	Profile16
ASMM9PARTA037840	179.13	584.5	29.35	Akap12	NM_031185	RefSeq_NM	coding	Profile16
ASMM9PARTA023702	142.5	247.58	38.32	Gspt1	NM_001130008	RefSeq_NM	coding	Profile16
ASMM9PARTA033436	152.67	335.89	63	Ccbp2	NM_021609	RefSeq_NM	coding	Profile16
ASMM9PARTA035485	13.57	20.48	7.62	Far1	NM_027379	RefSeq_NM	coding	Profile16
ASMM9PARTA030244	30.9	70.65	11.88	Gsr	NM_010344	RefSeq_NM	coding	Profile16
ASMM9PARTA029238	13.09	29.46	8.03	St3gal1	NM_009177	RefSeq_NM	coding	Profile16
ASMM9PARTA037291	24.76	76.2	16.13	Tmem116	NM_029912	RefSeq_NM	coding	Profile16
ASMM9PARTA028521	46.68	185.62	15.71	Meox2	NM_008584	RefSeq_NM	coding	Profile16
ASMM9PARTA033616	91.97	208.51	24.77	Pmepa1	NM_022995	RefSeq_NM	coding	Profile16
ASMM9PARTA024502	41.84	116.33	13.18	Smyd1	NM_001160127	RefSeq_NM	coding	Profile16
ASMM9PARTA024512	35.75	98.09	13.08	Tmem116	NM_001161626	RefSeq_NM	coding	Profile16
ASMM9PARTA042451	12.36	24.05	8.17	Gimap9	NM_174960	RefSeq_NM	coding	Profile16
ASMM9PARTA037922	41.48	77.86	13.02	Rnf111	NM_033604	RefSeq_NM	coding	Profile16
ASMM9PARTA021092	20.91	43.13	11.06	Fam134b	NM_001034851	RefSeq_NM	coding	Profile16
ASMM9PARTA039958	37.9	76.4	14.94	Mmgt1	NM_146234	RefSeq_NM	coding	Profile16
ASMM9PARTA030561	121.53	238.01	41.8	P4ha1	NM_011030	RefSeq_NM	coding	Profile16
ASMM9PARTA030075	35.82	62.21	12.16	Lyn	NM_010747	RefSeq_NM	coding	Profile16
ASMM9PARTA044673	13.85	20.23	6.97	Sgol2	NM_199007	RefSeq_NM	coding	Profile16
ASMM9PARTA027788	501.88	1240.58	126.42	Ccng2	NM_007635	RefSeq_NM	coding	Profile16
ASMM9PARTA023906	67.34	107.03	22.78	2810006K23Rik	NM_001134717	RefSeq_NM	coding	Profile16
ASMM9PARTA024961	13.24	21.75	9.39	Prepl	NM_001163622	RefSeq_NM	coding	Profile16
ASMM9PARTA039745	130.36	272.68	29.04	Gspt1	NM_146066	RefSeq_NM	coding	Profile16
ASMM9PARTA029518	31.42	66.46	11.37	Cldn3	NM_009902	RefSeq_NM	coding	Profile16
ASMM9PARTA031905	17.1	30.19	9.8	Tcf20	NM_013836	RefSeq_NM	coding	Profile16
ASMM9PARTA028266	1036.72	1969.34	363.71	Pfkl	NM_008826	RefSeq_NM	coding	Profile16
ASMM9PARTA036064	58.68	101.59	35.41	Lrrfip2	NM_027742	RefSeq_NM	coding	Profile16
ASMM9PARTA035814	35.97	193.04	17.85	6330406I15Rik	NM_027519	RefSeq_NM	coding	Profile16
ASMM9PARTA031579	107.75	223.6	17.07	Apoa2	NM_013474	RefSeq_NM	coding	Profile16
ASMM9PARTA041078	16.12	28.52	9.72	Nup133	NM_172288	RefSeq_NM	coding	Profile16
ASMM9PARTA035101	521.99	1035.99	134.22	Tmed9	NM_026211	RefSeq_NM	coding	Profile16
ASMM9PARTA038905	16.56	22.7	9.03	Ppp1r15b	NM_133819	RefSeq_NM	coding	Profile16
ASMM9PARTA029511	35.37	95.32	17.44	Smyd1	NM_009762	RefSeq_NM	coding	Profile16
ASMM9PARTA044786	88.34	1149.47	25.22	Pigs	NM_201406	RefSeq_NM	coding	Profile16
ASMM9PARTA042384	614.4	1319.96	199.59	Gimap4	NM_174990	RefSeq_NM	coding	Profile16
ASMM9PARTA041904	38.99	62.07	12.21	Eif4g3	NM_172703	RefSeq_NM	coding	Profile16
ASMM9PARTA020679	13.43	19.7	7.9	Usp40	NM_001033291	RefSeq_NM	coding	Profile16
ASMM9PARTA024573	136.67	288.58	89.07	Pum2	NM_001160219	RefSeq_NM	coding	Profile16
ASMM9PARTA029204	32.56	174.31	13.67	Serpina1a	NM_009243	RefSeq_NM	coding	Profile16
ASMM9PARTA022482	11.98	26.72	8.61	Lrch3	NM_001081255	RefSeq_NM	coding	Profile16
ASMM9PARTA032692	12.33	18.95	8.29	Mpp5	NM_019579	RefSeq_NM	coding	Profile16
ASMM9PARTA027827	48.38	104.91	30.25	Cd38	NM_007646	RefSeq_NM	coding	Profile16
ASMM9PARTA027977	2966.98	6248.45	473.23	Eno3	NM_007933	RefSeq_NM	coding	Profile16
ASMM9PARTA021833	83.4	196.58	53.09	Snca	NM_001042451	RefSeq_NM	coding	Profile16
ASMM9PARTA043288	24.63	34.31	10.17	1110018G07Rik	NM_178065	RefSeq_NM	coding	Profile16
ASMM9PARTA039141	15.36	26.77	10.34	Taok1	NM_144825	RefSeq_NM	coding	Profile16
ASMM9PARTA025632	16.14	22.99	8.27	Col4a3bp	NM_001164222	RefSeq_NM	coding	Profile16
ASMM9PARTA038739	47.15	86.15	14.56	Coro6	NM_139129	RefSeq_NM	coding	Profile16
ASMM9PARTA044292	23.02	49.47	11.11	Zhx2	NM_199449	RefSeq_NM	coding	Profile16
ASMM9PARTA027969	37.28	72.99	26.59	Nr3c1	NM_008173	RefSeq_NM	coding	Profile16
ASMM9PARTA033117	1736.15	3880.92	890.13	Dpt	NM_019759	RefSeq_NM	coding	Profile16
ASMM9PARTA027919	26.08	50.39	11.52	Mecom	NM_007963	RefSeq_NM	coding	Profile16
ASMM9PARTA036738	19.55	33.77	10.99	Arhgap12	NM_029277	RefSeq_NM	coding	Profile16
ASMM9PARTA027441	24.42	38.55	9.87	Smc3	NM_007790	RefSeq_NM	coding	Profile16
ASMM9PARTA042833	33.54	47.83	13.97	Olfml2b	NM_177068	RefSeq_NM	coding	Profile16
ASMM9PARTA033890	41.79	73.98	14.77	4930455C21Rik	NM_024273	RefSeq_NM	coding	Profile16
ASMM9PARTA041025	12.03	20.02	5.93	Kdm5b	NM_152895	RefSeq_NM	coding	Profile16
ASMM9PARTA028496	152.05	289.34	66.01	Ifngr2	NM_008338	RefSeq_NM	coding	Profile16
ASMM9PARTA038401	295.84	652.17	66.47	Higd1b	NM_080846	RefSeq_NM	coding	Profile16
ASMM9PARTA041414	144.19	547.73	46.03	Ankrd23	NM_153502	RefSeq_NM	coding	Profile16
ASMM9PARTA042387	265.7	537.27	164.64	Gimap4	NM_175048	RefSeq_NM	coding	Profile16
ASMM9PARTA021401	28.92	60.6	13.59	Sco1	NM_001040026	RefSeq_NM	coding	Profile16
ASMM9PARTA033795	18.93	36.11	9.61	Rhoj	NM_023275	RefSeq_NM	coding	Profile16
ASMM9PARTA023722	266.62	663.99	70.6	Fyn	NM_001122893	RefSeq_NM	coding	Profile16
ASMM9PARTA038147	38.96	60.24	12.32	Pabpc4	NM_130881	RefSeq_NM	coding	Profile16
ASMM9PARTA038288	183.26	360.82	53.23	Rtn4ip1	NM_130892	RefSeq_NM	coding	Profile16
ASMM9PARTA019964	18.06	32.33	9.09	2610507B11Rik	NM_001002004	RefSeq_NM	coding	Profile16
ASMM9PARTA019841	14.35	20.49	8.89	Pik3r6	NM_001004435	RefSeq_NM	coding	Profile16
ASMM9PARTA026309	13.98	19.51	8.56	Rbms3	NM_001172122	RefSeq_NM	coding	Profile16
ASMM9PARTA042563	23.29	35.34	9.62	Golim4	NM_175193	RefSeq_NM	coding	Profile16
ASMM9PARTA037776	16.74	33.93	11.14	P2rx5	NM_033321	RefSeq_NM	coding	Profile16
ASMM9PARTA027815	19.15	54.39	11.31	Fbn1	NM_007993	RefSeq_NM	coding	Profile16
ASMM9PARTA038325	28.79	62.16	14.37	Parvb	NM_133167	RefSeq_NM	coding	Profile16
ASMM9PARTA044228	21.58	52.99	9.17	Ece1	NM_199307	RefSeq_NM	coding	Profile16
ASMM9PARTA023683	17.39	40.02	8.76	Tec	NM_001113460	RefSeq_NM	coding	Profile16
ASMM9PARTA041203	43.17	67.82	26.08	Rhobtb2	NM_153514	RefSeq_NM	coding	Profile16
ASMM9PARTA038871	35.86	73.5	13.91	Enpp3	NM_134005	RefSeq_NM	coding	Profile16
ASMM9PARTA039068	35.74	76.85	14.47	Arap3	NM_139206	RefSeq_NM	coding	Profile16
ASMM9PARTA029560	302.74	43.09	7.4	Cnn1	NM_009922	RefSeq_NM	coding	Profile4
ASMM9PARTA037537	146.83	30.1	6.87	Mlana	NM_029993	RefSeq_NM	coding	Profile4
ASMM9PARTA034445	979.71	374.08	183.06	Grtp1	NM_025768	RefSeq_NM	coding	Profile4
ASMM9PARTA041365	83.65	19.06	5.93	Slc38a5	NM_172479	RefSeq_NM	coding	Profile4
ASMM9PARTA030509	15385.9	1053.18	98.64	Myl4	NM_010858	RefSeq_NM	coding	Profile4
ASMM9PARTA031026	324.68	84.73	21.26	Spink4	NM_011463	RefSeq_NM	coding	Profile4
ASMM9PARTA035930	222.36	94.55	50.9	Enkur	NM_027728	RefSeq_NM	coding	Profile4
ASMM9PARTA023610	38.12	16.93	6.78	Ercc1	NM_001127324	RefSeq_NM	coding	Profile4
ASMM9PARTA028105	32.16	14.3	5.93	Krt15	NM_008469	RefSeq_NM	coding	Profile4
ASMM9PARTA024424	25.4	13.66	5.93	Gpatch8	NM_001159492	RefSeq_NM	coding	Profile4
ASMM9PARTA020520	37.97	16.03	7.23	Aptx	NM_001025444	RefSeq_NM	coding	Profile4
ASMM9PARTA031589	140.48	61.42	26.03	Magel2	NM_013779	RefSeq_NM	coding	Profile4
ASMM9PARTA033054	21.91	12.05	5.93	2016-09-06	NM_019942	RefSeq_NM	coding	Profile4
ASMM9PARTA023296	122.92	56.76	26.57	Gm3448	NM_001123367	RefSeq_NM	coding	Profile4
ASMM9PARTA038808	1409.38	431.94	134.61	Acot2	NM_134188	RefSeq_NM	coding	Profile4
ASMM9PARTA027587	5391.15	2953.99	1462.51	Efnb3	NM_007911	RefSeq_NM	coding	Profile4
ASMM9PARTA019528	100.5	50.92	21.05	Utp14b	NM_001001981	RefSeq_NM	coding	Profile4
ASMM9PARTA039736	405.1	214.69	101.15	Ropn1l	NM_145852	RefSeq_NM	coding	Profile4
ASMM9PARTA038553	370.04	156.5	53.78	Sdsl	NM_133902	RefSeq_NM	coding	Profile4
ASMM9PARTA031572	2856.53	777.72	186.11	Acot1	NM_012006	RefSeq_NM	coding	Profile4
ASMM9PARTA041995	680.1	388.72	199.4	Mmgt2	NM_175002	RefSeq_NM	coding	Profile4
ASMM9PARTA036887	1139.61	618.39	298.91	Spata24	NM_029485	RefSeq_NM	coding	Profile4
ASMM9PARTA035939	569.51	312.06	138.89	Taf1d	NM_027261	RefSeq_NM	coding	Profile4
ASMM9PARTA037275	26.19	12.96	6.84	4833424O15Rik	NM_029425	RefSeq_NM	coding	Profile4
ASMM9PARTA021321	220.84	73.73	30.16	Rabgap1l	NM_001038621	RefSeq_NM	coding	Profile4
ASMM9PARTA036616	46.08	16.76	7.81	Ankrd45	NM_028664	RefSeq_NM	coding	Profile4
ASMM9PARTA020070	64.89	37.49	18.32	2016-09-10	NM_001024910	RefSeq_NM	coding	Profile4
ASMM9PARTA025133	50.15	18.25	5.93	Crb2	NM_001163566	RefSeq_NM	coding	Profile4
ASMM9PARTA030474	91.75	26.36	8.89	Nfe2l3	NM_010903	RefSeq_NM	coding	Profile4
ASMM9PARTA036191	234.26	116.37	63.11	Armc9	NM_027456	RefSeq_NM	coding	Profile4
ASMM9PARTA039242	183.69	35.2	9.76	Zfp52	NM_144515	RefSeq_NM	coding	Profile4
ASMM9PARTA040008	118.33	67.36	31.04	Zfp709	NM_145624	RefSeq_NM	coding	Profile4
ASMM9PARTA039399	60.33	19.88	8.54	Ccdc136	NM_145574	RefSeq_NM	coding	Profile4
ASMM9PARTA028982	30.1	16.79	7.71	Ptgs1	NM_008969	RefSeq_NM	coding	Profile4
ASMM9PARTA029427	399.78	201.13	115.18	Chrng	NM_009604	RefSeq_NM	coding	Profile4
ASMM9PARTA025333	85.14	23.73	7.48	Tnnt3	NM_001163666	RefSeq_NM	coding	Profile4
ASMM9PARTA025232	129.7	34.47	8.19	Tnnt3	NM_001163667	RefSeq_NM	coding	Profile4
ASMM9PARTA027109	25.27	13.32	5.93	Macf1	NM_001199136	RefSeq_NM	coding	Profile4
ASMM9PARTA037374	62.99	22.98	8.96	Ropn1	NM_030744	RefSeq_NM	coding	Profile4
ASMM9PARTA030126	624.34	236.9	76.76	Gna13	NM_010303	RefSeq_NM	coding	Profile4
ASMM9PARTA041362	31.12	16	7.88	Pus7l	NM_172437	RefSeq_NM	coding	Profile4
ASMM9PARTA041953	26.86	13.77	7.59	Serpinb1c	NM_173051	RefSeq_NM	coding	Profile4
ASMM9PARTA042006	215.42	63.89	13.03	Upk3b	NM_175309	RefSeq_NM	coding	Profile4
ASMM9PARTA032005	372.77	131.6	48.69	Vti1a	NM_016862	RefSeq_NM	coding	Profile4
ASMM9PARTA041660	84.87	41.25	20.43	Inadl	NM_172696	RefSeq_NM	coding	Profile4
ASMM9PARTA033325	238.66	83.85	22.67	Myoz1	NM_021508	RefSeq_NM	coding	Profile4
ASMM9PARTA032332	58.85	18.13	5.93	Msln	NM_018857	RefSeq_NM	coding	Profile4
ASMM9PARTA043606	63.15	40.92	25.05	Slc25a31	NM_178386	RefSeq_NM	coding	Profile4
ASMM9PARTA028786	125.6	55.12	17.82	Tnnc2	NM_009394	RefSeq_NM	coding	Profile4
ASMM9PARTA024630	305.46	179.96	88.31	Scmh1	NM_001159630	RefSeq_NM	coding	Profile4
ASMM9PARTA044352	81.37	56.61	39.56	Map6d1	NM_198599	RefSeq_NM	coding	Profile4
ASMM9PARTA039545	1731.62	733.09	375.03	Aif1l	NM_145144	RefSeq_NM	coding	Profile4
ASMM9PARTA031105	118.23	47.48	16.95	Ube2i	NM_011665	RefSeq_NM	coding	Profile4
ASMM9PARTA024418	88.37	35.42	15.78	Thap3	NM_001145929	RefSeq_NM	coding	Profile4
ASMM9PARTA023116	21.84	12.11	6.7	Odf2	NM_001113213	RefSeq_NM	coding	Profile4
ASMM9PARTA037197	186.53	120.37	72.99	Nxnl2	NM_029173	RefSeq_NM	coding	Profile4
ASMM9PARTA038919	168.27	90.25	46.44	Pex12	NM_134025	RefSeq_NM	coding	Profile4
ASMM9PARTA030187	372.81	167.17	55.68	Cma1	NM_010780	RefSeq_NM	coding	Profile4
ASMM9PARTA028515	22.33	10.74	5.93	Lgals7	NM_008496	RefSeq_NM	coding	Profile4
ASMM9PARTA025905	29.29	17.48	8.73	Atxn3	NM_001167914	RefSeq_NM	coding	Profile4
ASMM9PARTA032514	31.93	19.03	9.54	Pnliprp1	NM_018874	RefSeq_NM	coding	Profile4
ASMM9PARTA038024	22.77	13.55	8.05	Gpr45	NM_053107	RefSeq_NM	coding	Profile4
ASMM9PARTA032162	121.73	56.89	20.91	Polg2	NM_015810	RefSeq_NM	coding	Profile4
ASMM9PARTA022425	1563.32	559.53	153.71	Gm5483	NM_001082547	RefSeq_NM	coding	Profile4
ASMM9PARTA036425	42.89	25.02	12.13	Mlf1ip	NM_027973	RefSeq_NM	coding	Profile4
ASMM9PARTA030874	261.95	128.21	69.76	Pitpnm2	NM_011256	RefSeq_NM	coding	Profile4
ASMM9PARTA037143	81.48	37.91	13.54	Klhl24	NM_029436	RefSeq_NM	coding	Profile4
ASMM9PARTA038203	136.62	53.36	15.85	Lyve1	NM_053247	RefSeq_NM	coding	Profile4
ASMM9PARTA034092	39.54	19.62	10.7	Icam4	NM_023892	RefSeq_NM	coding	Profile4
ASMM9PARTA039537	21.15	13.07	8.36	Rad9b	NM_144912	RefSeq_NM	coding	Profile4
ASMM9PARTA029622	775.27	241.28	8.07	Clca1	NM_009899	RefSeq_NM	coding	Profile9
ASMM9PARTA038214	446.16	97.87	7.71	Ftcd	NM_080845	RefSeq_NM	coding	Profile9
ASMM9PARTA027371	191.72	46.83	5.93	Capn6	NM_007603	RefSeq_NM	coding	Profile9
ASMM9PARTA029057	21598.1	10591	630.41	Bex1	NM_009052	RefSeq_NM	coding	Profile9
ASMM9PARTA044672	15824.8	3250.8	183.76	Bex4	NM_212457	RefSeq_NM	coding	Profile9
ASMM9PARTA031065	102.85	54.56	5.93	Vrk1	NM_011705	RefSeq_NM	coding	Profile9
ASMM9PARTA041797	102.38	41.34	6.61	Creb5	NM_172728	RefSeq_NM	coding	Profile9
ASMM9PARTA030815	59.5	34.29	6.67	Tead2	NM_011565	RefSeq_NM	coding	Profile9
ASMM9PARTA024678	53.6	30.71	5.93	Dctd	NM_001161516	RefSeq_NM	coding	Profile9
ASMM9PARTA027611	1000.88	416.45	63.82	Cd1d1	NM_007639	RefSeq_NM	coding	Profile9
ASMM9PARTA030026	390.36	213.35	40.65	Hmga2	NM_010441	RefSeq_NM	coding	Profile9
ASMM9PARTA021502	630.04	310.1	72.79	Raph1	NM_001045513	RefSeq_NM	coding	Profile9
ASMM9PARTA027795	22162.2	7200.76	575.86	Cited1	NM_007709	RefSeq_NM	coding	Profile9
ASMM9PARTA036579	2889.15	1690.24	528.44	3110003A17Rik	NM_028440	RefSeq_NM	coding	Profile9
ASMM9PARTA037799	772.23	233.06	12.87	Clca2	NM_030601	RefSeq_NM	coding	Profile9
ASMM9PARTA041818	3185.61	1321.03	288.42	Tgif2	NM_173396	RefSeq_NM	coding	Profile9
ASMM9PARTA023182	6429.1	2117	183.42	Tnni1	NM_001112702	RefSeq_NM	coding	Profile9
ASMM9PARTA042876	1193.35	622.55	135.52	Psat1	NM_177420	RefSeq_NM	coding	Profile9
ASMM9PARTA030892	43.11	28.42	7.12	Vill	NM_011700	RefSeq_NM	coding	Profile9
ASMM9PARTA041421	52623	26419	4315.95	Myl9	NM_172118	RefSeq_NM	coding	Profile9
ASMM9PARTA033120	46.27	26.06	5.93	Cbln3	NM_019820	RefSeq_NM	coding	Profile9
ASMM9PARTA033398	822.69	315.4	16.32	Tnni1	NM_021467	RefSeq_NM	coding	Profile9
ASMM9PARTA023107	3402.99	1888.27	699.98	Ngfrap1	NM_001110233	RefSeq_NM	coding	Profile9
ASMM9PARTA038276	29.12	17.87	5.93	Tle6	NM_053254	RefSeq_NM	coding	Profile9
ASMM9PARTA038638	1283.98	481.72	113.3	Pygl	NM_133198	RefSeq_NM	coding	Profile9
ASMM9PARTA027495	111.77	42.37	8.01	Bmp7	NM_007557	RefSeq_NM	coding	Profile9
ASMM9PARTA020761	815.82	343.34	93.86	Tpd52	NM_001025261	RefSeq_NM	coding	Profile9
ASMM9PARTA031137	21307.9	15418.1	5759.78	Wbp5	NM_011712	RefSeq_NM	coding	Profile9
ASMM9PARTA031583	26.37	18.27	7.13	Gpr162	NM_013533	RefSeq_NM	coding	Profile9
ASMM9PARTA030437	6225.65	2701.89	345.24	Ncam1	NM_010875	RefSeq_NM	coding	Profile9
ASMM9PARTA032435	5890.32	3182.79	392.32	Wisp1	NM_018865	RefSeq_NM	coding	Profile9
ASMM9PARTA027754	787.58	344.25	40.79	Cd1d2	NM_007640	RefSeq_NM	coding	Profile9
ASMM9PARTA025134	69.69	31.51	7.65	Prom1	NM_001163584	RefSeq_NM	coding	Profile9
ASMM9PARTA038624	323.78	149.89	37.87	Rpp25	NM_133982	RefSeq_NM	coding	Profile9
ASMM9PARTA038009	107.03	63.95	20.64	Il23a	NM_031252	RefSeq_NM	coding	Profile9
ASMM9PARTA041167	51.57	33.37	6.5	Atf7ip2	NM_153123	RefSeq_NM	coding	Profile9
ASMM9PARTA022498	68.44	48.77	20.07	Gtf2ird1	NM_001081467	RefSeq_NM	coding	Profile9
ASMM9PARTA039623	1907.18	918.93	265.05	Pdk3	NM_145630	RefSeq_NM	coding	Profile9
ASMM9PARTA043771	87.36	38.55	8.08	Igf2bp2	NM_183029	RefSeq_NM	coding	Profile9
ASMM9PARTA038353	35.2	25.17	5.93	B3gnt5	NM_054052	RefSeq_NM	coding	Profile9
ASMM9PARTA029652	3835	2322.6	860.82	Ngfrap1	NM_009750	RefSeq_NM	coding	Profile9
ASMM9PARTA031067	41.15	20.28	6.77	Zfp26	NM_011753	RefSeq_NM	coding	Profile9
ASMM9PARTA020385	58.74	31.61	7.99	Timm9	NM_001024853	RefSeq_NM	coding	Profile9
ASMM9PARTA020994	119.77	41.62	7.84	Acsl3	NM_001033606	RefSeq_NM	coding	Profile9
ASMM9PARTA033767	242.79	144.87	50.3	Igf2bp3	NM_023670	RefSeq_NM	coding	Profile9
ASMM9PARTA030306	362.39	295.62	115.21	Myom1	NM_010867	RefSeq_NM	coding	Profile9
ASMM9PARTA025753	7330.72	4434.81	1397.54	Rbm3	NM_001166409	RefSeq_NM	coding	Profile9
ASMM9PARTA039380	45.05	21.26	6.64	Slc6a13	NM_144512	RefSeq_NM	coding	Profile9
ASMM9PARTA025980	21.7	16.93	6.97	Hnrnpf	NM_001166428	RefSeq_NM	coding	Profile9
ASMM9PARTA020216	2229.59	1529.51	416.2	Bclaf1	NM_001025392	RefSeq_NM	coding	Profile9
ASMM9PARTA025582	9340.14	5620.46	1748.06	Rbm3	NM_001166411	RefSeq_NM	coding	Profile9
ASMM9PARTA043534	1010.65	676.86	164.07	Ramp1	NM_178401	RefSeq_NM	coding	Profile9
ASMM9PARTA023845	369.03	120.55	15.05	Acsl3	NM_001136222	RefSeq_NM	coding	Profile9
ASMM9PARTA028630	76.29	51.13	8.45	Prom1	NM_008935	RefSeq_NM	coding	Profile9
ASMM9PARTA027248	1057.22	684.58	281.48	Ccdc136	NM_001201378	RefSeq_NM	coding	Profile9
ASMM9PARTA037132	32.65	20.35	5.93	Ccdc30	NM_029286	RefSeq_NM	coding	Profile9
ASMM9PARTA022788	84.27	51.16	10.34	Fam159a	NM_001099303	RefSeq_NM	coding	Profile9
ASMM9PARTA032310	6548.86	4827.49	2279.77	Prdx4	NM_016764	RefSeq_NM	coding	Profile9
ASMM9PARTA032483	1333.24	866.67	339.3	Ncs1	NM_019681	RefSeq_NM	coding	Profile9
ASMM9PARTA022577	122.58	80.62	28.31	Slc25a43	NM_001085497	RefSeq_NM	coding	Profile9
ASMM9PARTA033824	34.35	18.95	7.21	Rcan3	NM_022980	RefSeq_NM	coding	Profile9
ASMM9PARTA022657	317.07	157.25	48.83	Wdr86	NM_001081441	RefSeq_NM	coding	Profile9
ASMM9PARTA025813	23384	15638.7	6808.83	Rbm3	NM_001166410	RefSeq_NM	coding	Profile9
ASMM9PARTA032239	31.5	17.28	5.93	Dkk3	NM_015814	RefSeq_NM	coding	Profile9
ASMM9PARTA040299	178.52	71	10.49	Olfr608	NM_146756	RefSeq_NM	coding	Profile9
ASMM9PARTA025990	115.07	91.56	37.85	Rtel1	NM_001166666	RefSeq_NM	coding	Profile9
ASMM9PARTA042938	29.96	18.61	5.93	P4ha3	NM_177161	RefSeq_NM	coding	Profile9
ASMM9PARTA035104	437.94	317.72	147.5	Itgb3bp	NM_026348	RefSeq_NM	coding	Profile9
ASMM9PARTA022145	668.57	476.07	186.9	Trim55	NM_001081281	RefSeq_NM	coding	Profile9
ASMM9PARTA028768	622.04	190.98	15.81	Prrx2	NM_009116	RefSeq_NM	coding	Profile9
ASMM9PARTA036701	56.04	31.28	7.48	Acsl3	NM_028817	RefSeq_NM	coding	Profile9
ASMM9PARTA021252	91.95	52.35	9.36	Ccdc23	NM_001038998	RefSeq_NM	coding	Profile9
ASMM9PARTA020247	1394.95	1051.05	403.92	Cpsf6	NM_001013391	RefSeq_NM	coding	Profile9
ASMM9PARTA029393	83.69	52.06	9.03	Zfp105	NM_009544	RefSeq_NM	coding	Profile9
ASMM9PARTA029267	44136	20298.5	4998.67	Plagl1	NM_009538	RefSeq_NM	coding	Profile9
ASMM9PARTA036293	370.64	274.52	76.64	Pgm3	NM_028352	RefSeq_NM	coding	Profile9
ASMM9PARTA034878	367.48	253.67	72.93	Hmgn3	NM_026122	RefSeq_NM	coding	Profile9
ASMM9PARTA020116	240.18	195.62	89.08	Bbs12	NM_001008502	RefSeq_NM	coding	Profile9
ASMM9PARTA028393	3550.82	1682.07	365.53	Lta4h	NM_008517	RefSeq_NM	coding	Profile9
ASMM9PARTA035835	1117.31	571.16	73.27	Hddc2	NM_027168	RefSeq_NM	coding	Profile9
ASMM9PARTA037748	32.98	20.26	7.2	Trub1	NM_029839	RefSeq_NM	coding	Profile9
ASMM9PARTA020569	38.16	19.77	7.45	Thoc2	NM_001033422	RefSeq_NM	coding	Profile9
ASMM9PARTA043617	1408.37	613.73	150.08	Tmem108	NM_178638	RefSeq_NM	coding	Profile9
ASMM9PARTA024103	93.66	70.31	34.19	Atp13a3	NM_001128096	RefSeq_NM	coding	Profile9
ASMM9PARTA039862	78.48	52.16	9.31	Zfp810	NM_145612	RefSeq_NM	coding	Profile9
ASMM9PARTA044351	23.57	18.23	5.93	Tanc1	NM_198294	RefSeq_NM	coding	Profile9
ASMM9PARTA022624	205.84	159.32	48.65	Gtf2ird1	NM_001081463	RefSeq_NM	coding	Profile9
ASMM9PARTA038029	35.11	24.07	6.6	Pi15	NM_053191	RefSeq_NM	coding	Profile9
ASMM9PARTA020554	2495.41	1579.46	385.89	Bclaf1	NM_001025393	RefSeq_NM	coding	Profile9
ASMM9PARTA025224	85.44	52.19	9.6	Rabggtb	NM_001163479	RefSeq_NM	coding	Profile9
ASMM9PARTA022960	129.81	73.66	10.55	Ccdc8	NM_001101535	RefSeq_NM	coding	Profile9
ASMM9PARTA033460	888.3	638.13	290.86	Kcne1l	NM_021487	RefSeq_NM	coding	Profile9
ASMM9PARTA031848	168.44	97.63	35.51	Fbxo16	NM_015795	RefSeq_NM	coding	Profile9
ASMM9PARTA019740	431.27	194.96	60.94	Spin2	NM_001005370	RefSeq_NM	coding	Profile9
ASMM9PARTA025739	37.08	24.85	7.62	Vill	NM_001164567	RefSeq_NM	coding	Profile9
ASMM9PARTA035027	31.93	17.09	6.52	Spaca1	NM_026293	RefSeq_NM	coding	Profile9
ASMM9PARTA039663	32.27	19.7	7.62	BC027231	NM_145972	RefSeq_NM	coding	Profile9
ASMM9PARTA042632	482.37	284.47	77.52	Zfp947	NM_177596	RefSeq_NM	coding	Profile9
ASMM9PARTA037933	53.81	39.26	9.3	Maged2	NM_030700	RefSeq_NM	coding	Profile9
ASMM9PARTA028923	60.08	29.14	9.09	Sema3a	NM_009152	RefSeq_NM	coding	Profile9
ASMM9PARTA035259	1184.76	863.61	231.4	1500011H22Rik	NM_026883	RefSeq_NM	coding	Profile9
ASMM9PARTA042284	23939.8	12603.9	2639.97	Stbd1	NM_175096	RefSeq_NM	coding	Profile9
ASMM9PARTA037490	38.97	28.4	10.55	Ppp1r3g	NM_029628	RefSeq_NM	coding	Profile9
ASMM9PARTA020497	5055.29	3264.23	721.72	Gm5506	NM_001025388	RefSeq_NM	coding	Profile9
ASMM9PARTA035394	2414.3	1480.16	339.87	Nsmce2	NM_026746	RefSeq_NM	coding	Profile9
ASMM9PARTA032767	2521.01	1632.84	335.61	Prmt1	NM_019830	RefSeq_NM	coding	Profile9
ASMM9PARTA037174	1019.26	556.26	107.76	Arxes1	NM_029541	RefSeq_NM	coding	Profile9
ASMM9PARTA042178	30.82	29.79	27.25	Shisa4	NM_175259	RefSeq_NM	coding	Profile9
ASMM9PARTA032069	481.12	216.99	14.19	Gpc3	NM_016697	RefSeq_NM	coding	Profile9
ASMM9PARTA022645	48.8	33.08	10.39	Gm9705	NM_001100187	RefSeq_NM	coding	Profile9
ASMM9PARTA025772	177.5	109.61	12.17	Renbp	NM_001164704	RefSeq_NM	coding	Profile9
ASMM9PARTA020754	107.04	65.76	21.35	Rimbp3	NM_001033338	RefSeq_NM	coding	Profile9
ASMM9PARTA027146	21.98	15.51	5.93	Acvr1	NM_007394	RefSeq_NM	coding	Profile9
ASMM9PARTA034978	627.18	297.62	104.54	Zfp606	NM_026112	RefSeq_NM	coding	Profile9
ASMM9PARTA036158	54.7	40.76	11.03	Gpr173	NM_027543	RefSeq_NM	coding	Profile9
ASMM9PARTA033406	1440.46	747.44	139.66	Sap30	NM_021788	RefSeq_NM	coding	Profile9
ASMM9PARTA038263	7528.58	5442.07	2218.53	Tmem97	NM_133706	RefSeq_NM	coding	Profile9
ASMM9PARTA035493	286.92	197.03	37.74	Cep57	NM_026665	RefSeq_NM	coding	Profile9
ASMM9PARTA028490	47.25	29.32	8.91	Ptprk	NM_008983	RefSeq_NM	coding	Profile9
ASMM9PARTA037394	4072.34	2106.32	654.3	Arxes2	NM_029823	RefSeq_NM	coding	Profile9
ASMM9PARTA030778	659.23	297.21	16.26	Slc8a1	NM_011406	RefSeq_NM	coding	Profile9
ASMM9PARTA028347	1055	243.51	15.56	Hmgcs2	NM_008256	RefSeq_NM	coding	Profile9
ASMM9PARTA029874	124.32	69.66	10.9	Epha7	NM_010141	RefSeq_NM	coding	Profile9
ASMM9PARTA042619	64.4	43.55	9.77	Fam76b	NM_176836	RefSeq_NM	coding	Profile9
ASMM9PARTA028678	43514.2	10854.9	302.57	Nppa	NM_008725	RefSeq_NM	coding	Profile9
ASMM9PARTA033592	121.67	68.67	11.7	Renbp	NM_023132	RefSeq_NM	coding	Profile9
ASMM9PARTA034303	4717.37	2221.6	328.71	Bves	NM_024285	RefSeq_NM	coding	Profile9
ASMM9PARTA027244	1520.69	930.73	144.46	1700019E19Rik	NM_001199843	RefSeq_NM	coding	Profile9
ASMM9PARTA035307	464.1	230.64	23.79	Naa20	NM_026425	RefSeq_NM	coding	Profile9
ASMM9PARTA042654	264.22	160.25	53.9	Hopx	NM_175606	RefSeq_NM	coding	Profile9
ASMM9PARTA043748	67.6	49.73	14.54	8030462N17Rik	NM_178670	RefSeq_NM	coding	Profile9
ASMM9PARTA023423	285.38	129.46	20.01	Slc8a1	NM_001112798	RefSeq_NM	coding	Profile9
ASMM9PARTA021070	20.81	16.1	7.05	Lipt1	NM_001037918	RefSeq_NM	coding	Profile9
ASMM9PARTA043364	502.74	319.22	59.33	Reep3	NM_178606	RefSeq_NM	coding	Profile9
ASMM9PARTA027442	624.29	310.25	24.28	Csrp1	NM_007791	RefSeq_NM	coding	Profile9
ASMM9PARTA042656	79.18	41.19	9.76	Hist1h2aa	NM_175658	RefSeq_NM	coding	Profile9
ASMM9PARTA034905	1869.78	452.27	35.49	Ears2	NM_026140	RefSeq_NM	coding	Profile9
ASMM9PARTA031349	64.32	44.76	10.1	Zfp90	NM_011764	RefSeq_NM	coding	Profile9
ASMM9PARTA044266	932.85	607.75	168.94	Scd4	NM_183216	RefSeq_NM	coding	Profile9
ASMM9PARTA023795	61.35	31.86	9.03	BC048943	NM_001127685	RefSeq_NM	coding	Profile9
ASMM9PARTA037626	184.1	57.85	10.39	Krt7	NM_033073	RefSeq_NM	coding	Profile9
ASMM9PARTA040120	118.56	70.22	26.07	Lyplal1	NM_146106	RefSeq_NM	coding	Profile9
ASMM9PARTA039758	66.92	36.45	12.94	Spon1	NM_145584	RefSeq_NM	coding	Profile9
ASMM9PARTA038748	223.3	106.5	13.96	Crk	NM_133656	RefSeq_NM	coding	Profile9
ASMM9PARTA022695	554.96	200.46	38.06	Gm5416	NM_001082542	RefSeq_NM	coding	Profile9
ASMM9PARTA020252	3286.9	2267.23	1031.66	Dyrk2	NM_001014390	RefSeq_NM	coding	Profile9
ASMM9PARTA033771	19.68	15.61	7.63	Pank1	NM_023792	RefSeq_NM	coding	Profile9
ASMM9PARTA034986	235.65	139.05	14.59	Ccar1	NM_026201	RefSeq_NM	coding	Profile9
ASMM9PARTA037069	89.39	50.69	10.25	Clasp1	NM_029709	RefSeq_NM	coding	Profile9
ASMM9PARTA038451	89.37	58.98	14.42	Aipl1	NM_053245	RefSeq_NM	coding	Profile9
ASMM9PARTA041287	27.2	20.22	9.58	Pdxk	NM_172134	RefSeq_NM	coding	Profile9
ASMM9PARTA030802	283.68	151.35	21.69	Rnf2	NM_011277	RefSeq_NM	coding	Profile9
ASMM9PARTA022020	26.45	16.75	7.98	Dfnb59	NM_001080711	RefSeq_NM	coding	Profile9
ASMM9PARTA035258	277.94	162.73	23.82	Rasl11b	NM_026878	RefSeq_NM	coding	Profile9
ASMM9PARTA028318	132.59	44.15	8.75	Itih3	NM_008407	RefSeq_NM	coding	Profile9
ASMM9PARTA029412	493.63	200.19	17.82	Casq1	NM_009813	RefSeq_NM	coding	Profile9
ASMM9PARTA034356	4752.56	3484.12	1149.23	Dhrs7	NM_025522	RefSeq_NM	coding	Profile9
ASMM9PARTA031777	10905.4	4194.64	601.33	Gyg	NM_013755	RefSeq_NM	coding	Profile9
ASMM9PARTA023400	678.93	382.92	28.47	Eif4a2	NM_001123037	RefSeq_NM	coding	Profile9
ASMM9PARTA036299	64.9	42.44	16.29	1700057K13Rik	NM_028540	RefSeq_NM	coding	Profile9
ASMM9PARTA031140	1818.54	864.25	212.39	Xpa	NM_011728	RefSeq_NM	coding	Profile9
ASMM9PARTA033204	561.5	290.87	28.04	Angptl4	NM_020581	RefSeq_NM	coding	Profile9
ASMM9PARTA031840	243.59	136.97	15.81	Rabgap1l	NM_013862	RefSeq_NM	coding	Profile9
ASMM9PARTA029351	58.42	38.06	10.97	Tpd52	NM_009412	RefSeq_NM	coding	Profile9
ASMM9PARTA035900	34.44	22.67	9.14	Capns2	NM_027112	RefSeq_NM	coding	Profile9
ASMM9PARTA034063	24.11	16.25	7.95	Fbxo36	NM_025386	RefSeq_NM	coding	Profile9
ASMM9PARTA021781	238.43	103.31	20.68	Srsf5	NM_001079695	RefSeq_NM	coding	Profile9
ASMM9PARTA037181	27.24	18.75	8.44	Gpr172b	NM_029643	RefSeq_NM	coding	Profile9
ASMM9PARTA021666	23.39	17.18	8.32	Zfp869	NM_001039965	RefSeq_NM	coding	Profile9
ASMM9PARTA019967	30.26	19.92	9.07	Sirpb1a	NM_001002898	RefSeq_NM	coding	Profile9
ASMM9PARTA029022	91.91	69.15	24.85	Rgn	NM_009060	RefSeq_NM	coding	Profile9
ASMM9PARTA035713	2260.3	1565.31	761.06	Tmed10	NM_026775	RefSeq_NM	coding	Profile9
ASMM9PARTA032241	102.71	49.09	13.52	Comp	NM_016685	RefSeq_NM	coding	Profile9
ASMM9PARTA035894	714.99	405.12	64.17	Trnau1ap	NM_027925	RefSeq_NM	coding	Profile9
ASMM9PARTA037797	54.3	39.36	11.57	Cdk5rap3	NM_030248	RefSeq_NM	coding	Profile9
ASMM9PARTA022663	2763.92	924.91	100.19	Stfa1	NM_001082543	RefSeq_NM	coding	Profile9
ASMM9PARTA021454	50.81	38.19	15.38	Hnrnpa1	NM_001039129	RefSeq_NM	coding	Profile9
ASMM9PARTA025776	198.03	106.53	26.14	Gm5803	NM_001165971	RefSeq_NM	coding	Profile9
ASMM9PARTA030676	48.32	30.15	10.54	Mxi1	NM_010847	RefSeq_NM	coding	Profile9
ASMM9PARTA022398	2503.65	863.16	83.78	BC100530	NM_001082546	RefSeq_NM	coding	Profile9
ASMM9PARTA040782	2606.51	1744.06	715.4	Hbp1	NM_153198	RefSeq_NM	coding	Profile9
ASMM9PARTA033815	311.86	205.66	39.36	Ssbp2	NM_024186	RefSeq_NM	coding	Profile9
ASMM9PARTA030166	58.83	32.55	11.61	Gnmt	NM_010321	RefSeq_NM	coding	Profile9
ASMM9PARTA034981	1552.72	778.08	140.5	Retsat	NM_026159	RefSeq_NM	coding	Profile9
ASMM9PARTA025470	520.31	309.07	73.31	Maf1	NM_001164608	RefSeq_NM	coding	Profile9
