# Supplementary material for: Profiling analysis of long non-coding RNAs in early postnatal mouse hearts
Source: Sci Rep. 2017 Mar 7;7:43485. doi: 10.1038/srep43485 (PMC5339910; doi:10.1038/srep43485)
Supplement: Supplementary Table S5 [file srep43485-s6.xls]

## Sheet:  
Seqname	Source	RNAlength	Chrom	Strand	TxStart	TxEnd	Relationship	Associated_gene_acc	Associated_gene_name	Associated_protein_name
AF177020	NRED	421	chr6	+	30758295	30758716	intronic antisense	NM_017478	Copg2	coatomer subunit gamma-2
AK002799	predicted	920	chr2	-	32226386	32229919	natural antisense	NM_028412	Ciz1	cip1-interacting zinc finger protein
AK002941	fantom3	1133	chr17	+	30713244	30714374	bidirectional	NM_027060	Btbd9	BTB/POZ domain-containing protein 9
AK002941	fantom3	1133	chr17	+	30713244	30714374	bidirectional	NM_172618	Btbd9	BTB/POZ domain-containing protein 9
AK003212	fantom3	476	chr4	-	151306486	151306960	bidirectional	NM_172704	Dnajc11	dnaJ homolog subfamily C member 11
AK003491	fantom3	1292	chr12	+	110834014	110835306	bidirectional	NM_184109	Rtl1	retrotransposon-like protein 1
AK005859	fantom3	271	chr7	+	85992139	85992409	bidirectional	NM_029585	Det1	DET1 homolog
AK005972	predicted	819	chr2	-	6243314	6244126	natural antisense	NM_001080548	Usp6nl	USP6 N-terminal-like protein isoform b
AK006573	fantom3	460	chr12	-	77866273	77866732	natural antisense	NM_206534	Churc1	protein Churchill
AK006605	fantom3	1008	chr12	-	56699161	56700157	natural antisense	NM_020287	Insm2	insulinoma-associated protein 2
AK006636	fantom3	1601	chr2	-	119722547	119724141	natural antisense	NM_001164274	Mga	MAX gene-associated protein isoform 2
AK006636	fantom3	1601	chr2	-	119722547	119724141	natural antisense	NM_013720	Mga	MAX gene-associated protein isoform 1
AK006872	fantom3	523	chr17	-	29088805	29089327	bidirectional	NM_025888	Kctd20	BTB/POZ domain-containing protein KCTD20
AK007007	fantom3	1309	chr8	+	75072358	75073666	bidirectional	NM_027485	Med26	mediator of RNA polymerase II transcription
AK007104	fantom3	653	chr2	-	112105326	112105978	bidirectional	NM_133649	Slc12a6	solute carrier family 12 member 6 isoform 2
AK007918	lincRNA	1576	chr12	-	114525500	117100566	intronic antisense	NM_174885	Adam6a	a disintegrin and metalloprotease domain 6
AK007918	lincRNA	1576	chr12	-	114525500	117100566	intronic antisense	NM_001009545	Adam6b	a disintegrin and metalloproteinase domain
AK008031	fantom3	689	chr8	+	98412066	98412755	natural antisense	NM_010325	Got2	aspartate aminotransferase, mitochondrial
AK008481	fantom3	533	chr19	-	7024924	7026147	natural antisense	NM_007522	Bad	bcl2 antagonist of cell death
AK008951	fantom3	880	chr1	-	40737425	40738304	bidirectional	NM_001033289	Slc9a2	sodium/hydrogen exchanger 2
AK009105	fantom3	464	chr12	+	73889998	73890461	intronic sense-overlapping	NM_008910	Ppm1a	protein phosphatase 1A
AK011165	predicted	872	chr2	-	29724245	29725299	natural antisense	NM_207298	Cercam	glycosyltransferase 25 family member 3
AK013270	fantom3	300	chr4	-	99322408	99322704	bidirectional	NM_010425	Foxd3	forkhead box protein D3
AK014010	predicted	706	chr9	-	21759746	21760450	natural antisense	NM_025870	2310047B19Rik	hypothetical protein LOC66962
AK014219	fantom3	248	chr6	+	30758582	30758830	intronic antisense	NM_017478	Copg2	coatomer subunit gamma-2
AK015184	fantom3	1984	chrX	+	155997909	155999893	intronic sense-overlapping	NM_001033472	A830080D01Rik	hypothetical protein LOC382252
AK015627	fantom3	580	chr18	-	77303264	77303843	bidirectional	NM_001164167	Pias2	E3 SUMO-protein ligase PIAS2 isoform 2
AK015627	fantom3	580	chr18	-	77303264	77303843	bidirectional	NM_001164168	Pias2	E3 SUMO-protein ligase PIAS2 isoform 3
AK015627	fantom3	580	chr18	-	77303264	77303843	bidirectional	NM_001164169	Pias2	E3 SUMO-protein ligase PIAS2 isoform 4
AK015627	fantom3	580	chr18	-	77303264	77303843	bidirectional	NM_001164170	Pias2	E3 SUMO-protein ligase PIAS2 isoform 5
AK015627	fantom3	580	chr18	-	77303264	77303843	bidirectional	NM_008602	Pias2	E3 SUMO-protein ligase PIAS2 isoform 1
AK015850	fantom3	933	chr18	-	77302865	77303796	bidirectional	NM_001164167	Pias2	E3 SUMO-protein ligase PIAS2 isoform 2
AK015850	fantom3	933	chr18	-	77302865	77303796	bidirectional	NM_001164168	Pias2	E3 SUMO-protein ligase PIAS2 isoform 3
AK015850	fantom3	933	chr18	-	77302865	77303796	bidirectional	NM_001164169	Pias2	E3 SUMO-protein ligase PIAS2 isoform 4
AK015850	fantom3	933	chr18	-	77302865	77303796	bidirectional	NM_001164170	Pias2	E3 SUMO-protein ligase PIAS2 isoform 5
AK015850	fantom3	933	chr18	-	77302865	77303796	bidirectional	NM_008602	Pias2	E3 SUMO-protein ligase PIAS2 isoform 1
AK016171	fantom3	1059	chr3	+	96043793	96044849	natural antisense	NM_013549	Hist2h2aa1	histone H2A type 2-A
AK016171	fantom3	1059	chr3	+	96043793	96044849	natural antisense	NM_178212	Hist2h2aa2	histone H2A type 2-A
AK016171	fantom3	1059	chr3	+	96043793	96044849	bidirectional	NM_178216	Hist2h3c1	histone H3.2
AK016171	fantom3	1059	chr3	+	96043793	96044849	bidirectional	NM_054045	Hist2h3c2-ps	histone H3.2
AK017294	predicted	680	chr17	+	66426627	66427308	bidirectional	NM_001025572	Ankrd12	ankyrin repeat domain 12
AK018648	lincRNA	2725	chr12	-	103911226	103965543	exon sense-overlapping	NM_172584	Itpk1	inositol-tetrakisphosphate 1-kinase
AK020298	NRED	958	chr5	+	137943900	137944856	bidirectional	NM_028753	Pop7	ribonuclease P protein subunit p20
AK020381	fantom3	901	chr11	-	68504372	68505272	bidirectional	NM_175260	Myh10	myosin-10
AK020409	fantom3	1079	chr9	-	24525261	24526339	exon sense-overlapping	NM_194263	Tbx20	T-box transcription factor TBX20 isoform a
AK027953	fantom3	777	chr16	-	33251185	33251961	natural antisense	NM_080557	Snx4	sorting nexin-4
AK028923	fantom3	3173	chr3	-	52842506	52845677	natural antisense	NM_175386	Lhfp	lipoma HMGIC fusion partner precursor
AK029400	fantom3	1108	chr19	-	7024964	7026071	natural antisense	NM_007522	Bad	bcl2 antagonist of cell death
AK029639	NRED	806	chr15	+	27786062	27786867	intronic antisense	NM_001081302	Trio	triple functional domain protein
AK030551	fantom3	2561	chr3	+	110053112	110055674	natural antisense	NM_178891	Prmt6	protein arginine N-methyltransferase 6
AK031656	fantom3	3247	chr16	+	85900993	85904237	natural antisense	NM_011782	Adamts5	A disintegrin and metalloproteinase with
AK031663	fantom3	4795	chr3	+	37304233	37309028	natural antisense	NM_153561	Nudt6	nucleoside diphosphate-linked moiety X motif 6
AK032934	fantom3	3128	chr11	-	74974881	74978009	natural antisense	NM_001002764	Smg6	telomerase-binding protein EST1A
AK033335	fantom3	2593	chr14	-	58422515	58425108	natural antisense	NM_009119	Sap18	histone deacetylase complex subunit SAP18
AK033935	fantom3	1401	chr17	+	44242876	44244275	bidirectional	NM_199016	Enpp4	ectonucleotide pyrophosphatase/phosphodiesterase
AK034572	fantom3	1286	chr12	-	25392120	25393404	natural antisense	NM_009104	Rrm2	ribonucleoside-diphosphate reductase subunit M2
AK035848	fantom3	4045	chr17	+	80790183	80794229	natural antisense	NM_009231	Sos1	son of sevenless homolog 1
AK037866	fantom3	2904	chr1	-	165856589	165859494	bidirectional	NM_028776	Scyl3	protein-associating with the carboxyl-terminal
AK039971	fantom3	3540	chr9	+	26906135	26909928	natural antisense	NM_023277	Jam3	junctional adhesion molecule C precursor
AK040358	fantom3	1119	chr4	+	33334944	33336061	natural antisense	NM_001033225	Pnrc1	proline-rich nuclear receptor coactivator 1
AK041069	NRED	959	chr2	-	70499207	70500166	natural antisense	NM_027352	Gorasp2	Golgi reassembly-stacking protein 2
AK042183	fantom3	2885	chr14	+	79124644	79127528	natural antisense	NM_001081336	Dgkh	diacylglycerol kinase eta
AK043558	NRED	2452	chr18	-	33347837	33350288	natural antisense	NM_009793	Camk4	calcium/calmodulin-dependent protein kinase type
AK044210	NRED	1532	chr12	+	71212700	71214227	natural antisense	NM_008697	Nin	ninein isoform 2
AK044630	fantom3	2429	chr15	+	96291618	96294044	bidirectional	NM_028148	Scaf11	splicing factor, arginine/serine-rich 2,
AK048173	fantom3	2326	chr19	-	5920970	5923294	intronic sense-overlapping	NM_026772	Cdc42ep2	cdc42 effector protein 2
AK051120	fantom3	1297	chr7	+	4610261	4611556	natural antisense	NM_172894	Ppp6r1	serine/threonine-protein phosphatase 6
AK051612	fantom3	1954	chr6	-	83015364	83017315	natural antisense	NM_033606	Dqx1	ATP-dependent RNA helicase DQX1
AK052246	lincRNA	2600	chr2	-	58241054	58368683	exon sense-overlapping	NM_001110204	Acvr1	activin receptor type-1
AK052246	lincRNA	2600	chr2	-	58241054	58368683	exon sense-overlapping	NM_001110205	Acvr1	activin receptor type-1
AK052246	lincRNA	2600	chr2	-	58241054	58368683	exon sense-overlapping	NM_007394	Acvr1	activin receptor type-1
AK053095	fantom3	3922	chr12	-	104641094	104645015	natural antisense	NM_001177841	Otub2	ubiquitin thioesterase OTUB2 isoform 1
AK053095	fantom3	3922	chr12	-	104641094	104645015	natural antisense	NM_026580	Otub2	ubiquitin thioesterase OTUB2 isoform 2
AK053128	fantom3	2642	chr13	+	95793782	95796423	natural antisense	NM_001170669	Pde8b	phosphodiesterase 8B isoform 1
AK053128	fantom3	2642	chr13	+	95793782	95796423	natural antisense	NM_172263	Pde8b	phosphodiesterase 8B isoform 2
AK053186	fantom3	1612	chr7	-	63180140	63181753	natural antisense	NM_001164661	Cyfip1	cytoplasmic FMR1-interacting protein 1 isoform
AK053186	fantom3	1612	chr7	-	63180140	63181753	natural antisense	NM_001164662	Cyfip1	cytoplasmic FMR1-interacting protein 1 isoform
AK053186	fantom3	1612	chr7	-	63180140	63181753	natural antisense	NM_011370	Cyfip1	cytoplasmic FMR1-interacting protein 1 isoform
AK053742	fantom3	1355	chr5	+	134652215	134653579	natural antisense	NM_033572	Wbscr16	Williams-Beuren syndrome chromosomal region 16
AK054319	fantom3	1533	chr8	-	125790199	125791730	natural antisense	NM_020497	Zfp276	zinc finger protein 276
AK054532	NRED	695	chr19	-	43531933	43544248	natural antisense	NM_031396	Cnnm1	metal transporter CNNM1
AK076240	fantom3	2028	chr5	+	46093971	46095999	intronic antisense	NM_178142	Lcorl	ligand-dependent nuclear receptor
AK076393	fantom3	3288	chr1	-	193810716	193814002	natural antisense	NM_001177900	Rd3	protein RD3 isoform 2
AK076393	fantom3	3288	chr1	-	193810716	193814002	natural antisense	NM_023727	Rd3	protein RD3 isoform 1
AK076821	fantom3	725	chr3	+	151769621	151770345	intronic antisense	NM_016867	Gipc2	PDZ domain-containing protein GIPC2
AK078302	fantom3	787	chr11	+	53244073	53244859	natural antisense	NM_025352	Uqcrq	cytochrome b-c1 complex subunit 8
AK078985	fantom3	2393	chr8	-	114147539	114149930	natural antisense	NM_001168621	Znrf1	E3 ubiquitin-protein ligase ZNRF1 isoform a
AK078985	fantom3	2393	chr8	-	114147539	114149930	natural antisense	NM_001168622	Znrf1	E3 ubiquitin-protein ligase ZNRF1 isoform b
AK078985	fantom3	2393	chr8	-	114147539	114149930	natural antisense	NM_001168623	Znrf1	E3 ubiquitin-protein ligase ZNRF1 isoform c
AK078985	fantom3	2393	chr8	-	114147539	114149930	natural antisense	NM_133206	Znrf1	E3 ubiquitin-protein ligase ZNRF1 isoform a
AK079669	fantom3	1427	chr10	-	87932266	87933693	natural antisense	NM_011517	Sycp3	synaptonemal complex protein 3
AK079688	fantom3	1266	chr9	+	77393008	77394274	bidirectional	NM_001146048	Lrrc1	leucine-rich repeat-containing protein 1 isoform
AK080119	fantom3	1492	chr9	+	72535030	72536522	intronic sense-overlapping	NM_010890	Nedd4	E3 ubiquitin-protein ligase NEDD4
AK080295	fantom3	1072	chr9	+	65752489	65753533	intronic antisense	NM_019797	Trip4	activating signal cointegrator 1 isoform 1
AK080459	fantom3	935	chr4	+	114659872	114660804	bidirectional	NM_025647	Cmpk1	UMP-CMP kinase
AK080587	fantom3	1809	chr3	-	121424512	121426320	bidirectional	NM_010171	F3	tissue factor precursor
AK082774	fantom3	1241	chr11	+	57539175	57540413	intronic sense-overlapping	NM_134189	Galnt10	polypeptide N-acetylgalactosaminyltransferase
AK084235	fantom3	991	chr2	-	124907975	124908966	natural antisense	NM_175034	Slc24a5	sodium/potassium/calcium exchanger 5 precursor
AK084690	fantom3	208	chr7	+	20250805	20251009	bidirectional	NM_019649	Clptm1	cleft lip and palate transmembrane protein 1
AK084793	fantom3	2083	chr18	-	80481015	80483097	intronic antisense	NM_001164420	Pqlc1	PQ-loop repeat-containing protein 1 isoform b
AK084793	fantom3	2083	chr18	-	80481015	80483097	intronic antisense	NM_001164421	Pqlc1	PQ-loop repeat-containing protein 1 isoform b
AK084793	fantom3	2083	chr18	-	80481015	80483097	intronic antisense	NM_001164422	Pqlc1	PQ-loop repeat-containing protein 1 isoform b
AK084793	fantom3	2083	chr18	-	80481015	80483097	intronic antisense	NM_025861	Pqlc1	PQ-loop repeat-containing protein 1 isoform a
AK089271	fantom3	609	chr1	-	175349998	175350606	bidirectional	NM_001013779	Aim2	interferon-inducible protein AIM2
AK133080	NRED	493	chr11	-	79805811	79806303	bidirectional	NM_001163018	Suz12	polycomb protein Suz12 isoform 2
AK133080	NRED	493	chr11	-	79805811	79806303	bidirectional	NM_199196	Suz12	polycomb protein Suz12 isoform 1
AK133108	fantom3	3863	chr2	+	103601502	103605363	natural antisense	NM_001111289	Caprin1	caprin-1 isoform a
AK133108	fantom3	3863	chr2	+	103601502	103605363	natural antisense	NM_001111290	Caprin1	caprin-1 isoform b
AK133108	fantom3	3863	chr2	+	103601502	103605363	natural antisense	NM_016739	Caprin1	caprin-1 isoform a
AK133108	fantom3	3863	chr2	+	103601502	103605363	bidirectional	NM_153126	Nat10	N-acetyltransferase 10
AK135967	lincRNA	1333	chr12	+	25345570	25436601	intronic antisense	NM_001004455	Cys1	cystin-1
AK135967	lincRNA	1333	chr12	+	25345570	25436601	intronic antisense	NM_001161807	Cys1	cystin-1
AK135967	lincRNA	1333	chr12	+	25345570	25436601	intronic antisense	NM_138686	Cys1	cystin-1
AK135967	lincRNA	1333	chr12	+	25345570	25436601	exon sense-overlapping	NM_178357	Klf11	Krueppel-like factor 11
AK135967	lincRNA	1333	chr12	+	25345570	25436601	intronic sense-overlapping	NM_009104	Rrm2	ribonucleoside-diphosphate reductase subunit M2
AK136590	fantom3	882	chr19	-	39004478	39005358	bidirectional	NM_008234	Hells	lymphocyte-specific helicase
AK136738	fantom3	1322	chr3	-	96047474	96048795	bidirectional	NM_013549	Hist2h2aa1	histone H2A type 2-A
AK136738	fantom3	1322	chr3	-	96047474	96048795	bidirectional	NM_178212	Hist2h2aa2	histone H2A type 2-A
AK136811	predicted	3884	chr4	+	19543625	19547506	natural antisense	NM_177327	Wwp1	NEDD4-like E3 ubiquitin-protein ligase WWP1
AK137935	fantom3	1359	chr11	-	115441545	115442904	natural antisense	NM_001002929	Nup85	nuclear pore complex protein Nup85
AK138678	fantom3	1103	chr7	+	89029871	89030973	natural antisense	NM_013886	Hdgfrp3	hepatoma-derived growth factor-related protein
AK139321	lincRNA	2425	chr18	+	47118514	47393938	exon sense-overlapping	NM_178377	Commd10	COMM domain-containing protein 10
AK139431	fantom3	1737	chr18	-	61713892	61715627	natural antisense	NM_146087	Csnk1a1	casein kinase I isoform alpha
AK140346	fantom3	1978	chr17	-	56395072	56397044	natural antisense	NM_010192	Fem1a	protein fem-1 homolog A-A
AK140515	fantom3	1447	chr7	-	87233870	87235317	natural antisense	NM_001145999	Zfp710	zinc finger protein 710 isoform a
AK140515	fantom3	1447	chr7	-	87233870	87235317	natural antisense	NM_001146000	Zfp710	zinc finger protein 710 isoform b
AK140515	fantom3	1447	chr7	-	87233870	87235317	natural antisense	NM_175433	Zfp710	zinc finger protein 710 isoform a
AK140852	fantom3	5125	chr7	-	109151168	109156291	natural antisense	NM_133947	Numa1	nuclear mitotic apparatus protein 1
AK141406	fantom3	2558	chr15	-	96233393	96235949	natural antisense	NM_175251	Arid2	AT rich interactive domain 2 (ARID, RFX-like)
AK141927	fantom3	3632	chr11	+	109315365	109318996	natural antisense	NM_001029842	Slc16a6	monocarboxylate transporter 7 isoform a
AK141927	fantom3	3632	chr11	+	109315365	109318996	natural antisense	NM_134038	Slc16a6	monocarboxylate transporter 7 isoform b
AK142117	NRED	1655	chr2	-	164703593	164705247	natural antisense	NM_146129	Pcif1	phosphorylated CTD-interacting factor 1
AK142264	fantom3	1202	chr16	+	94943500	94975045	natural antisense	NM_001025584	Kcnj6	G protein-activated inward rectifier potassium
AK142420	fantom3	3498	chr2	-	61546125	61549625	bidirectional	NM_021526	Psmd14	26S proteasome non-ATPase regulatory subunit 14
AK142640	fantom3	2199	chr6	-	83110183	83112382	natural antisense	NM_027948	1700003E16Rik	hypothetical protein LOC71837
AK142996	fantom3	1160	chr5	-	97425226	97426383	bidirectional	NM_080708	Bmp2k	BMP-2-inducible protein kinase
AK143157	fantom3	1352	chr17	-	3512264	3513616	natural antisense	NM_001122998	Tiam2	T-lymphoma invasion and metastasis-inducing
AK143157	fantom3	1352	chr17	-	3512264	3513616	natural antisense	NM_011878	Tiam2	T-lymphoma invasion and metastasis-inducing
AK144519	fantom3	1102	chr17	+	25150630	25151732	natural antisense	NM_020608	Cramp1l	protein cramped-like
AK144919	fantom3	2595	chr2	-	152050396	152052999	natural antisense	NM_007788	Csnk2a1	casein kinase II subunit alpha
AK145056	fantom3	556	chr8	+	74999345	74999887	bidirectional	NM_138585	Cherp	calcium homeostasis endoplasmic reticulum
AK145240	fantom3	485	chr13_random	-	31098	31582	bidirectional	NM_028245	Zfp131	zinc finger protein 131
AK145274	fantom3	398	chr11	-	95895795	95896196	bidirectional	NM_033568	Snf8	vacuolar-sorting protein SNF8
AK146114	fantom3	442	chr4	-	154338017	154338458	natural antisense	NM_172990	Pank4	pantothenate kinase 4
AK148433	fantom3	3277	chr5	+	114310169	114313445	intronic antisense	NM_011779	Coro1c	coronin-1C
AK148589	fantom3	1977	chr8	+	128952335	128954311	natural antisense	NM_001159907	Tarbp1	TAR (HIV-1) RNA binding protein 1
AK153716	fantom3	1653	chr2	+	75520238	75521889	intronic antisense	NM_010902	Nfe2l2	nuclear factor erythroid 2-related factor 2
AK153769	fantom3	1049	chr19	-	53603098	53604145	natural antisense	NM_001085390	Dusp5	dual specificity protein phosphatase 5
AK155038	fantom3	5202	chr4	+	90994732	90999937	intronic antisense	NM_001177883	Elavl2	ELAV-like protein 2 isoform 4
AK155038	fantom3	5202	chr4	+	90994732	90999937	intronic antisense	NM_010486	Elavl2	ELAV-like protein 2 isoform 2
AK155038	fantom3	5202	chr4	+	90994732	90999937	intronic antisense	NM_207685	Elavl2	ELAV-like protein 2 isoform 1
AK155038	fantom3	5202	chr4	+	90994732	90999937	intronic antisense	NM_207686	Elavl2	ELAV-like protein 2 isoform 3
AK155514	fantom3	3802	chr2	+	38446325	38450126	natural antisense	NM_011187	Psmb7	proteasome subunit beta type-7 precursor
AK156384	fantom3	3519	chr10	+	13265662	13269180	natural antisense	NM_001164195	Pex3	peroxisomal biogenesis factor 3 isoform 2
AK156384	fantom3	3519	chr10	+	13265662	13269180	natural antisense	NM_019961	Pex3	peroxisomal biogenesis factor 3 isoform 1
AK157495	fantom3	2920	chr5	-	27522494	27525408	intronic antisense	NM_001198886	Dpp6	dipeptidyl aminopeptidase-like protein 6 isoform
AK157495	fantom3	2920	chr5	-	27522494	27525408	intronic antisense	NM_010075	Dpp6	dipeptidyl aminopeptidase-like protein 6 isoform
AK157495	fantom3	2920	chr5	-	27522494	27525408	intronic antisense	NM_207282	Dpp6	dipeptidyl aminopeptidase-like protein 6 isoform
AK157695	fantom3	1707	chr15	-	4026218	4027923	intronic antisense	NM_024188	Oxct1	succinyl-CoA:3-ketoacid-coenzyme A transferase
AK158824	fantom3	1128	chr5	-	72071506	72091063	bidirectional	NM_008069	Gabrb1	gamma-aminobutyric acid receptor subunit beta-1
AK163524	NRED	1014	chr8	+	14090484	14091495	bidirectional	NM_001034862	Erich1	glutamate-rich 1
AK163529	fantom3	1357	chr2	+	130490088	130491444	natural antisense	NM_029832	Ddrgk1	DDRGK domain-containing protein 1 precursor
AK170699	fantom3	2516	chr10	-	33650635	33653146	intronic sense-overlapping	NM_028287	Zufsp	zinc finger with UFM1-specific peptidase domain
AK210072	predicted	402	chr6	+	48014749	48017359	natural antisense	NM_001163475	Zfp746	zinc finger protein 746
AW121278	lincRNA	199	chr1	+	19142879	19143074	intronic sense-overlapping	NM_153154	Tcfap2d	transcription factor AP-2-delta
BB287387	lincRNA	269	chr4	-	116274210	116274346	exon sense-overlapping	NM_001081475	Nasp	nuclear autoantigenic sperm protein isoform 1
BB287387	lincRNA	269	chr4	-	116274210	116274346	exon sense-overlapping	NM_016777	Nasp	nuclear autoantigenic sperm protein isoform 2
BC006028	predicted	1404	chr19	+	46963497	46984045	natural antisense	NM_001164363	Nt5c2	cytosolic purine 5'-nucleotidase isoform 1
BC006028	predicted	1404	chr19	+	46963497	46984045	natural antisense	NM_001164365	Nt5c2	cytosolic purine 5'-nucleotidase isoform 2
BC006028	predicted	1404	chr19	+	46963497	46984045	natural antisense	NM_029810	Nt5c2	cytosolic purine 5'-nucleotidase isoform 3
BC028549	NRED	904	chr11	-	68621643	68622499	natural antisense	NM_175260	Myh10	myosin-10
BC030672	NRED	1452	chr2	+	3383562	3384959	intronic antisense	NM_022724	Suv39h2	histone-lysine N-methyltransferase SUV39H2
BC048721	NRED	1543	chr12	+	28021864	28023379	natural antisense	NM_009234	Sox11	transcription factor SOX-11
BC050203	predicted	1844	chr2	+	51992344	51994199	natural antisense	NM_010889	Neb	nebulin
BC050849	lincRNA	3157	chr18	+	11791784	11901325	exon sense-overlapping	NM_001081223	Rbbp8	retinoblastoma-binding protein 8
BC051593	predicted	696	chr11	+	120317914	120319243	natural antisense	NM_025560	1810049H13Rik	hypothetical protein LOC66431
BC052538	predicted	1706	chr11	+	98854260	98862161	natural antisense	NM_011623	Top2a	DNA topoisomerase 2-alpha
BC060148	NRED	2386	chr18	-	11813928	11816293	bidirectional	NM_001081223	Rbbp8	retinoblastoma-binding protein 8
BC064123	NRED	872	chr10	-	13870340	13871180	natural antisense	NM_010437	Hivep2	transcription factor HIVEP2
BY213018	lincRNA	367	chr15	+	101084699	101100677	exon sense-overlapping	NM_010444	Nr4a1	nuclear receptor subfamily 4 group A member 1
CB193518	lincRNA	892	chr10	-	9161882	9348161	exon sense-overlapping	NM_177271	Samd5	sterile alpha motif domain-containing protein 5
CX562415	lincRNA	778	chr9	-	56501488	56644105	exon sense-overlapping	NM_181074	Lingo1	leucine-rich repeat and immunoglobulin-like
ENSMUST00000032395	Ensembl	858	chr10	+	59269304	59270162	intronic sense-overlapping	NM_144822	Cbara1	calcium uptake protein 1, mitochondrial
ENSMUST00000047953	Ensembl	1729	chr6	+	148893388	148895643	natural antisense	NM_019643	Fam60a	family with sequence similarity 60, member A
ENSMUST00000049183	Ensembl	880	chr6	-	130099123	130112587	intronic sense-overlapping	NM_010646	Klra12	killer cell lectin-like receptor subfamily A,
ENSMUST00000049183	Ensembl	880	chr6	-	130099123	130112587	exon sense-overlapping	NM_008461	Klra14	killer cell lectin-like receptor subfamily A,
ENSMUST00000049183	Ensembl	880	chr6	-	130099123	130112587	intronic sense-overlapping	NM_013793	Klra15	killer cell lectin-like receptor, subfamily A,
ENSMUST00000049183	Ensembl	880	chr6	-	130099123	130112587	intronic sense-overlapping	NM_053152	Klra22	killer cell lectin-like receptor subfamily A,
ENSMUST00000059673	Ensembl	792	chr6	+	116123651	116124512	intronic antisense	NM_177412	Tmcc1	transmembrane and coiled-coil domains protein 1
ENSMUST00000062522	Ensembl	2988	chr8	+	94324313	94331438	natural antisense	NM_008393	Irx3	iroquois-class homeodomain protein IRX-3
ENSMUST00000064809	Ensembl	1577	chr3	+	115418067	115419645	bidirectional	NM_007901	S1pr1	sphingosine 1-phosphate receptor 1
ENSMUST00000068548	Ensembl	1417	chr11	+	67735877	67737294	bidirectional	NM_173754	Usp43	ubiquitin carboxyl-terminal hydrolase 43
ENSMUST00000073196	Ensembl	648	chr1	-	19143390	19144047	intronic antisense	NM_153154	Tcfap2d	transcription factor AP-2-delta
ENSMUST00000073495	Ensembl	1065	chr4	-	111479962	111481031	intronic antisense	NM_026470	Spata6	spermatogenesis-associated protein 6 precursor
ENSMUST00000074648	Ensembl	270	chr13	-	8289091	8289361	intronic antisense	NM_052977	Adarb2	double-stranded RNA-specific editase B2
ENSMUST00000077174	Ensembl	333	chr7	+	117670305	117670638	intronic antisense	NM_177324	Sbf2	SET-binding factor 2
ENSMUST00000082148	Ensembl	1076	chr17	+	8589493	8615589	exon sense-overlapping	NM_001161832	T2	brachyury 2
ENSMUST00000085507	Ensembl	1071	chr14	+	122517159	122518231	intronic sense-overlapping	NM_080556	Tm9sf2	transmembrane 9 superfamily member 2 precursor
ENSMUST00000088671	Ensembl	891	chr1	+	9564656	9565730	intronic sense-overlapping	NM_175236	Adhfe1	hydroxyacid-oxoacid transhydrogenase,
ENSMUST00000089931	Ensembl	891	chr16	-	94463880	94464954	intronic sense-overlapping	NM_139145	Hlcs	biotin--protein ligase
ENSMUST00000098472	Ensembl	3229	chr8	+	98330872	98334101	natural antisense	NM_001205226	Cnot1	CCR4-NOT transcription complex subunit 1 isoform
ENSMUST00000098472	Ensembl	3229	chr8	+	98330872	98334101	natural antisense	NM_153164	Cnot1	CCR4-NOT transcription complex subunit 1 isoform
ENSMUST00000098472	Ensembl	3229	chr8	+	98330872	98334101	natural antisense	NM_178078	Cnot1	CCR4-NOT transcription complex subunit 1 isoform
ENSMUST00000099699	Ensembl	1225	chr2	+	92869504	92873596	intronic antisense	NM_001177536	Prdm11	PR domain containing 11
ENSMUST00000111270	Ensembl	2909	chr2	+	92868112	92873569	intronic antisense	NM_001177536	Prdm11	PR domain containing 11
ENSMUST00000117387	Ensembl	310	chr11	-	48901735	48902045	intronic antisense	NM_008330	Ifi47	interferon gamma inducible protein 47
ENSMUST00000117387	Ensembl	310	chr11	-	48901735	48902045	intronic antisense	NM_010999	Olfr56	olfactory receptor 56
ENSMUST00000117464	Ensembl	599	chrX	+	19968834	19969627	intronic sense-overlapping	NM_133669	Rp2h	protein XRP2
ENSMUST00000117478	Ensembl	868	chr5	-	83728609	83729477	intronic sense-overlapping	NM_153801	Tecrl	trans-2,3-enoyl-CoA reductase-like
ENSMUST00000117655	Ensembl	780	chr4	+	146561816	146562596	intronic sense-overlapping	NM_001039209	Gm13152	hypothetical protein LOC195531
ENSMUST00000117843	Ensembl	938	chr7	+	108386854	108387792	intronic sense-overlapping	NM_001146010	Fchsd2	FCH and double SH3 domains protein 2 isoform 2
ENSMUST00000117843	Ensembl	938	chr7	+	108386854	108387792	intronic sense-overlapping	NM_199012	Fchsd2	FCH and double SH3 domains protein 2 isoform 1
ENSMUST00000117850	Ensembl	1558	chrX	-	36258247	36259805	intronic antisense	NM_183126	6030498E09Rik	hypothetical protein LOC77883
ENSMUST00000117877	Ensembl	1304	chr4	+	20318242	20319546	intronic antisense	NM_172987	Nkain3	sodium/potassium-transporting ATPase subunit
ENSMUST00000118168	Ensembl	334	chr13	-	23838034	23838368	bidirectional	NM_175664	Hist1h2bb	histone H2B type 1-B
ENSMUST00000118290	Ensembl	623	chr8	-	74441100	74441723	natural antisense	NM_001166645	Zfp882	zinc finger protein 882
ENSMUST00000118441	Ensembl	627	chr4	-	146460466	146461093	intronic antisense	NM_027285	1700029I01Rik	hypothetical protein LOC70005
ENSMUST00000118513	Ensembl	1354	chrX	-	103836719	103838073	intronic antisense	NM_001033541	Gm5127	hypothetical protein B130007I08
ENSMUST00000118595	Ensembl	550	chr4	+	83346987	83347940	intronic sense-overlapping	NM_001081012	4930473A06Rik	hypothetical protein LOC320226
ENSMUST00000118665	Ensembl	1448	chr7	+	13188544	13189992	intronic antisense	NM_001104644	Vmn2r53	vomeronasal 2, receptor 53
ENSMUST00000118714	Ensembl	1884	chr2	-	57124974	57128097	intronic antisense	NM_001145820	Gpd2	glycerol-3-phosphate dehydrogenase,
ENSMUST00000118714	Ensembl	1884	chr2	-	57124974	57128097	intronic antisense	NM_010274	Gpd2	glycerol-3-phosphate dehydrogenase,
ENSMUST00000118825	Ensembl	364	chr18	-	39501254	39501618	intronic antisense	NM_175164	Arhgap26	rho GTPase-activating protein 26
ENSMUST00000118921	Ensembl	852	chr4	+	19225479	19226331	intronic sense-overlapping	NM_013927	Cngb3	cyclic nucleotide-gated cation channel beta-3
ENSMUST00000119037	Ensembl	967	chr4	-	136164754	136165721	bidirectional	NM_026300	4930549C01Rik	hypothetical protein LOC67663
ENSMUST00000119277	Ensembl	646	chr4	-	146998348	146998994	intronic sense-overlapping	NM_145078	2610305D13Rik	hypothetical protein LOC112422
ENSMUST00000119322	Ensembl	826	chr2	+	5077437	5078263	intronic sense-overlapping	NM_028804	Ccdc3	coiled-coil domain-containing protein 3
ENSMUST00000119442	Ensembl	987	chr2	-	24848876	24849863	intronic antisense	NM_146251	Pnpla7	patatin-like phospholipase domain-containing
ENSMUST00000119643	Ensembl	1055	chrX	-	71380471	71381526	intronic antisense	NM_008106	Opn1mw	medium-wave-sensitive opsin 1
ENSMUST00000119716	Ensembl	643	chr4	+	146145524	146146167	intronic sense-overlapping	NM_001177545	Zfp600	zinc finger protein 600
ENSMUST00000119716	Ensembl	643	chr4	+	146145524	146146167	intronic sense-overlapping	NM_001177546	Zfp600	zinc finger protein 600
ENSMUST00000119766	Ensembl	532	chr11	+	33338448	33338980	intronic antisense	NM_023146	Ranbp17	ran-binding protein 17
ENSMUST00000119775	Ensembl	1136	chr15	-	77273714	77274850	intronic sense-overlapping	NM_001024848	Apol7b	apolipoprotein L 7b
ENSMUST00000119782	Ensembl	321	chr11	+	102407015	102407336	intronic antisense	NM_001159492	Gpatch8	G patch domain containing 8
ENSMUST00000119862	Ensembl	773	chr4	+	147405662	147406435	intronic antisense	NM_011929	Clcn6	chloride transport protein 6
ENSMUST00000119877	Ensembl	240	chr1	-	8782003	8782243	intronic sense-overlapping	NM_027671	Sntg1	gamma-1-syntrophin
ENSMUST00000119920	Ensembl	637	chr4	+	145279744	145280381	intronic sense-overlapping	NM_001103158	Gm13242	hypothetical protein LOC100041379
ENSMUST00000120017	Ensembl	1066	chr4	-	111479962	111481028	intronic antisense	NM_026470	Spata6	spermatogenesis-associated protein 6 precursor
ENSMUST00000120025	Ensembl	1569	chr17	-	47757719	47759288	intronic antisense	NM_020048	Med20	mediator of RNA polymerase II transcription
ENSMUST00000120043	Ensembl	349	chrX	+	46511399	46511748	intronic antisense	NM_145951	Enox2	ecto-NOX disulfide-thiol exchanger 2
ENSMUST00000120184	Ensembl	1577	chr3	-	112950573	112959645	exon sense-overlapping	NM_001190403	Amy2b	amylase 2b isoform 1
ENSMUST00000120184	Ensembl	1577	chr3	-	112950573	112959645	exon sense-overlapping	NM_001190404	Amy2b	amylase 2b isoform 2
ENSMUST00000120430	Ensembl	1597	chr8	-	78235498	78237095	intronic antisense	NM_001164235	1700007B14Rik	hypothetical protein LOC71831
ENSMUST00000120430	Ensembl	1597	chr8	-	78235498	78237095	intronic antisense	NM_027944	1700007B14Rik	hypothetical protein LOC71831
ENSMUST00000120487	Ensembl	468	chr11	-	54559858	54560326	intronic sense-overlapping	NM_178626	Cdc42se2	CDC42 small effector protein 2
ENSMUST00000120526	Ensembl	478	chr10	-	42050591	42051069	intronic sense-overlapping	NM_145743	Lace1	lactation elevated protein 1
ENSMUST00000120619	Ensembl	635	chr5	+	21195358	21195993	intronic antisense	NM_178728	Napepld	N-acyl-phosphatidylethanolamine-hydrolyzing
ENSMUST00000120659	Ensembl	356	chr4	-	49759602	49760118	intronic sense-overlapping	NM_001033351	Grin3a	glutamate receptor ionotropic, NMDA3A
ENSMUST00000120716	Ensembl	279	chr5	+	84552337	84552616	intronic antisense	NM_007937	Epha5	ephrin type-A receptor 5
ENSMUST00000120831	Ensembl	550	chr3	+	57332153	57332703	intronic antisense	NM_001168281	Wwtr1	WW domain-containing transcription regulator
ENSMUST00000120831	Ensembl	550	chr3	+	57332153	57332703	intronic antisense	NM_133784	Wwtr1	WW domain-containing transcription regulator
ENSMUST00000120842	Ensembl	637	chr5	-	107810399	107811036	intronic antisense	NM_054054	Brdt	bromodomain testis-specific protein isoform A
ENSMUST00000120888	Ensembl	464	chrX	-	148477591	148478055	intronic antisense	NM_019710	Smc1a	structural maintenance of chromosomes protein
ENSMUST00000120920	Ensembl	522	chr19	-	40635026	40635548	intronic sense-overlapping	NM_019698	Aldh18a1	delta-1-pyrroline-5-carboxylate synthase isoform
ENSMUST00000120920	Ensembl	522	chr19	-	40635026	40635548	intronic sense-overlapping	NM_153554	Aldh18a1	delta-1-pyrroline-5-carboxylate synthase isoform
ENSMUST00000120969	Ensembl	637	chr4	+	146414793	146415430	intronic sense-overlapping	NM_027285	1700029I01Rik	hypothetical protein LOC70005
ENSMUST00000120969	Ensembl	637	chr4	+	146414793	146415430	intronic sense-overlapping	NM_001177767	Gm13138	predicted gene 13138
ENSMUST00000120969	Ensembl	637	chr4	+	146414793	146415430	intronic sense-overlapping	NM_009051	Rex2	reduced expression 2
ENSMUST00000121058	Ensembl	557	chr3	+	95334339	95334896	intronic sense-overlapping	NM_021281	Ctss	cathepsin S preproprotein
ENSMUST00000121195	Ensembl	360	chr2	+	156994555	156994915	intronic antisense	NM_011249	Rbl1	retinoblastoma-like protein 1 isoform 1
ENSMUST00000121383	Ensembl	1016	chr4	-	107000088	107001104	intronic antisense	NM_001205156	Yipf1	protein YIPF1 isoform 2
ENSMUST00000121383	Ensembl	1016	chr4	-	107000088	107001104	intronic antisense	NM_145550	Yipf1	protein YIPF1 isoform 1
ENSMUST00000121434	Ensembl	1031	chr2	+	131925604	131926635	intronic antisense	NM_018824	Slc23a2	solute carrier family 23 member 2
ENSMUST00000121455	Ensembl	2257	chr11	+	77106945	77109400	intronic sense-overlapping	NM_177710	Ssh2	protein phosphatase Slingshot homolog 2
ENSMUST00000121501	Ensembl	1156	chr15	-	91387192	91388348	intronic sense-overlapping	NM_001033633	Slc2a13	proton myo-inositol cotransporter
ENSMUST00000121540	Ensembl	394	chrX	+	147440412	147441071	intronic antisense	NM_001168600	Gnl3l	guanine nucleotide-binding protein-like 3-like
ENSMUST00000121540	Ensembl	394	chrX	+	147440412	147441071	intronic antisense	NM_198110	Gnl3l	guanine nucleotide-binding protein-like 3-like
ENSMUST00000121570	Ensembl	646	chr4	+	146753037	146753683	intronic sense-overlapping	NM_001039209	Gm13152	hypothetical protein LOC195531
ENSMUST00000121636	Ensembl	633	chr4	+	49408983	49420604	natural antisense	NM_145368	Acnat2	acyl-coenzyme A amino acid N-acyltransferase 2
ENSMUST00000121662	Ensembl	470	chr2	-	136569881	136570351	intronic antisense	NM_011428	Snap25	synaptosomal-associated protein 25
ENSMUST00000121819	Ensembl	499	chr5	+	64711494	64711993	intronic sense-overlapping	NM_019636	Tbc1d1	TBC1 domain family member 1
ENSMUST00000121855	Ensembl	2829	chr4	-	114911358	114914187	bidirectional	NM_001100183	Cyp4a29-ps	cytochrome P450, family 4, subfamily a,
ENSMUST00000121942	Ensembl	1102	chr1	+	9564628	9565730	intronic sense-overlapping	NM_175236	Adhfe1	hydroxyacid-oxoacid transhydrogenase,
ENSMUST00000122228	Ensembl	321	chr4	-	133755744	133756065	intronic sense-overlapping	NM_001080712	Gm7534	uromodulin-like
ENSMUST00000122679	Ensembl	292	chr2	-	127298752	127299044	intronic sense-overlapping	NM_001111331	Kcnip3	calsenilin isoform b
ENSMUST00000122679	Ensembl	292	chr2	-	127298752	127299044	intronic sense-overlapping	NM_019789	Kcnip3	calsenilin isoform a
ENSMUST00000123734	Ensembl	787	chr11	-	16835324	16851045	bidirectional	NM_176982	Fbxo48	F-box only protein 48
ENSMUST00000124061	Ensembl	771	chr2	-	143884873	143894542	intronic antisense	NM_001044750	Banf2	barrier-to-autointegration factor-like protein
ENSMUST00000124061	Ensembl	771	chr2	-	143884873	143894542	intronic antisense	NM_207275	Banf2	barrier-to-autointegration factor-like protein
ENSMUST00000125198	Ensembl	797	chr2	+	26208164	26227472	intronic antisense	NM_001037747	Card9	caspase recruitment domain-containing protein 9
ENSMUST00000125198	Ensembl	797	chr2	+	26208164	26227472	bidirectional	NM_001139503	Dnlz	DNL-type zinc finger protein isoform 2
ENSMUST00000125198	Ensembl	797	chr2	+	26208164	26227472	bidirectional	NM_001139504	Dnlz	DNL-type zinc finger protein isoform 3
ENSMUST00000125198	Ensembl	797	chr2	+	26208164	26227472	bidirectional	NM_026828	Dnlz	DNL-type zinc finger protein isoform 1
ENSMUST00000125198	Ensembl	797	chr2	+	26208164	26227472	natural antisense	NM_172339	Snapc4	snRNA-activating protein complex subunit 4
ENSMUST00000126479	Ensembl	2685	chr18	-	37911923	37927896	intronic antisense	NM_001174154	Pcdha4-g	protocadherin alpha 4-gamma
ENSMUST00000126479	Ensembl	2685	chr18	-	37911923	37927896	intronic antisense	NM_033584	Pcdhga1	protocadherin gamma-A1
ENSMUST00000126479	Ensembl	2685	chr18	-	37911923	37927896	intronic antisense	NM_033593	Pcdhga10	protocadherin gamma-A10
ENSMUST00000126479	Ensembl	2685	chr18	-	37911923	37927896	natural antisense	NM_033594	Pcdhga11	protocadherin gamma-A11
ENSMUST00000126479	Ensembl	2685	chr18	-	37911923	37927896	natural antisense	NM_033595	Pcdhga12	protocadherin gamma subfamily A, 12
ENSMUST00000126479	Ensembl	2685	chr18	-	37911923	37927896	intronic antisense	NM_033585	Pcdhga2	protocadherin gamma-A2
ENSMUST00000126479	Ensembl	2685	chr18	-	37911923	37927896	intronic antisense	NM_033586	Pcdhga3	protocadherin gamma-A3
ENSMUST00000126479	Ensembl	2685	chr18	-	37911923	37927896	intronic antisense	NM_033587	Pcdhga4	protocadherin gamma-A4
ENSMUST00000126479	Ensembl	2685	chr18	-	37911923	37927896	intronic antisense	NM_033588	Pcdhga5	protocadherin gamma-A5
ENSMUST00000126479	Ensembl	2685	chr18	-	37911923	37927896	intronic antisense	NM_033589	Pcdhga6	protocadherin gamma-A6
ENSMUST00000126479	Ensembl	2685	chr18	-	37911923	37927896	intronic antisense	NM_033590	Pcdhga7	protocadherin gamma subfamily A, 7
ENSMUST00000126479	Ensembl	2685	chr18	-	37911923	37927896	intronic antisense	NM_033591	Pcdhga8	protocadherin gamma subfamily A, 8
ENSMUST00000126479	Ensembl	2685	chr18	-	37911923	37927896	intronic antisense	NM_033592	Pcdhga9	protocadherin gamma subfamily A, 9
ENSMUST00000126479	Ensembl	2685	chr18	-	37911923	37927896	intronic antisense	NM_033574	Pcdhgb1	protocadherin gamma-B1
ENSMUST00000126479	Ensembl	2685	chr18	-	37911923	37927896	intronic antisense	NM_033575	Pcdhgb2	protocadherin gamma-B2
ENSMUST00000126479	Ensembl	2685	chr18	-	37911923	37927896	intronic antisense	NM_033576	Pcdhgb4	protocadherin gamma-B4
ENSMUST00000126479	Ensembl	2685	chr18	-	37911923	37927896	intronic antisense	NM_033577	Pcdhgb5	protocadherin gamma-B5
ENSMUST00000126479	Ensembl	2685	chr18	-	37911923	37927896	intronic antisense	NM_033578	Pcdhgb6	protocadherin gamma subfamily B, 6
ENSMUST00000126479	Ensembl	2685	chr18	-	37911923	37927896	natural antisense	NM_033579	Pcdhgb7	protocadherin gamma-B7
ENSMUST00000126479	Ensembl	2685	chr18	-	37911923	37927896	intronic antisense	NM_033580	Pcdhgb8	protocadherin gamma subfamily B, 8
ENSMUST00000126668	Ensembl	3700	chr4	-	108265029	108292454	bidirectional	NM_177045	Cc2d1b	coiled-coil and C2 domain-containing protein 1B
ENSMUST00000126668	Ensembl	3700	chr4	-	108265029	108292454	natural antisense	NM_011015	Orc1	origin recognition complex subunit 1 isoform A
ENSMUST00000127169	Ensembl	1742	chr17	+	46608449	46962170	intronic sense-overlapping	NM_025966	2310039H08Rik	hypothetical protein LOC67101
ENSMUST00000127169	Ensembl	1742	chr17	+	46608449	46962170	natural antisense	NM_001100452	BC032203	hypothetical protein LOC210982
ENSMUST00000127169	Ensembl	1742	chr17	+	46608449	46962170	intronic sense-overlapping	NM_207161	BC048355	deoxyribonucleoside 5'-monophosphate
ENSMUST00000127169	Ensembl	1742	chr17	+	46608449	46962170	intronic antisense	NM_028065	Cnpy3	protein canopy homolog 3 precursor
ENSMUST00000127169	Ensembl	1742	chr17	+	46608449	46962170	intronic sense-overlapping	NM_025611	Cul7	cullin-7
ENSMUST00000127169	Ensembl	1742	chr17	+	46608449	46962170	intronic antisense	NM_001081335	Cul9	cullin-9
ENSMUST00000127169	Ensembl	1742	chr17	+	46608449	46962170	intronic antisense	NM_010321	Gnmt	glycine N-methyltransferase
ENSMUST00000127169	Ensembl	1742	chr17	+	46608449	46962170	intronic antisense	NM_029091	Klc4	kinesin light chain 4
ENSMUST00000127169	Ensembl	1742	chr17	+	46608449	46962170	intronic antisense	NM_001163729	Klhdc3	kelch domain-containing protein 3
ENSMUST00000127169	Ensembl	1742	chr17	+	46608449	46962170	intronic antisense	NM_027910	Klhdc3	kelch domain-containing protein 3
ENSMUST00000127169	Ensembl	1742	chr17	+	46608449	46962170	intronic sense-overlapping	NM_010787	Mea1	male-enhanced antigen 1
ENSMUST00000127169	Ensembl	1742	chr17	+	46608449	46962170	intronic sense-overlapping	NM_025302	Mrpl2	39S ribosomal protein L2, mitochondrial
ENSMUST00000127169	Ensembl	1742	chr17	+	46608449	46962170	intronic sense-overlapping	NM_145488	Pex6	peroxisome assembly factor 2
ENSMUST00000127169	Ensembl	1742	chr17	+	46608449	46962170	intronic antisense	NM_009358	Ppp2r5d	delta isoform of regulatory subunit B56, protein
ENSMUST00000127169	Ensembl	1742	chr17	+	46608449	46962170	intronic antisense	NM_011195	Ptcra	pre T-cell antigen receptor alpha
ENSMUST00000127169	Ensembl	1742	chr17	+	46608449	46962170	intronic antisense	NM_175168	Ptk7	inactive tyrosine-protein kinase 7 precursor
ENSMUST00000127169	Ensembl	1742	chr17	+	46608449	46962170	intronic antisense	NM_025433	Rpl7l1	60S ribosomal protein L7-like 1
ENSMUST00000127169	Ensembl	1742	chr17	+	46608449	46962170	intronic antisense	NM_144857	Rrp36	ribosomal RNA processing protein 36 homolog
ENSMUST00000127169	Ensembl	1742	chr17	+	46608449	46962170	intronic antisense	NM_020493	Srf	serum response factor
ENSMUST00000127169	Ensembl	1742	chr17	+	46608449	46962170	intronic antisense	NM_001162864	Ttbk1	tau-tubulin kinase 1
ENSMUST00000127429	Ensembl	1411	chr14	-	47717353	47735836	intronic antisense	NM_001037221	Samd4	protein Smaug homolog 1 isoform 1
ENSMUST00000127429	Ensembl	1411	chr14	-	47717353	47735836	intronic antisense	NM_001163433	Samd4	protein Smaug homolog 1 isoform 3
ENSMUST00000127429	Ensembl	1411	chr14	-	47717353	47735836	intronic antisense	NM_028966	Samd4	protein Smaug homolog 1 isoform 2
ENSMUST00000128240	Ensembl	663	chr18	+	56929370	56961342	intronic antisense	NM_177115	March3	E3 ubiquitin-protein ligase MARCH3
ENSMUST00000128342	Ensembl	5404	chr15	+	79573127	79587824	bidirectional	NM_001205345	Sun2	SUN domain-containing protein 2 isoform 1
ENSMUST00000128342	Ensembl	5404	chr15	+	79573127	79587824	bidirectional	NM_001205346	Sun2	SUN domain-containing protein 2 isoform 2
ENSMUST00000128342	Ensembl	5404	chr15	+	79573127	79587824	bidirectional	NM_194342	Sun2	SUN domain-containing protein 2 isoform 3
ENSMUST00000129312	Ensembl	2099	chr13	-	23710848	23712947	exon sense-overlapping	NM_015787	Hist1h1e	histone H1.4
ENSMUST00000129312	Ensembl	2099	chr13	-	23710848	23712947	exon sense-overlapping	NM_001177653	Hist1h2be	histone H2B type 1-C/E/G
ENSMUST00000129312	Ensembl	2099	chr13	-	23710848	23712947	exon sense-overlapping	NM_178194	Hist1h2be	histone H2B type 1-C/E/G
ENSMUST00000129950	Ensembl	1117	chr10	+	80657427	80671906	natural antisense	NM_178662	Atcay	caytaxin
ENSMUST00000129950	Ensembl	1117	chr10	+	80657427	80671906	intronic antisense	NM_027120	Itgb1bp3	nicotinamide riboside kinase 2
ENSMUST00000130639	Ensembl	909	chr17	-	8486230	8503917	natural antisense	NM_018819	Brp44l	brain protein 44-like protein
ENSMUST00000130639	Ensembl	909	chr17	-	8486230	8503917	bidirectional	NM_134114	Sft2d1	vesicle transport protein SFT2A
ENSMUST00000131215	Ensembl	992	chr13	+	105475010	105485074	intronic antisense	NM_026072	Cwc27	peptidyl-prolyl cis-trans isomerase CWC27
ENSMUST00000131421	Ensembl	325	chr18	-	39153288	39153846	intronic antisense	NM_175164	Arhgap26	rho GTPase-activating protein 26
ENSMUST00000131566	Ensembl	700	chr11	+	115761515	115767027	exon sense-overlapping	NM_183259	2210020M01Rik	hypothetical protein LOC66528
ENSMUST00000131566	Ensembl	700	chr11	+	115761515	115767027	intronic antisense	NM_130454	Recql5	ATP-dependent DNA helicase Q5
ENSMUST00000132571	Ensembl	418	chr18	-	23908947	23910806	bidirectional	NM_001162942	Mapre2	microtubule-associated protein RP/EB family
ENSMUST00000134690	Ensembl	2010	chr9	-	108996357	109000310	natural antisense	NM_172775	Plxnb1	plexin-B1 precursor
ENSMUST00000135186	Ensembl	622	chr2	+	128842687	128847492	exon sense-overlapping	NM_178404	Zc3h6	zinc finger CCCH domain-containing protein 6
ENSMUST00000135347	Ensembl	468	chr19	+	5848507	5851372	natural antisense	NM_026169	Frmd8	FERM domain-containing protein 8
ENSMUST00000135363	Ensembl	1506	chr6	+	39477520	39494485	intronic antisense	NM_172477	Dennd2a	DENN domain-containing protein 2A
ENSMUST00000136992	Ensembl	876	chr4	+	14857807	14880177	natural antisense	NM_178617	Necab1	N-terminal EF-hand calcium-binding protein 1
ENSMUST00000137032	Ensembl	1727	chr8	+	97048966	97051168	exon sense-overlapping	NM_001033207	Nlrc5	protein NLRC5
ENSMUST00000138275	Ensembl	1647	chr6	+	34240264	34274249	intronic antisense	NM_009658	Akr1b3	aldose reductase
ENSMUST00000139119	Ensembl	978	chr4	-	43518528	43521619	natural antisense	NM_139305	Car9	carbonic anhydrase 9 precursor
ENSMUST00000139356	Ensembl	701	chr10	-	39342460	39451655	bidirectional	NM_011264	Rev3l	DNA polymerase zeta catalytic subunit
ENSMUST00000139356	Ensembl	701	chr10	-	39342460	39451655	intronic antisense	NM_134000	Traf3ip2	adapter protein CIKS
ENSMUST00000139493	Ensembl	941	chr11	-	16835161	16851121	bidirectional	NM_176982	Fbxo48	F-box only protein 48
ENSMUST00000141454	Ensembl	624	chr5	+	138705281	138707560	bidirectional	NM_153161	BC037034	hypothetical protein LOC231807
ENSMUST00000141454	Ensembl	624	chr5	+	138705281	138707560	natural antisense	NM_001033416	Gal3st4	galactose-3-O-sulfotransferase 4
ENSMUST00000142089	Ensembl	685	chr11	+	115761491	115767210	exon sense-overlapping	NM_183259	2210020M01Rik	hypothetical protein LOC66528
ENSMUST00000142089	Ensembl	685	chr11	+	115761491	115767210	intronic antisense	NM_130454	Recql5	ATP-dependent DNA helicase Q5
ENSMUST00000142871	Ensembl	3055	chr5	-	101269815	101276186	natural antisense	NM_172715	Agpat9	glycerol-3-phosphate acyltransferase 3
ENSMUST00000144002	Ensembl	1015	chr4	+	114581861	114594572	bidirectional	NM_008593	Foxd2	forkhead box protein D2
ENSMUST00000144796	Ensembl	1778	chr7	+	134592153	134603874	natural antisense	NM_175163	Zfp689	zinc finger protein 689
ENSMUST00000145987	Ensembl	657	chr10	+	120336212	120338944	bidirectional	NM_177092	Msrb3	methionine-R-sulfoxide reductase B3,
ENSMUST00000146145	Ensembl	659	chr7	-	119756981	119823572	intronic antisense	NM_001166584	Tead1	transcriptional enhancer factor TEF-1 isoform 1
ENSMUST00000146145	Ensembl	659	chr7	-	119756981	119823572	intronic antisense	NM_009346	Tead1	transcriptional enhancer factor TEF-1 isoform 2
ENSMUST00000146334	Ensembl	527	chr11	-	59760390	59761644	bidirectional	NM_138675	Med9	mediator of RNA polymerase II transcription
ENSMUST00000146397	Ensembl	678	chr18	+	34911565	34918339	bidirectional	NM_009860	Cdc25c	M-phase inducer phosphatase 3
ENSMUST00000146633	Ensembl	537	chr2	-	90884248	90894075	bidirectional	NM_008948	Psmc3	26S protease regulatory subunit 6A
ENSMUST00000146633	Ensembl	537	chr2	-	90884248	90894075	natural antisense	NM_009023	Rapsn	43 kDa receptor-associated protein of the
ENSMUST00000146982	Ensembl	502	chr4	+	117647640	117666577	intronic antisense	NM_001161774	St3gal3	CMP-N-acetylneuraminate-beta-1,4-galactoside
ENSMUST00000146982	Ensembl	502	chr4	+	117647640	117666577	intronic antisense	NM_009176	St3gal3	CMP-N-acetylneuraminate-beta-1,4-galactoside
ENSMUST00000147173	Ensembl	1390	chr7	+	56136669	56141978	bidirectional	NM_001013368	E2f8	transcription factor E2F8
ENSMUST00000147230	Ensembl	835	chr10	+	7500065	7501155	natural antisense	NM_145418	BC013529	hypothetical protein LOC215751 precursor
ENSMUST00000147548	Ensembl	610	chr6	+	66986598	67013667	natural antisense	NM_007836	Gadd45a	growth arrest and DNA damage-inducible protein
ENSMUST00000147623	Ensembl	1451	chr12	-	33609821	33638648	bidirectional	NM_013635	Sypl	synaptophysin-like protein 1 isoform 1
ENSMUST00000147623	Ensembl	1451	chr12	-	33609821	33638648	bidirectional	NM_198710	Sypl	synaptophysin-like protein 1 isoform 2
ENSMUST00000147689	Ensembl	425	chr9	+	114277441	114285564	intronic antisense	NM_019922	Crtap	cartilage-associated protein precursor
ENSMUST00000147868	Ensembl	470	chr2	-	132520167	132524259	intronic antisense	NM_028637	1110034G24Rik	hypothetical protein LOC73747
ENSMUST00000148132	Ensembl	578	chr11	+	46155788	46158522	natural antisense	NM_010583	Itk	tyrosine-protein kinase ITK/TSK
ENSMUST00000148568	Ensembl	1661	chr5	+	77523556	77531328	natural antisense	NM_001159900	Hopx	homeodomain-only protein
ENSMUST00000148568	Ensembl	1661	chr5	+	77523556	77531328	natural antisense	NM_001159901	Hopx	homeodomain-only protein
ENSMUST00000148568	Ensembl	1661	chr5	+	77523556	77531328	natural antisense	NM_175606	Hopx	homeodomain-only protein
ENSMUST00000149772	Ensembl	1132	chr17	-	6121093	6122225	intronic antisense	NM_001103181	Tulp4	tubby-related protein 4 isoform b
ENSMUST00000150411	Ensembl	1479	chr5	-	148994474	148995953	intronic antisense	NM_029920	Mtus2	microtubule-associated tumor suppressor
ENSMUST00000150749	Ensembl	711	chr1	-	64726444	64737233	bidirectional	NM_001097644	Ccnyl1	cyclin Y-like 1
ENSMUST00000150782	Ensembl	3057	chr10	+	80657435	80673622	natural antisense	NM_178662	Atcay	caytaxin
ENSMUST00000150782	Ensembl	3057	chr10	+	80657435	80673622	intronic antisense	NM_027120	Itgb1bp3	nicotinamide riboside kinase 2
ENSMUST00000151229	Ensembl	525	chr2	+	38678860	38707890	intronic antisense	NM_010264	Nr6a1	nuclear receptor subfamily 6 group A member 1
ENSMUST00000151866	Ensembl	1790	chr1	-	37544037	37545827	intronic sense-overlapping	NM_173870	Mgat4a	alpha-1,3-mannosyl-glycoprotein
ENSMUST00000151931	Ensembl	1476	chr2	+	60388813	60391980	natural antisense	NM_008867	Pla2r1	secretory phospholipase A2 receptor
ENSMUST00000152313	Ensembl	2040	chr2	+	94246307	94251839	natural antisense	NM_183106	Ttc17	tetratricopeptide repeat domain 17
ENSMUST00000152600	Ensembl	421	chr10	-	86154863	86155840	exon sense-overlapping	NM_011631	Hsp90b1	endoplasmin
ENSMUST00000152660	Ensembl	300	chr8	+	71144036	71144336	intronic antisense	NM_172753	Csgalnact1	chondroitin sulfate
ENSMUST00000153199	Ensembl	742	chr17	-	22104467	22105209	intronic antisense	NM_001025373	Zfp943	hypothetical protein LOC74670
ENSMUST00000154390	Ensembl	5115	chr2	-	169459145	169714003	natural antisense	NM_080455	Tshz2	teashirt homolog 2
ENSMUST00000154673	Ensembl	1747	chr6	+	148893388	148895651	natural antisense	NM_019643	Fam60a	family with sequence similarity 60, member A
ENSMUST00000155350	Ensembl	675	chr2	-	65782355	65792127	intronic antisense	NM_153409	Csrnp3	cysteine/serine-rich nuclear protein 3
ENSMUST00000155350	Ensembl	675	chr2	-	65782355	65792127	intronic antisense	NM_178634	Csrnp3	cysteine/serine-rich nuclear protein 3
ENSMUST00000155482	Ensembl	2803	chr10	-	39398821	39451812	bidirectional	NM_011264	Rev3l	DNA polymerase zeta catalytic subunit
ENSMUST00000156260	Ensembl	401	chr10	+	80872319	80874324	natural antisense	NM_008688	Nfic	nuclear factor 1 C-type isoform a
ENSMUST00000156260	Ensembl	401	chr10	+	80872319	80874324	natural antisense	NM_026756	Nfic	nuclear factor 1 C-type isoform b
ENSMUST00000158900	Ensembl	252	chr17	+	12963496	12963748	bidirectional	NM_010515	Igf2r	cation-independent mannose-6-phosphate receptor
ENSMUST00000159706	Ensembl	557	chr1	+	162965197	162968668	bidirectional	NM_173424	Zbtb37	zinc finger and BTB domain-containing protein
ENSMUST00000160241	Ensembl	681	chr13	-	42878060	42883627	intronic antisense	NM_001005740	Phactr1	phosphatase and actin regulator 1 isoform 2
ENSMUST00000160241	Ensembl	681	chr13	-	42878060	42883627	intronic antisense	NM_198419	Phactr1	phosphatase and actin regulator 1 isoform 1
ENSMUST00000160287	Ensembl	1395	chr1	+	100354344	100355739	intronic sense-overlapping	NM_001164233	Slco6d1	solute carrier organic anion transporter family,
ENSMUST00000160287	Ensembl	1395	chr1	+	100354344	100355739	intronic sense-overlapping	NM_027584	Slco6d1	solute carrier organic anion transporter family,
ENSMUST00000160428	Ensembl	1065	chr8	-	88377271	88378336	intronic antisense	NM_199446	Phkb	phosphorylase b kinase regulatory subunit beta
ENSMUST00000160623	Ensembl	834	chr16	-	27343196	27344030	intronic antisense	NM_198112	Ostn	osteocrin precursor
ENSMUST00000160839	Ensembl	1025	chr8	-	107369248	107370273	bidirectional	NM_145603	Ces2c	carboxylesterase 2 precursor
ENSMUST00000161109	Ensembl	1251	chr1	-	131693184	131694435	intronic antisense	NM_172485	Thsd7b	thrombospondin type-1 domain-containing protein
ENSMUST00000161255	Ensembl	555	chr6	-	36337378	36338288	natural antisense	NM_203491	Chrm2	muscarinic acetylcholine receptor M2
ENSMUST00000161524	Ensembl	328	chr15	+	25611552	25611880	intronic sense-overlapping	NM_019472	Myo10	myosin X
ENSMUST00000161529	Ensembl	702	chr15	-	99545973	99554905	natural antisense	NM_010271	Gpd1	glycerol-3-phosphate dehydrogenase [NAD+],
ENSMUST00000161614	Ensembl	2152	chr16	+	25956560	25960428	natural antisense	NM_173379	Leprel1	prolyl 3-hydroxylase 2 precursor
ENSMUST00000161710	Ensembl	321	chr5	+	64085428	64085749	intronic sense-overlapping	NM_177006	3110047P20Rik	hypothetical protein LOC319807
ENSMUST00000161973	Ensembl	1069	chr1	+	145530359	145531428	intronic antisense	NM_145991	Cdc73	parafibromin
ENSMUST00000162030	Ensembl	545	chr1	-	19143502	19144047	intronic antisense	NM_153154	Tcfap2d	transcription factor AP-2-delta
ENSMUST00000162062	Ensembl	525	chr10	-	45007116	45009230	natural antisense	NM_024286	Popdc3	popeye domain-containing protein 3
ENSMUST00000162826	Ensembl	521	chr17	+	12934195	13023116	intronic antisense	NM_010515	Igf2r	cation-independent mannose-6-phosphate receptor
ENSMUST00000162890	Ensembl	600	chr5	+	144091005	144094380	bidirectional	NM_028379	Zdhhc4	probable palmitoyltransferase ZDHHC4
ENSMUST00000163308	Ensembl	996	chr5	+	111208900	111210146	natural antisense	NM_001025561	Pus1	tRNA pseudouridine synthase A, mitochondrial
ENSMUST00000163308	Ensembl	996	chr5	+	111208900	111210146	natural antisense	NM_001025562	Pus1	tRNA pseudouridine synthase A, mitochondrial
ENSMUST00000163308	Ensembl	996	chr5	+	111208900	111210146	natural antisense	NM_019700	Pus1	tRNA pseudouridine synthase A, mitochondrial
ENSMUST00000163579	Ensembl	566	chr7	+	117568550	117569116	intronic antisense	NM_177324	Sbf2	SET-binding factor 2
ENSMUST00000163583	Ensembl	849	chr13	+	96852008	96852857	intronic antisense	NM_029210	Sv2c	synaptic vesicle glycoprotein 2C
ENSMUST00000163639	Ensembl	2925	chr16	+	11203475	11225889	natural antisense	NM_001130008	Gspt1	eukaryotic peptide chain release factor
ENSMUST00000163639	Ensembl	2925	chr16	+	11203475	11225889	natural antisense	NM_146066	Gspt1	eukaryotic peptide chain release factor
ENSMUST00000163639	Ensembl	2925	chr16	+	11203475	11225889	bidirectional	NM_025546	Rsl1d1	ribosomal L1 domain-containing protein 1
ENSMUST00000163831	Ensembl	1410	chr18	+	58369905	58381539	bidirectional	NM_010181	Fbn2	fibrillin-2 precursor
ENSMUST00000164054	Ensembl	585	chr2	-	24849287	24849872	intronic antisense	NM_146251	Pnpla7	patatin-like phospholipase domain-containing
ENSMUST00000164159	Ensembl	693	chr3	-	112956217	112959628	exon sense-overlapping	NM_001190403	Amy2b	amylase 2b isoform 1
ENSMUST00000164159	Ensembl	693	chr3	-	112956217	112959628	exon sense-overlapping	NM_001190404	Amy2b	amylase 2b isoform 2
ENSMUST00000164719	Ensembl	1264	chr9	+	56105696	56115587	natural antisense	NM_172924	C230081A13Rik	pseudopodium-enriched atypical kinase 1
ENSMUST00000164804	Ensembl	2299	chr12	+	40925242	40927692	natural antisense	NM_001033437	Gm889	hypothetical protein LOC380755
ENSMUST00000165110	Ensembl	3142	chr17	+	12511750	12520116	bidirectional	NM_011948	Map3k4	mitogen-activated protein kinase kinase kinase
ENSMUST00000165118	Ensembl	1153	chr4	-	146460094	146461249	intronic antisense	NM_027285	1700029I01Rik	hypothetical protein LOC70005
ENSMUST00000166043	Ensembl	1091	chr14	+	122520774	122521865	intronic sense-overlapping	NM_080556	Tm9sf2	transmembrane 9 superfamily member 2 precursor
ENSMUST00000166221	Ensembl	2339	chr19	+	8797985	8800931	bidirectional	NM_001161413	Slc3a2	4F2 cell-surface antigen heavy chain isoform a
ENSMUST00000167221	Ensembl	574	chr14	+	52445394	52445968	exon sense-overlapping	NM_194347	AY358078	hypothetical protein LOC278676
ENSMUST00000168048	Ensembl	534	chr2	-	20222443	20246297	intronic antisense	NM_001081006	Etl4	sickle tail protein isoform c
ENSMUST00000168178	Ensembl	1072	chr14	+	122517159	122518231	intronic sense-overlapping	NM_080556	Tm9sf2	transmembrane 9 superfamily member 2 precursor
ENSMUST00000168284	Ensembl	519	chr10	-	59261946	59263002	intronic antisense	NM_144822	Cbara1	calcium uptake protein 1, mitochondrial
ENSMUST00000168548	Ensembl	3377	chr6	+	126668701	126691619	natural antisense	NM_013568	Kcna6	potassium voltage-gated channel subfamily A
ENSMUST00000168653	Ensembl	318	chr1	+	121684345	121684663	intronic antisense	NM_019933	Ptpn4	tyrosine-protein phosphatase non-receptor type
ENSMUST00000168853	Ensembl	1201	chr2	+	162486898	162492845	bidirectional	NM_021464	Ptprt	receptor-type tyrosine-protein phosphatase T
ENSMUST00000170103	Ensembl	917	chr17	+	33896936	33898807	natural antisense	NM_008997	Rab11b	ras-related protein Rab-11B
ENSMUST00000170898	Ensembl	2296	chr8	-	74440454	74442750	natural antisense	NM_001166645	Zfp882	zinc finger protein 882
ENSMUST00000171670	Ensembl	2719	chr19	+	8797985	8800932	bidirectional	NM_001161413	Slc3a2	4F2 cell-surface antigen heavy chain isoform a
ENSMUST00000172004	Ensembl	1058	chr1	-	89440209	89441267	intronic sense-overlapping	NM_001111314	Ngef	ephexin-1 isoform 1
ENSMUST00000172212	Ensembl	3589	chr2	-	91090899	91096152	bidirectional	NM_030880	Pacsin3	protein kinase C and casein kinase II substrate
NR_002840	RefSeq_NR	2554	chr1	+	162965296	162968668	bidirectional	NM_173424	Zbtb37	zinc finger and BTB domain-containing protein
NR_002885	RefSeq_NR	1428	chr15	+	103070862	103075015	bidirectional	NM_001076789	Cbx5	chromobox protein homolog 5
NR_002885	RefSeq_NR	1428	chr15	+	103070862	103075015	exon sense-overlapping	NM_001039129	Hnrnpa1	heterogeneous nuclear ribonucleoprotein A1
NR_002885	RefSeq_NR	1428	chr15	+	103070862	103075015	exon sense-overlapping	NM_010447	Hnrnpa1	heterogeneous nuclear ribonucleoprotein A1
NR_003634	RefSeq_NR	941	chr6	+	148303177	148304118	intronic antisense	NM_198967	Tmtc1	transmembrane and TPR repeat-containing protein
NR_015470	RefSeq_NR	1262	chr1	-	9550913	9621173	intronic antisense	NM_178399	3110035E14Rik	hypothetical protein LOC76982
NR_015470	RefSeq_NR	1262	chr1	-	9550913	9621173	natural antisense	NM_175236	Adhfe1	hydroxyacid-oxoacid transhydrogenase,
NR_015477	RefSeq_NR	318	chr10	+	80657435	80671115	natural antisense	NM_178662	Atcay	caytaxin
NR_015477	RefSeq_NR	318	chr10	+	80657435	80671115	intronic antisense	NM_027120	Itgb1bp3	nicotinamide riboside kinase 2
NR_015511	RefSeq_NR	764	chr9	-	96631993	96653250	exon sense-overlapping	NM_175537	Zbtb38	zinc finger and BTB domain containing 38
NR_015515	RefSeq_NR	1723	chr13	-	100180790	100182781	natural antisense	NM_173757	Mrps27	28S ribosomal protein S27, mitochondrial
NR_024720	RefSeq_NR	1275	chr17	+	95149439	95174469	bidirectional	NM_176917	Mettl4	methyltransferase-like protein 4
NR_026688	RefSeq_NR	519	chr5	-	135487991	135489027	natural antisense	NM_001190437	Abhd11	abhydrolase domain-containing protein 11 isoform
NR_026688	RefSeq_NR	519	chr5	-	135487991	135489027	natural antisense	NM_145215	Abhd11	abhydrolase domain-containing protein 11 isoform
NR_026853	RefSeq_NR	2364	chr18	+	44821318	44835925	intronic antisense	NM_001085373	Mcc	mutated in colorectal cancers isoform 1
NR_026853	RefSeq_NR	2364	chr18	+	44821318	44835925	natural antisense	NM_001085374	Mcc	mutated in colorectal cancers isoform 2
NR_027360	RefSeq_NR	1898	chr6	-	128307017	128312840	bidirectional	NM_008021	Foxm1	forkhead box protein M1
NR_027369	RefSeq_NR	2436	chr6	+	86388391	86420381	exon sense-overlapping	NM_146170	C87436	hypothetical protein LOC232196
NR_027445	RefSeq_NR	1795	chrX	+	20538801	20564475	natural antisense	NM_013840	Uxt	protein UXT
NR_027446	RefSeq_NR	2041	chrX	+	20539239	20564475	bidirectional	NM_013840	Uxt	protein UXT
NR_027477	RefSeq_NR	1559	chr10	-	87935557	87966715	exon sense-overlapping	NM_001146690	Chpt1	cholinephosphotransferase 1 isoform 1
NR_027477	RefSeq_NR	1559	chr10	-	87935557	87966715	exon sense-overlapping	NM_144807	Chpt1	cholinephosphotransferase 1 isoform 2
NR_027477	RefSeq_NR	1559	chr10	-	87935557	87966715	natural antisense	NM_011517	Sycp3	synaptonemal complex protein 3
NR_027509	RefSeq_NR	4136	chr2	-	3373086	3392258	natural antisense	NM_001110214	Dclre1c	protein artemis isoform 3
NR_027509	RefSeq_NR	4136	chr2	-	3373086	3392258	natural antisense	NM_175683	Dclre1c	protein artemis isoform 2
NR_027509	RefSeq_NR	4136	chr2	-	3373086	3392258	exon sense-overlapping	NM_022724	Suv39h2	histone-lysine N-methyltransferase SUV39H2
NR_027677	RefSeq_NR	2512	chr12	+	16817770	16833558	exon sense-overlapping	NM_033270	E2f6	transcription factor E2F6
NR_027772	RefSeq_NR	413	chr17	+	12934176	13022989	intronic antisense	NM_010515	Igf2r	cation-independent mannose-6-phosphate receptor
NR_027872	RefSeq_NR	1257	chr5	-	115223741	115224992	bidirectional	NM_026718	Ankrd13a	ankyrin repeat domain-containing protein 13A
NR_027953	RefSeq_NR	637	chr17	-	71937854	71947621	natural antisense	NM_029254	Spdya	speedy protein A isoform 1
NR_028094	RefSeq_NR	1420	chr3	-	153570252	153575930	exon sense-overlapping	NM_001163478	Rabggtb	geranylgeranyl transferase type-2 subunit beta
NR_028094	RefSeq_NR	1420	chr3	-	153570252	153575930	exon sense-overlapping	NM_001163479	Rabggtb	geranylgeranyl transferase type-2 subunit beta
NR_028094	RefSeq_NR	1420	chr3	-	153570252	153575930	exon sense-overlapping	NM_011231	Rabggtb	geranylgeranyl transferase type-2 subunit beta
NR_028095	RefSeq_NR	1558	chr3	-	153570252	153575167	exon sense-overlapping	NM_001163478	Rabggtb	geranylgeranyl transferase type-2 subunit beta
NR_028095	RefSeq_NR	1558	chr3	-	153570252	153575167	exon sense-overlapping	NM_001163479	Rabggtb	geranylgeranyl transferase type-2 subunit beta
NR_028095	RefSeq_NR	1558	chr3	-	153570252	153575167	exon sense-overlapping	NM_011231	Rabggtb	geranylgeranyl transferase type-2 subunit beta
NR_028122	RefSeq_NR	459	chr2	+	163298280	163298739	natural antisense	NM_173397	Fitm2	fat storage-inducing transmembrane protein 2
NR_028124	RefSeq_NR	1121	chr15	-	99802597	99803718	intronic antisense	NM_001080948	Larp4	la-related protein 4 isoform 2
NR_028124	RefSeq_NR	1121	chr15	-	99802597	99803718	natural antisense	NM_001024526	Larp4	la-related protein 4 isoform 1
NR_028264	RefSeq_NR	1708	chr14	-	62221672	62301210	intronic antisense	NM_001039105	Kcnrg	putative potassium channel regulatory protein
NR_028264	RefSeq_NR	1708	chr14	-	62221672	62301210	intronic antisense	NM_206974	Kcnrg	putative potassium channel regulatory protein
NR_028264	RefSeq_NR	1708	chr14	-	62221672	62301210	intronic antisense	NM_001164220	Trim13	E3 ubiquitin-protein ligase TRIM13
NR_028264	RefSeq_NR	1708	chr14	-	62221672	62301210	intronic antisense	NM_023233	Trim13	E3 ubiquitin-protein ligase TRIM13
NR_028296	RefSeq_NR	1795	chr17	+	28450474	28463519	exon sense-overlapping	NM_001163819	Fance	Fanconi anemia, complementation group E isoform
NR_028296	RefSeq_NR	1795	chr17	+	28450474	28463519	exon sense-overlapping	NM_001163820	Fance	Fanconi anemia, complementation group E isoform
NR_028353	RefSeq_NR	3828	chr19	-	46961320	47036841	exon sense-overlapping	NM_001164363	Nt5c2	cytosolic purine 5'-nucleotidase isoform 1
NR_028353	RefSeq_NR	3828	chr19	-	46961320	47036841	exon sense-overlapping	NM_001164365	Nt5c2	cytosolic purine 5'-nucleotidase isoform 2
NR_028353	RefSeq_NR	3828	chr19	-	46961320	47036841	exon sense-overlapping	NM_029810	Nt5c2	cytosolic purine 5'-nucleotidase isoform 3
NR_029425	RefSeq_NR	2376	chrX	-	54636524	54646213	exon sense-overlapping	NM_001166623	Rbmx	RNA binding motif protein, X-linked
NR_029425	RefSeq_NR	2376	chrX	-	54636524	54646213	exon sense-overlapping	NM_011252	Rbmx	RNA binding motif protein, X-linked
NR_029430	RefSeq_NR	979	chr9	-	115190209	115191188	intronic sense-overlapping	NM_024222	Stt3b	dolichyl-diphosphooligosaccharide--protein
NR_030674	RefSeq_NR	713	chr7	-	134375931	134376644	bidirectional	NM_146201	Zfp553	zinc finger protein 48
NR_030772	RefSeq_NR	2163	chr8	+	112229448	112248832	exon sense-overlapping	NM_001167946	Zfp821	zinc finger protein 821
NR_030772	RefSeq_NR	2163	chr8	+	112229448	112248832	exon sense-overlapping	NM_029468	Zfp821	zinc finger protein 821
NR_030773	RefSeq_NR	2047	chr8	+	112229448	112248832	exon sense-overlapping	NM_001167946	Zfp821	zinc finger protein 821
NR_030773	RefSeq_NR	2047	chr8	+	112229448	112248832	exon sense-overlapping	NM_029468	Zfp821	zinc finger protein 821
NR_031759	RefSeq_NR	757	chr8	+	87396009	87411345	intronic antisense	NM_001044744	Gcdh	glutaryl-CoA dehydrogenase, mitochondrial
NR_031759	RefSeq_NR	757	chr8	+	87396009	87411345	intronic antisense	NM_008097	Gcdh	glutaryl-CoA dehydrogenase, mitochondrial
NR_031759	RefSeq_NR	757	chr8	+	87396009	87411345	exon sense-overlapping	NM_001168244	Syce2	synaptonemal complex central element protein 2
NR_031759	RefSeq_NR	757	chr8	+	87396009	87411345	exon sense-overlapping	NM_001168246	Syce2	synaptonemal complex central element protein 2
NR_031759	RefSeq_NR	757	chr8	+	87396009	87411345	exon sense-overlapping	NM_027954	Syce2	synaptonemal complex central element protein 2
NR_033199	RefSeq_NR	890	chr1	+	33726668	33727557	bidirectional	NM_008922	Prim2	DNA primase large subunit
NR_033299	RefSeq_NR	7977	chr9	+	68613152	68621129	intronic sense-overlapping	NM_013646	Rora	nuclear receptor ROR-alpha
NR_033561	RefSeq_NR	841	chrX	+	7722552	7725089	natural antisense	NM_001166409	Rbm3	putative RNA-binding protein 3 isoform 1
NR_033561	RefSeq_NR	841	chrX	+	7722552	7725089	natural antisense	NM_001166410	Rbm3	putative RNA-binding protein 3 isoform 2
NR_033561	RefSeq_NR	841	chrX	+	7722552	7725089	natural antisense	NM_001166411	Rbm3	putative RNA-binding protein 3 isoform 2
NR_033561	RefSeq_NR	841	chrX	+	7722552	7725089	natural antisense	NM_016809	Rbm3	putative RNA-binding protein 3 isoform 1
NR_033563	RefSeq_NR	1018	chr7	+	107413053	107414071	intronic sense-overlapping	NM_027629	Pgm2l1	glucose 1,6-bisphosphate synthase
NR_033571	RefSeq_NR	751	chr14	+	21365514	21389902	intronic antisense	NM_008914	Ppp3cb	serine/threonine-protein phosphatase 2B
NR_033571	RefSeq_NR	751	chr14	+	21365514	21389902	natural antisense	NM_030180	Usp54	inactive ubiquitin carboxyl-terminal hydrolase
NR_037145	RefSeq_NR	4239	chrX	+	140752508	140808991	exon sense-overlapping	NM_026247	Alg13	UDP-N-acetylglucosamine transferase subunit
NR_037590	RefSeq_NR	2777	chr3	+	159502658	159598139	exon sense-overlapping	NM_026582	Wls	protein wntless homolog precursor
NR_037610	RefSeq_NR	5814	chr11	-	74487450	74537360	exon sense-overlapping	NM_013625	Pafah1b1	platelet-activating factor acetylhydrolase IB
U59418	lincRNA	1796	chr12	+	111140389	111809123	intronic sense-overlapping	NM_172119	Dio3	type III iodothyronine deiodinase
U59418	lincRNA	1796	chr12	+	111140389	111809123	exon sense-overlapping	NM_001081457	Ppp2r5c	serine/threonine-protein phosphatase 2A 56 kDa
U59418	lincRNA	1796	chr12	+	111140389	111809123	exon sense-overlapping	NM_001081458	Ppp2r5c	serine/threonine-protein phosphatase 2A 56 kDa
U59418	lincRNA	1796	chr12	+	111140389	111809123	exon sense-overlapping	NM_001135001	Ppp2r5c	serine/threonine-protein phosphatase 2A 56 kDa
U59418	lincRNA	1796	chr12	+	111140389	111809123	exon sense-overlapping	NM_012023	Ppp2r5c	serine/threonine-protein phosphatase 2A 56 kDa
uc.101-	UCR	254	chr2	-	72775934	72776188	exon sense-overlapping	NM_001018042	Sp3	transcription factor Sp3 isoform 1
uc.101-	UCR	254	chr2	-	72775934	72776188	exon sense-overlapping	NM_001098425	Sp3	transcription factor Sp3 isoform 2
uc.153+	UCR	240	chr13	-	99620045	99620285	exon sense-overlapping	NM_001048267	Tnpo1	transportin-1 isoform 2
uc.153+	UCR	240	chr13	-	99620045	99620285	exon sense-overlapping	NM_178716	Tnpo1	transportin-1 isoform 1
uc.174-	UCR	259	chr18	-	35732227	35732486	natural antisense	NM_010771	Matr3	matrin-3
uc.174+	UCR	260	chr18	+	35732226	35732486	exon sense-overlapping	NM_010771	Matr3	matrin-3
uc.189+	UCR	573	chr17	+	29176317	29176890	intronic sense-overlapping	NM_013663	Srsf3	serine/arginine-rich splicing factor 3
uc.194-	UCR	201	chr4	+	28874610	28874811	exon sense-overlapping	NM_010141	Epha7	ephrin type-A receptor 7 isoform 1
uc.21-	UCR	235	chr4	+	111225591	111225826	intronic sense-overlapping	NM_001048189	Agbl4	cytosolic carboxypeptidase 6 isoform 2
uc.21-	UCR	235	chr4	+	111225591	111225826	intronic sense-overlapping	NM_030231	Agbl4	cytosolic carboxypeptidase 6 isoform 1
uc.255-	UCR	232	chr4	-	90919111	90919343	exon sense-overlapping	NM_001177883	Elavl2	ELAV-like protein 2 isoform 4
uc.255-	UCR	232	chr4	-	90919111	90919343	exon sense-overlapping	NM_010486	Elavl2	ELAV-like protein 2 isoform 2
uc.255-	UCR	232	chr4	-	90919111	90919343	exon sense-overlapping	NM_207685	Elavl2	ELAV-like protein 2 isoform 1
uc.255-	UCR	232	chr4	-	90919111	90919343	exon sense-overlapping	NM_207686	Elavl2	ELAV-like protein 2 isoform 3
uc.256-	UCR	206	chr4	-	90919610	90919816	exon sense-overlapping	NM_001177883	Elavl2	ELAV-like protein 2 isoform 4
uc.256-	UCR	206	chr4	-	90919610	90919816	exon sense-overlapping	NM_010486	Elavl2	ELAV-like protein 2 isoform 2
uc.256-	UCR	206	chr4	-	90919610	90919816	exon sense-overlapping	NM_207685	Elavl2	ELAV-like protein 2 isoform 1
uc.256-	UCR	206	chr4	-	90919610	90919816	exon sense-overlapping	NM_207686	Elavl2	ELAV-like protein 2 isoform 3
uc.265+	UCR	217	chr4	+	53549172	53549389	exon sense-overlapping	NM_001159633	Slc44a1	choline transporter-like protein 1 isoform B
uc.265+	UCR	217	chr4	+	53549172	53549389	exon sense-overlapping	NM_133891	Slc44a1	choline transporter-like protein 1 isoform A
uc.28+	UCR	355	chr3	-	157686905	157687260	intronic sense-overlapping	NM_001093752	Srsf11	splicing factor, arginine/serine-rich 11 isoform
uc.28+	UCR	355	chr3	-	157686905	157687260	intronic sense-overlapping	NM_001093753	Srsf11	splicing factor, arginine/serine-rich 11 isoform
uc.3-	UCR	218	chr4	+	148278340	148278558	intronic sense-overlapping	NM_001159344	Casz1	zinc finger protein castor homolog 1 isoform 1
uc.3-	UCR	218	chr4	+	148278340	148278558	intronic sense-overlapping	NM_027195	Casz1	zinc finger protein castor homolog 1 isoform 2
uc.33+	UCR	312	chr3	-	119427489	119427801	exon sense-overlapping	NM_019550	Ptbp2	polypyrimidine tract-binding protein 2
uc.330+	UCR	207	chr19	-	4801634	4801841	exon sense-overlapping	NM_019869	Rbm14	RNA-binding protein 14
uc.36+	UCR	264	chr3	-	108708783	108709047	intronic sense-overlapping	NM_025845	Prpf38b	pre-mRNA-splicing factor 38B
uc.414-	UCR	246	chr11	-	98629371	98629617	exon sense-overlapping	NM_145434	Nr1d1	nuclear receptor subfamily 1 group D member 1
uc.452-	UCR	204	chr7	+	37495567	37495771	intronic sense-overlapping	NM_172298	Tshz3	teashirt homolog 3
uc.77-	UCR	296	chr2	-	44876567	44876863	intronic sense-overlapping	NM_015753	Zeb2	zinc finger E-box-binding homeobox 2 isoform 2
uc.97+	UCR	442	chr2	+	71258968	71259410	exon sense-overlapping	NM_026115	Hat1	histone acetyltransferase type B catalytic
uc007agn.1	UCSC_kg	1297	chr1	-	9550913	9621225	intronic antisense	NM_178399	3110035E14Rik	hypothetical protein LOC76982
uc007agn.1	UCSC_kg	1297	chr1	-	9550913	9621225	natural antisense	NM_175236	Adhfe1	hydroxyacid-oxoacid transhydrogenase,
uc007avn.1	UCSC_kg	1543	chr1	+	43502595	43519067	exon sense-overlapping	NM_010879	Nck2	non-catalytic region of tyrosine kinase adaptor
uc007ayq.1	UCSC_kg	415	chr1	-	52981746	52982161	exon sense-overlapping	NM_144953	1700019D03Rik	hypothetical protein LOC67080
uc007bah.1	UCSC_kg	942	chr1	-	55263179	55283626	exon sense-overlapping	NM_028713	Rftn2	raftlin-2
uc007bdt.1	UCSC_kg	487	chr1	+	59383514	59409292	exon sense-overlapping	NM_001033373	Cdk15	cyclin-dependent kinase 15
uc007bgw.1	UCSC_kg	711	chr1	-	64726444	64737233	bidirectional	NM_001097644	Ccnyl1	cyclin Y-like 1
uc007bjl.1	UCSC_kg	1126	chr1	-	71074112	71075238	exon sense-overlapping	NM_007525	Bard1	BRCA1-associated RING domain protein 1
uc007blh.1	UCSC_kg	1852	chr1	-	74027213	74033637	exon sense-overlapping	NM_027884	Tns1	tensin 1
uc007byo.1	UCSC_kg	1065	chr1	-	90171695	90172760	intronic sense-overlapping	NM_172505	A730008H23Rik	Holliday junction recognition protein
uc007byo.1	UCSC_kg	1065	chr1	-	90171695	90172760	intronic sense-overlapping	NM_198652	Hjurp	Holliday junction recognition protein
uc007cnr.1	UCSC_kg	4104	chr1	+	133585271	133612016	exon sense-overlapping	NM_145509	5430435G22Rik	ras-related protein Rab-7b
uc007cyp.1	UCSC_kg	4475	chr1	+	153191627	153211575	exon sense-overlapping	NM_001039511	Ivns1abp	influenza virus NS1A-binding protein homolog
uc007cyp.1	UCSC_kg	4475	chr1	+	153191627	153211575	exon sense-overlapping	NM_001039512	Ivns1abp	influenza virus NS1A-binding protein homolog
uc007cyp.1	UCSC_kg	4475	chr1	+	153191627	153211575	exon sense-overlapping	NM_054102	Ivns1abp	influenza virus NS1A-binding protein homolog
uc007dct.1	UCSC_kg	1295	chr1	-	158738252	158743699	exon sense-overlapping	NM_001159965	Ralgps2	ras-specific guanine nucleotide-releasing factor
uc007dct.1	UCSC_kg	1295	chr1	-	158738252	158743699	exon sense-overlapping	NM_001159966	Ralgps2	ras-specific guanine nucleotide-releasing factor
uc007dct.1	UCSC_kg	1295	chr1	-	158738252	158743699	exon sense-overlapping	NM_001159967	Ralgps2	ras-specific guanine nucleotide-releasing factor
uc007dct.1	UCSC_kg	1295	chr1	-	158738252	158743699	exon sense-overlapping	NM_001159968	Ralgps2	ras-specific guanine nucleotide-releasing factor
uc007dct.1	UCSC_kg	1295	chr1	-	158738252	158743699	exon sense-overlapping	NM_023884	Ralgps2	ras-specific guanine nucleotide-releasing factor
uc007dfa.1	UCSC_kg	1865	chr1	+	163001071	163016455	exon sense-overlapping	NM_001159930	Cenpl	centromere protein L isoform 1
uc007dfa.1	UCSC_kg	1865	chr1	+	163001071	163016455	exon sense-overlapping	NM_027429	Cenpl	centromere protein L isoform 2
uc007dfa.1	UCSC_kg	1865	chr1	+	163001071	163016455	bidirectional	NM_172644	Dars2	aspartyl-tRNA synthetase, mitochondrial
uc007dfb.1	UCSC_kg	1765	chr1	+	163001071	163016455	exon sense-overlapping	NM_001159930	Cenpl	centromere protein L isoform 1
uc007dfb.1	UCSC_kg	1765	chr1	+	163001071	163016455	exon sense-overlapping	NM_027429	Cenpl	centromere protein L isoform 2
uc007dfb.1	UCSC_kg	1765	chr1	+	163001071	163016455	bidirectional	NM_172644	Dars2	aspartyl-tRNA synthetase, mitochondrial
uc007dfd.1	UCSC_kg	1622	chr1	+	163001071	163016455	exon sense-overlapping	NM_001159930	Cenpl	centromere protein L isoform 1
uc007dfd.1	UCSC_kg	1622	chr1	+	163001071	163016455	exon sense-overlapping	NM_027429	Cenpl	centromere protein L isoform 2
uc007dfd.1	UCSC_kg	1622	chr1	+	163001071	163016455	bidirectional	NM_172644	Dars2	aspartyl-tRNA synthetase, mitochondrial
uc007djg.1	UCSC_kg	1612	chr1	-	167522311	167531995	exon sense-overlapping	NM_001001880	Mpzl1	myelin protein zero-like protein 1 isoform b
uc007djg.1	UCSC_kg	1612	chr1	-	167522311	167531995	exon sense-overlapping	NM_001083897	Mpzl1	myelin protein zero-like protein 1 isoform a
uc007dlh.1	UCSC_kg	1329	chr1	-	170266121	170267450	intronic sense-overlapping	NM_008783	Pbx1	pre-B-cell leukemia transcription factor 1
uc007dlh.1	UCSC_kg	1329	chr1	-	170266121	170267450	intronic sense-overlapping	NM_183355	Pbx1	pre-B-cell leukemia transcription factor 1
uc007dwj.2	UCSC_kg	1126	chr1	+	182571464	182604275	exon sense-overlapping	NM_001103182	Lin9	protein lin-9 homolog isoform 1
uc007dwj.2	UCSC_kg	1126	chr1	+	182571464	182604275	exon sense-overlapping	NM_175186	Lin9	protein lin-9 homolog isoform 2
uc007ebd.1	UCSC_kg	828	chr1	+	191994174	192041155	natural antisense	NM_008937	Prox1	prospero homeobox protein 1
uc007ein.1	UCSC_kg	1435	chr10	-	7511187	7512622	bidirectional	NM_026141	Ppil4	peptidyl-prolyl cis-trans isomerase-like 4
uc007exc.1	UCSC_kg	3125	chr10	+	40349840	40401653	exon sense-overlapping	NM_027442	Ddo	D-aspartate oxidase
uc007fbt.1	UCSC_kg	1917	chr10	-	53352951	53374985	exon sense-overlapping	NM_001081428	Fam184a	hypothetical protein LOC75906
uc007fgf.1	UCSC_kg	387	chr10	-	61137536	61143003	bidirectional	NM_009120	Sar1a	GTP-binding protein SAR1a
uc007geo.1	UCSC_kg	3368	chr10	+	80251259	80257092	exon sense-overlapping	NM_199322	Dot1l	histone-lysine N-methyltransferase, H3 lysine-79
uc007ggl.1	UCSC_kg	1268	chr10	+	80657435	80661184	natural antisense	NM_027120	Itgb1bp3	nicotinamide riboside kinase 2
uc007gkm.1	UCSC_kg	690	chr10	+	83185642	83225036	exon sense-overlapping	NM_001145198	1500009L16Rik	hypothetical protein LOC69784
uc007grq.1	UCSC_kg	1841	chr10	-	87935165	87966610	exon sense-overlapping	NM_001146690	Chpt1	cholinephosphotransferase 1 isoform 1
uc007grq.1	UCSC_kg	1841	chr10	-	87935165	87966610	exon sense-overlapping	NM_144807	Chpt1	cholinephosphotransferase 1 isoform 2
uc007grq.1	UCSC_kg	1841	chr10	-	87935165	87966610	natural antisense	NM_011517	Sycp3	synaptonemal complex protein 3
uc007gtp.1	UCSC_kg	3165	chr10	-	90610315	90633207	exon sense-overlapping	NM_001080129	Tmpo	lamina-associated polypeptide 2 isoform epsilon
uc007gtp.1	UCSC_kg	3165	chr10	-	90610315	90633207	exon sense-overlapping	NM_001080130	Tmpo	lamina-associated polypeptide 2 isoform delta
uc007gtp.1	UCSC_kg	3165	chr10	-	90610315	90633207	exon sense-overlapping	NM_001080131	Tmpo	lamina-associated polypeptide 2 isoform gamma
uc007gtp.1	UCSC_kg	3165	chr10	-	90610315	90633207	exon sense-overlapping	NM_001080132	Tmpo	lamina-associated polypeptide 2 isoform beta
uc007gtp.1	UCSC_kg	3165	chr10	-	90610315	90633207	exon sense-overlapping	NM_001080134	Tmpo	lamina-associated polypeptide 2 isoform zeta
uc007gtp.1	UCSC_kg	3165	chr10	-	90610315	90633207	exon sense-overlapping	NM_011605	Tmpo	lamina-associated polypeptide 2 isoform alpha
uc007ibl.1	UCSC_kg	396	chr11	-	16401640	16408104	exon sense-overlapping	NM_001109971	Sec61g	protein transport protein Sec61 subunit gamma
uc007ibl.1	UCSC_kg	396	chr11	-	16401640	16408104	exon sense-overlapping	NM_001109972	Sec61g	protein transport protein Sec61 subunit gamma
uc007ibl.1	UCSC_kg	396	chr11	-	16401640	16408104	exon sense-overlapping	NM_011343	Sec61g	protein transport protein Sec61 subunit gamma
uc007jey.1	UCSC_kg	3185	chr11	-	59605252	59623338	exon sense-overlapping	NM_146018	Flcn	folliculin
uc007kgm.1	UCSC_kg	208	chr11	+	77107278	77107486	intronic sense-overlapping	NM_177710	Ssh2	protein phosphatase Slingshot homolog 2
uc007koh.1	UCSC_kg	717	chr11	-	82879253	82884748	intronic antisense	NM_011408	Slfn2	schlafen family member 12-like
uc007kqp.1	UCSC_kg	599	chr11	+	84339185	84349332	bidirectional	NM_008498	Lhx1	LIM/homeobox protein Lhx1
uc007lay.1	UCSC_kg	5799	chr11	-	95818480	95824279	exon sense-overlapping	NM_009951	Igf2bp1	insulin-like growth factor 2 mRNA-binding
uc007lgb.1	UCSC_kg	1191	chr11	+	98212175	98219109	exon sense-overlapping	NM_144828	Ppp1r1b	protein phosphatase 1 regulatory subunit 1B
uc007lsv.1	UCSC_kg	1111	chr11	-	102748707	102749818	exon sense-overlapping	NM_010277	Gfap	glial fibrillary acidic protein isoform 2
uc007mmq.1	UCSC_kg	399	chr11	+	116715075	116715570	exon sense-overlapping	NM_178620	Mfsd11	UNC93-like protein MFSD11
uc007mmq.1	UCSC_kg	399	chr11	+	116715075	116715570	bidirectional	NM_011358	Srsf2	serine/arginine-rich splicing factor 2
uc007mwk.1	UCSC_kg	776	chr12	+	3236610	3249997	natural antisense	NM_016676	Rab10	ras-related protein Rab-10
uc007ngs.1	UCSC_kg	1837	chr12	-	30859858	31058193	exon sense-overlapping	NM_172951	Sntg2	gamma-2-syntrophin
uc007oba.1	UCSC_kg	606	chr12	-	81735023	81744777	exon sense-overlapping	NM_007951	Erh	enhancer of rudimentary homolog
uc007oba.1	UCSC_kg	606	chr12	-	81735023	81744777	bidirectional	NM_026244	Slc39a9	zinc transporter ZIP9
uc007oki.1	UCSC_kg	1561	chr12	-	92236931	92268518	exon sense-overlapping	NM_181815	4930534B04Rik	hypothetical protein LOC75216
uc007ovo.1	UCSC_kg	487	chr12	+	104672420	104675734	exon sense-overlapping	NM_026790	Ifi27l1	interferon, alpha-inducible protein 27 like 1
uc007ovo.1	UCSC_kg	487	chr12	+	104672420	104675734	exon sense-overlapping	NM_194066	Ifi27l1	interferon, alpha-inducible protein 27 like 1
uc007ovo.1	UCSC_kg	487	chr12	+	104672420	104675734	exon sense-overlapping	NM_194067	Ifi27l1	interferon, alpha-inducible protein 27 like 1
uc007ovo.1	UCSC_kg	487	chr12	+	104672420	104675734	exon sense-overlapping	NM_194068	Ifi27l1	interferon, alpha-inducible protein 27 like 1
uc007ovo.1	UCSC_kg	487	chr12	+	104672420	104675734	exon sense-overlapping	NM_194069	Ifi27l1	interferon, alpha-inducible protein 27 like 1
uc007pjf.1	UCSC_kg	637	chr13	-	3916556	3917466	exon sense-overlapping	NM_019671	Net1	neuroepithelial cell-transforming gene 1 protein
uc007pkb.1	UCSC_kg	4866	chr13	-	6588284	6593150	intronic sense-overlapping	NM_019703	Pfkp	6-phosphofructokinase type C
uc007pmu.1	UCSC_kg	2356	chr13	-	14143195	14155668	bidirectional	NM_194262	Arid4b	AT-rich interactive domain-containing protein 4B
uc007pmu.1	UCSC_kg	2356	chr13	-	14143195	14155668	bidirectional	NM_198122	Arid4b	AT-rich interactive domain-containing protein 4B
uc007pmu.1	UCSC_kg	2356	chr13	-	14143195	14155668	exon sense-overlapping	NM_010282	Ggps1	geranylgeranyl pyrophosphate synthase
uc007pps.1	UCSC_kg	1581	chr13	+	20885987	20893696	exon sense-overlapping	NM_012054	Aoah	acyloxyacyl hydrolase precursor
uc007prv.1	UCSC_kg	2198	chr13	+	21925626	21929399	bidirectional	NM_001177544	Hist1h2ao	histone H2A type 1
uc007prv.1	UCSC_kg	2198	chr13	+	21925626	21929399	bidirectional	NM_178185	Hist1h2ap	histone H2A type 1
uc007prv.1	UCSC_kg	2198	chr13	+	21925626	21929399	exon sense-overlapping	NM_001097979	Hist1h2bq	H2b histone family, member A
uc007prv.1	UCSC_kg	2198	chr13	+	21925626	21929399	exon sense-overlapping	NM_001110555	Hist1h2br	histone cluster 1 H2br
uc007qfy.1	UCSC_kg	1208	chr13	-	43360793	43399541	exon sense-overlapping	NM_001033399	Gfod1	glucose-fructose oxidoreductase
uc007qmi.1	UCSC_kg	495	chr13	+	51740827	51746023	exon sense-overlapping	NM_025415	Cks2	cyclin-dependent kinases regulatory subunit 2
uc007qxb.1	UCSC_kg	2171	chr13	-	62704841	62725542	exon sense-overlapping	NM_173381	6720489N17Rik	hypothetical protein LOC211378
uc007qyq.1	UCSC_kg	3107	chr13	-	64296663	64376238	exon sense-overlapping	NM_001122989	Cdc14b	dual specificity protein phosphatase CDC14B
uc007qyq.1	UCSC_kg	3107	chr13	-	64296663	64376238	exon sense-overlapping	NM_172587	Cdc14b	dual specificity protein phosphatase CDC14B
uc007rig.1	UCSC_kg	2484	chr13	+	83663911	83666395	intronic sense-overlapping	NM_001170537	Mef2c	myocyte-specific enhancer factor 2C isoform 1
uc007rig.1	UCSC_kg	2484	chr13	+	83663911	83666395	intronic sense-overlapping	NM_025282	Mef2c	myocyte-specific enhancer factor 2C isoform 2
uc007rjm.1	UCSC_kg	727	chr13	+	89879064	90026771	intronic antisense	NM_001081249	Vcan	versican core protein isoform 1
uc007rjm.1	UCSC_kg	727	chr13	+	89879064	90026771	intronic antisense	NM_001134474	Vcan	versican core protein isoform 3
uc007rjm.1	UCSC_kg	727	chr13	+	89879064	90026771	intronic antisense	NM_001134475	Vcan	versican core protein isoform 4
uc007rjm.1	UCSC_kg	727	chr13	+	89879064	90026771	intronic antisense	NM_019389	Vcan	versican core protein isoform 2
uc007rjm.1	UCSC_kg	727	chr13	+	89879064	90026771	intronic antisense	NM_172955	Vcan	versican core protein isoform 5
uc007rjm.1	UCSC_kg	727	chr13	+	89879064	90026771	intronic antisense	NM_028012	Xrcc4	DNA repair protein XRCC4
uc007rln.1	UCSC_kg	1246	chr13	-	94540903	94542149	natural antisense	NM_009712	Arsb	arylsulfatase B precursor
uc007rpo.1	UCSC_kg	2743	chr13	-	100166878	100182831	natural antisense	NM_173757	Mrps27	28S ribosomal protein S27, mitochondrial
uc007rpp.1	UCSC_kg	3997	chr13	-	100178564	100182831	natural antisense	NM_173757	Mrps27	28S ribosomal protein S27, mitochondrial
uc007sgv.1	UCSC_kg	1500	chr14	+	16270697	16284959	intronic antisense	NM_146052	Lrrc3b	leucine-rich repeat-containing protein 3B
uc007skw.1	UCSC_kg	440	chr14	+	21613460	21615773	bidirectional	NM_001039138	Camk2g	calcium/calmodulin-dependent protein kinase type
uc007skw.1	UCSC_kg	440	chr14	+	21613460	21615773	bidirectional	NM_001039139	Camk2g	calcium/calmodulin-dependent protein kinase type
uc007skw.1	UCSC_kg	440	chr14	+	21613460	21615773	bidirectional	NM_178597	Camk2g	calcium/calmodulin-dependent protein kinase type
uc007sxn.1	UCSC_kg	4556	chr14	+	32149909	32185169	exon sense-overlapping	NM_009796	Capn7	calpain-7
uc007upw.1	UCSC_kg	920	chr14	+	73952592	73956634	exon sense-overlapping	NM_011506	Sucla2	succinyl-CoA ligase [ADP-forming] subunit beta,
uc007vat.1	UCSC_kg	1517	chr14	-	122499720	122505392	bidirectional	NM_080556	Tm9sf2	transmembrane 9 superfamily member 2 precursor
uc007vfy.1	UCSC_kg	4475	chr15	+	10261809	10266284	exon sense-overlapping	NM_011169	Prlr	prolactin receptor precursor
uc007vnk.1	UCSC_kg	1267	chr15	-	37549523	37664391	exon sense-overlapping	NM_001170866	Ncald	neurocalcin-delta
uc007vnk.1	UCSC_kg	1267	chr15	-	37549523	37664391	exon sense-overlapping	NM_134094	Ncald	neurocalcin-delta
uc007vpf.1	UCSC_kg	2216	chr15	+	42507786	42536162	natural antisense	NM_009640	Angpt1	angiopoietin-1 precursor
uc007vqk.1	UCSC_kg	839	chr15	+	44619329	44637373	natural antisense	NM_001032727	Sybu	syntabulin isoform B
uc007vqk.1	UCSC_kg	839	chr15	+	44619329	44637373	natural antisense	NM_176998	Sybu	syntabulin isoform A
uc007vsb.1	UCSC_kg	6715	chr15	+	55084110	55090825	exon sense-overlapping	NM_001037937	Deptor	DEP domain-containing mTOR-interacting protein
uc007vsb.1	UCSC_kg	6715	chr15	+	55084110	55090825	exon sense-overlapping	NM_145470	Deptor	DEP domain-containing mTOR-interacting protein
uc007wcd.1	UCSC_kg	521	chr15	-	73173562	73253710	exon sense-overlapping	NM_001130409	Ptk2	focal adhesion kinase 1 isoform 2
uc007wcd.1	UCSC_kg	521	chr15	-	73173562	73253710	exon sense-overlapping	NM_007982	Ptk2	focal adhesion kinase 1 isoform 1
uc007wjn.1	UCSC_kg	1101	chr15	+	76125680	76127323	exon sense-overlapping	NM_001195537	Gm10345	sphingomyelin phosphodiesterase 5
uc007wjn.1	UCSC_kg	1101	chr15	+	76125680	76127323	natural antisense	NM_153122	Oplah	5-oxoprolinase
uc007woo.1	UCSC_kg	2927	chr15	-	77822361	77825288	exon sense-overlapping	NM_007583	Cacng2	voltage-dependent calcium channel gamma-2
uc007wxh.1	UCSC_kg	402	chr15	+	81633246	81635781	exon sense-overlapping	NM_153484	Tef	thyrotroph embryonic factor isoform 2
uc007wxn.1	UCSC_kg	2590	chr15	-	81686163	81688753	exon sense-overlapping	NM_020507	Tob2	protein Tob2
uc007xaj.1	UCSC_kg	360	chr15	+	83130444	83130804	natural antisense	NM_025445	Arfgap3	ADP-ribosylation factor GTPase-activating
uc007xhd.1	UCSC_kg	1114	chr15	-	89412957	89414821	exon sense-overlapping	NM_026817	Rabl2	RAB, member of RAS oncogene family-like 2A
uc007xnz.1	UCSC_kg	2224	chr15	+	98637454	98646508	natural antisense	NM_001013741	Ddn	dendrin
uc007xnz.1	UCSC_kg	2224	chr15	+	98637454	98646508	natural antisense	NM_016781	Prkag1	5'-AMP-activated protein kinase subunit gamma-1
uc007xxt.1	UCSC_kg	3153	chr15	+	103070862	103077123	bidirectional	NM_001076789	Cbx5	chromobox protein homolog 5
uc007xxt.1	UCSC_kg	3153	chr15	+	103070862	103077123	exon sense-overlapping	NM_001039129	Hnrnpa1	heterogeneous nuclear ribonucleoprotein A1
uc007xxt.1	UCSC_kg	3153	chr15	+	103070862	103077123	exon sense-overlapping	NM_010447	Hnrnpa1	heterogeneous nuclear ribonucleoprotein A1
uc007yfc.1	UCSC_kg	2925	chr16	+	11203475	11225889	natural antisense	NM_001130008	Gspt1	eukaryotic peptide chain release factor
uc007yfc.1	UCSC_kg	2925	chr16	+	11203475	11225889	natural antisense	NM_146066	Gspt1	eukaryotic peptide chain release factor
uc007yfc.1	UCSC_kg	2925	chr16	+	11203475	11225889	bidirectional	NM_025546	Rsl1d1	ribosomal L1 domain-containing protein 1
uc007ywx.1	UCSC_kg	1402	chr16	-	30569190	30587675	exon sense-overlapping	NM_178069	Lsg1	large subunit GTPase 1 homolog
uc007zgh.1	UCSC_kg	2928	chr16	+	43619100	43622028	exon sense-overlapping	NM_019778	Zbtb20	zinc finger and BTB domain-containing protein 20
uc007zgh.1	UCSC_kg	2928	chr16	+	43619100	43622028	exon sense-overlapping	NM_181058	Zbtb20	zinc finger and BTB domain-containing protein 20
uc007zmf.1	UCSC_kg	1164	chr16	+	56075521	56077249	exon sense-overlapping	NM_001003971	Senp7	sentrin-specific protease 7 isoform 2
uc007zmf.1	UCSC_kg	1164	chr16	+	56075521	56077249	exon sense-overlapping	NM_001003972	Senp7	sentrin-specific protease 7 isoform 3
uc007zmf.1	UCSC_kg	1164	chr16	+	56075521	56077249	exon sense-overlapping	NM_001003973	Senp7	sentrin-specific protease 7 isoform 4
uc007zmf.1	UCSC_kg	1164	chr16	+	56075521	56077249	exon sense-overlapping	NM_025483	Senp7	sentrin-specific protease 7 isoform 1
uc007znw.1	UCSC_kg	810	chr16	-	58502973	58523871	exon sense-overlapping	NM_018784	St3gal6	type 2 lactosamine alpha-2,3-sialyltransferase
uc007ztt.1	UCSC_kg	4087	chr16	-	85452463	85456550	exon sense-overlapping	NM_144853	Cyyr1	cysteine and tyrosine-rich protein 1 precursor
uc008aeu.1	UCSC_kg	401	chr17	+	3557823	3559862	bidirectional	NM_146074	Tfb1m	dimethyladenosine transferase 1, mitochondrial
uc008ala.1	UCSC_kg	562	chr17	+	12934239	13023201	intronic antisense	NM_010515	Igf2r	cation-independent mannose-6-phosphate receptor
uc008arh.1	UCSC_kg	653	chr17	+	21870690	21906309	exon sense-overlapping	NM_001164676	Zfp229	zinc finger protein 229
uc008bwz.1	UCSC_kg	1680	chr17	-	32550305	32557920	exon sense-overlapping	NM_021319	Pglyrp2	N-acetylmuramoyl-L-alanine amidase precursor
uc008bzo.1	UCSC_kg	925	chr17	+	33896936	33898815	natural antisense	NM_008997	Rab11b	ras-related protein Rab-11B
uc008cci.1	UCSC_kg	1504	chr17	+	34446519	34453619	exon sense-overlapping	NM_010382	H2-Eb1	H-2 class II histocompatibility antigen, I-E
uc008czs.1	UCSC_kg	328	chr17	-	53827035	53828553	exon sense-overlapping	NM_028232	Sgol1	shugoshin-like 1
uc008dot.1	UCSC_kg	528	chr17	-	78598595	78599365	bidirectional	NM_015800	Crim1	cysteine-rich motor neuron 1 protein precursor
uc008dwo.1	UCSC_kg	774	chr17	+	95149451	95166287	bidirectional	NM_176917	Mettl4	methyltransferase-like protein 4
uc008dwq.1	UCSC_kg	994	chr17	+	95149451	95174471	bidirectional	NM_176917	Mettl4	methyltransferase-like protein 4
uc008ebi.1	UCSC_kg	728	chr18	-	11049928	11052565	natural antisense	NM_010258	Gata6	transcription factor GATA-6
uc008emd.1	UCSC_kg	542	chr18	-	35589697	35658520	exon sense-overlapping	NM_030749	Sil1	nucleotide exchange factor SIL1 precursor
uc008ewr.1	UCSC_kg	1214	chr18	-	50173288	50176491	intronic antisense	NM_001177759	Tnfaip8	tumor necrosis factor alpha-induced protein 8
uc008ewr.1	UCSC_kg	1214	chr18	-	50173288	50176491	intronic antisense	NM_001177760	Tnfaip8	tumor necrosis factor alpha-induced protein 8
uc008eyu.1	UCSC_kg	3391	chr18	+	56892896	56896287	exon sense-overlapping	NM_010721	Lmnb1	lamin-B1
uc008ezd.1	UCSC_kg	1406	chr18	+	57628180	57637763	exon sense-overlapping	NM_001134697	Ctxn3	cortexin-3
uc008ffq.1	UCSC_kg	5354	chr18	-	66216508	66451492	exon sense-overlapping	NM_178793	Ccbe1	collagen and calcium-binding EGF
uc008fnc.1	UCSC_kg	4550	chr18	+	68000663	68044824	exon sense-overlapping	NM_027556	Cep192	centrosomal protein 192
uc008foc.1	UCSC_kg	641	chr18	-	70612793	70623804	exon sense-overlapping	NM_172967	4930503L19Rik	hypothetical protein LOC269033 precursor
uc008gcv.1	UCSC_kg	1253	chr19	+	5388349	5389602	natural antisense	NM_016882	Sart1	U4/U6.U5 tri-snRNP-associated protein 1
uc008gmk.1	UCSC_kg	2348	chr19	+	8797976	8800931	bidirectional	NM_001161413	Slc3a2	4F2 cell-surface antigen heavy chain isoform a
uc008gml.1	UCSC_kg	2728	chr19	+	8797976	8800932	bidirectional	NM_001161413	Slc3a2	4F2 cell-surface antigen heavy chain isoform a
uc008grn.1	UCSC_kg	728	chr19	-	11122102	11125010	exon sense-overlapping	NM_001177351	AW112010	hypothetical protein LOC107350
uc008gxl.1	UCSC_kg	1209	chr19	+	17297212	17298421	exon sense-overlapping	NM_181348	Prune2	protein prune homolog 2
uc008haf.1	UCSC_kg	1747	chr19	+	23762208	23795502	exon sense-overlapping	NM_028208	Ptar1	protein prenyltransferase alpha subunit repeat
uc008hgf.1	UCSC_kg	1210	chr19	-	34314826	34316036	exon sense-overlapping	NM_007392	Acta2	actin, aortic smooth muscle
uc008hxa.1	UCSC_kg	4663	chr19	+	53917699	53941570	exon sense-overlapping	NM_001170847	Rbm20	probable RNA-binding protein 20
uc008hzy.1	UCSC_kg	2158	chr19	-	57191265	57193423	exon sense-overlapping	NM_001103178	Ablim1	actin-binding LIM protein 1 isoform 3
uc008hzy.1	UCSC_kg	2158	chr19	-	57191265	57193423	intronic sense-overlapping	NM_001103177	Ablim1	actin-binding LIM protein 1 isoform 2
uc008hzy.1	UCSC_kg	2158	chr19	-	57191265	57193423	intronic sense-overlapping	NM_178688	Ablim1	actin-binding LIM protein 1 isoform 1
uc008ibt.1	UCSC_kg	1574	chr19	-	60274488	60302604	exon sense-overlapping	NM_029648	D19Ertd737e	hypothetical protein LOC76539
uc008ixu.1	UCSC_kg	240	chr2	+	27813916	27814156	exon sense-overlapping	NM_015734	Col5a1	collagen alpha-1(V) chain precursor
uc008jnj.1	UCSC_kg	2334	chr2	-	37871355	37873689	intronic sense-overlapping	NM_146122	Dennd1a	DENN domain-containing protein 1A
uc008ker.1	UCSC_kg	1599	chr2	-	75529108	75542698	exon sense-overlapping	NM_010902	Nfe2l2	nuclear factor erythroid 2-related factor 2
uc008kgz.1	UCSC_kg	3799	chr2	+	79547936	79658703	exon sense-overlapping	NM_172420	Ppp1r1c	protein phosphatase 1 regulatory subunit 1C
uc008lfw.1	UCSC_kg	619	chr2	-	93151419	93174607	exon sense-overlapping	NM_183180	Tspan18	tetraspanin-18
uc008lid.1	UCSC_kg	4515	chr2	+	102626420	102630935	exon sense-overlapping	NM_001077514	Slc1a2	excitatory amino acid transporter 2 isoform 1
uc008lid.1	UCSC_kg	4515	chr2	+	102626420	102630935	exon sense-overlapping	NM_001077515	Slc1a2	excitatory amino acid transporter 2 isoform 2
uc008lms.1	UCSC_kg	1707	chr2	+	109857995	109884805	exon sense-overlapping	NM_026613	Ccdc34	coiled-coil domain-containing protein 34
uc008mqp.1	UCSC_kg	771	chr2	-	143884873	143894542	intronic antisense	NM_001044750	Banf2	barrier-to-autointegration factor-like protein
uc008mqp.1	UCSC_kg	771	chr2	-	143884873	143894542	intronic antisense	NM_207275	Banf2	barrier-to-autointegration factor-like protein
uc008mrh.1	UCSC_kg	3276	chr2	+	144362018	144367515	exon sense-overlapping	NM_029763	Polr3f	DNA-directed RNA polymerase III subunit RPC6
uc008msy.1	UCSC_kg	1457	chr2	+	147194017	147219031	exon sense-overlapping	NM_008780	Pax1	paired box protein Pax-1
uc008nvv.1	UCSC_kg	1619	chr2	-	164569064	164571431	bidirectional	NM_133763	Dnttip1	deoxynucleotidyltransferase terminal-interacting
uc008oeq.1	UCSC_kg	2059	chr2	+	174109820	174122396	exon sense-overlapping	NM_019690	Gnas	protein ALEX NESP55
uc008oeq.1	UCSC_kg	2059	chr2	+	174109820	174122396	exon sense-overlapping	NM_022000	Gnas	protein ALEX NESP55
uc008ool.1	UCSC_kg	1592	chr3	+	7612704	7690001	intronic antisense	NM_008371	Il7	interleukin-7 precursor
uc008pdb.1	UCSC_kg	2066	chr3	-	46246939	46249005	exon sense-overlapping	NM_001101479	Pabpc4l	poly(A) binding protein, cytoplasmic 4-like
uc008phk.1	UCSC_kg	3291	chr3	+	57539987	57639041	exon sense-overlapping	NM_001113413	Rnf13	E3 ubiquitin-protein ligase RNF13 isoform a
uc008phk.1	UCSC_kg	3291	chr3	+	57539987	57639041	exon sense-overlapping	NM_011883	Rnf13	E3 ubiquitin-protein ligase RNF13 isoform b
uc008qho.1	UCSC_kg	1601	chr3	-	94798964	94801272	natural antisense	NM_175356	Pi4kb	phosphatidylinositol 4-kinase beta
uc008qlk.1	UCSC_kg	1726	chr3	+	95675444	95693016	natural antisense	NM_153513	BC028528	hypothetical protein LOC229600 precursor
uc008qlk.1	UCSC_kg	1726	chr3	+	95675444	95693016	intronic antisense	NM_001033302	Gm129	hypothetical protein LOC229599
uc008qlk.1	UCSC_kg	1726	chr3	+	95675444	95693016	bidirectional	NM_078479	Mrps21	28S ribosomal protein S21, mitochondrial
uc008qwj.1	UCSC_kg	2457	chr3	+	106524599	106537557	exon sense-overlapping	NM_001039478	4933421E11Rik	receptor-interacting factor 1 isoform 3
uc008qwj.1	UCSC_kg	2457	chr3	+	106524599	106537557	exon sense-overlapping	NM_001039488	4933421E11Rik	receptor-interacting factor 1 isoform 1
uc008qwj.1	UCSC_kg	2457	chr3	+	106524599	106537557	exon sense-overlapping	NM_028081	4933421E11Rik	receptor-interacting factor 1 isoform 2
uc008rav.1	UCSC_kg	249	chr3	-	112950724	112952607	exon sense-overlapping	NM_001190403	Amy2b	amylase 2b isoform 1
uc008rav.1	UCSC_kg	249	chr3	-	112950724	112952607	exon sense-overlapping	NM_001190404	Amy2b	amylase 2b isoform 2
uc008rdm.1	UCSC_kg	340	chr3	-	119463473	119486176	exon sense-overlapping	NM_019550	Ptbp2	polypyrimidine tract-binding protein 2
uc008rzr.1	UCSC_kg	4220	chr4	+	11486118	11514738	exon sense-overlapping	NM_001039556	Rad54b	fibrinogen silencer-binding protein
uc008sdd.1	UCSC_kg	1817	chr4	-	21773761	21775578	natural antisense	NM_025669	Sfrs18	splicing factor, arginine/serine-rich 18
uc008shs.1	UCSC_kg	2146	chr4	-	40667186	40669431	bidirectional	NM_001164671	Dnaja1	dnaJ homolog subfamily A member 1
uc008shs.1	UCSC_kg	2146	chr4	-	40667186	40669431	bidirectional	NM_001164672	Dnaja1	dnaJ homolog subfamily A member 1
uc008shs.1	UCSC_kg	2146	chr4	-	40667186	40669431	bidirectional	NM_008298	Dnaja1	dnaJ homolog subfamily A member 1
uc008sol.1	UCSC_kg	3498	chr4	+	42954114	42957612	exon sense-overlapping	NM_172690	N28178	hypothetical protein LOC230085
uc008uee.1	UCSC_kg	1015	chr4	+	114581861	114594572	bidirectional	NM_008593	Foxd2	forkhead box protein D2
uc008ugf.1	UCSC_kg	538	chr4	+	115796454	115811446	natural antisense	NM_026547	1520402A15Rik	NF-kappa-B activator C1orf190 homolog
uc008ugf.1	UCSC_kg	538	chr4	+	115796454	115811446	bidirectional	NM_001122958	Rad54l	DNA repair and recombination protein RAD54-like
uc008ugf.1	UCSC_kg	538	chr4	+	115796454	115811446	bidirectional	NM_001122959	Rad54l	DNA repair and recombination protein RAD54-like
uc008ugf.1	UCSC_kg	538	chr4	+	115796454	115811446	bidirectional	NM_009015	Rad54l	DNA repair and recombination protein RAD54-like
uc008uyy.1	UCSC_kg	2085	chr4	-	129841697	129852046	exon sense-overlapping	NM_001168333	Tinagl1	tubulointerstitial nephritis antigen-like
uc008uyy.1	UCSC_kg	2085	chr4	-	129841697	129852046	exon sense-overlapping	NM_023476	Tinagl1	tubulointerstitial nephritis antigen-like
uc008uzw.1	UCSC_kg	909	chr4	+	130491145	130492054	exon sense-overlapping	NM_010686	Laptm5	lysosomal-associated transmembrane protein 5
uc008whw.1	UCSC_kg	2824	chr5	+	3806418	3841359	exon sense-overlapping	NM_001170552	Krit1	krev interaction trapped protein 1 isoform 2
uc008whw.1	UCSC_kg	2824	chr5	+	3806418	3841359	exon sense-overlapping	NM_030675	Krit1	krev interaction trapped protein 1 isoform 1
uc008wsp.1	UCSC_kg	859	chr5	+	24491659	24503980	intronic antisense	NM_145401	Prkag2	5'-AMP-activated protein kinase subunit gamma-2
uc008wuy.1	UCSC_kg	3259	chr5	-	30385366	30400121	exon sense-overlapping	NM_021288	Tyms	thymidylate synthase
uc008wvu.1	UCSC_kg	1482	chr5	+	30969274	30977199	exon sense-overlapping	NM_007681	Cenpa	histone H3-like centromeric protein A
uc008wvv.1	UCSC_kg	1474	chr5	+	30969274	30977199	exon sense-overlapping	NM_007681	Cenpa	histone H3-like centromeric protein A
uc008yag.1	UCSC_kg	4395	chr5	+	89187447	89191842	exon sense-overlapping	NM_026735	Mobkl1a	mps one binder kinase activator-like 1A
uc008ygk.1	UCSC_kg	1583	chr5	-	99646438	99651467	exon sense-overlapping	NM_145839	Rasgef1b	ras-GEF domain-containing family member 1B
uc008ygk.1	UCSC_kg	1583	chr5	-	99646438	99651467	exon sense-overlapping	NM_181318	Rasgef1b	ras-GEF domain-containing family member 1B
uc008yif.1	UCSC_kg	1576	chr5	-	101234211	101249954	exon sense-overlapping	NM_172405	Fam175a	BRCA1-A complex subunit Abraxas
uc008zlw.1	UCSC_kg	3895	chr5	+	123157577	123161472	exon sense-overlapping	NM_011026	P2rx4	P2X purinoceptor 4
uc008zof.1	UCSC_kg	2692	chr5	-	124083591	124086283	intronic sense-overlapping	NM_019765	Clip1	CAP-Gly domain-containing linker protein 1
uc008zvf.1	UCSC_kg	3358	chr5	+	134659907	134700225	exon sense-overlapping	NM_053266	Gtf2ird2	general transcription factor II-I repeat
uc008zvf.1	UCSC_kg	3358	chr5	+	134659907	134700225	natural antisense	NM_010876	Ncf1	neutrophil cytosol factor 1
uc008zzh.1	UCSC_kg	2165	chr5	-	136406549	136410394	exon sense-overlapping	NM_018871	Ywhag	14-3-3 protein gamma
uc009acj.1	UCSC_kg	3878	chr5	+	137791384	137819897	exon sense-overlapping	NM_001159571	Ephb4	ephrin type-B receptor 4 isoform a
uc009acj.1	UCSC_kg	3878	chr5	+	137791384	137819897	exon sense-overlapping	NM_010144	Ephb4	ephrin type-B receptor 4 isoform b
uc009acj.1	UCSC_kg	3878	chr5	+	137791384	137819897	natural antisense	NM_011741	Zan	zonadhesin
uc009aln.1	UCSC_kg	509	chr5	-	145002558	145017055	intronic antisense	NM_001163709	Bri3	brain protein I3 isoform 2
uc009aln.1	UCSC_kg	509	chr5	-	145002558	145017055	intronic antisense	NM_018772	Bri3	brain protein I3 isoform 1
uc009bfw.1	UCSC_kg	2769	chr6	+	30754783	30757552	intronic antisense	NM_017478	Copg2	coatomer subunit gamma-2
uc009bht.1	UCSC_kg	3268	chr6	+	34813145	34821587	exon sense-overlapping	NM_197986	Tmem140	transmembrane protein 140
uc009bvr.1	UCSC_kg	607	chr6	+	48696195	48697484	exon sense-overlapping	NM_175035	Gimap5	GTPase IMAP family member 5
uc009bwo.1	UCSC_kg	3782	chr6	-	49210241	49214023	exon sense-overlapping	NM_198102	Tra2a	transformer-2 protein homolog alpha
uc009cbo.1	UCSC_kg	810	chr6	-	56739162	56747730	exon sense-overlapping	NM_145958	Kbtbd2	kelch repeat and BTB (POZ) domain containing 2
uc009djr.1	UCSC_kg	785	chr6	-	116149427	116158011	bidirectional	NM_026585	D6Wsu116e	WASH complex subunit FAM21
uc009dnp.1	UCSC_kg	689	chr6	+	120719019	120719708	exon sense-overlapping	NM_001128151	Cecr2	cat eye syndrome chromosome region, candidate 2
uc009far.1	UCSC_kg	550	chr7	-	6093887	6107573	exon sense-overlapping	NM_001013012	Zfp787	zinc finger protein 787
uc009fmd.1	UCSC_kg	700	chr7	+	20094077	20101494	bidirectional	NM_177692	Bloc1s3	biogenesis of lysosome-related organelles
uc009fmd.1	UCSC_kg	700	chr7	+	20094077	20101494	exon sense-overlapping	NM_025960	Trappc6a	trafficking protein particle complex subunit 6A
uc009gft.1	UCSC_kg	2105	chr7	-	31438730	31449988	exon sense-overlapping	NM_027999	Haus5	HAUS augmin-like complex subunit 5
uc009ggc.1	UCSC_kg	1276	chr7	+	31514597	31530948	natural antisense	NM_008085	Gapdhs	glyceraldehyde-3-phosphate dehydrogenase,
uc009ggc.1	UCSC_kg	1276	chr7	+	31514597	31530948	bidirectional	NM_027215	Tmem147	transmembrane protein 147
uc009hbe.1	UCSC_kg	1743	chr7	+	56340507	56342351	intronic sense-overlapping	NM_001111016	Nav2	neuron navigator 2 isoform 2
uc009hbf.1	UCSC_kg	1973	chr7	-	56377703	56415189	intronic antisense	NM_001111016	Nav2	neuron navigator 2 isoform 2
uc009ign.1	UCSC_kg	471	chr7	-	97273347	97277984	bidirectional	NM_146194	Picalm	phosphatidylinositol-binding clathrin assembly
uc009inx.1	UCSC_kg	631	chr7	-	108112249	108112880	exon sense-overlapping	NM_183168	P2ry6	P2Y purinoceptor 6
uc009ipj.1	UCSC_kg	1180	chr7	+	108986395	108991155	intronic antisense	NM_008035	Folr2	folate receptor beta precursor
uc009ipj.1	UCSC_kg	1180	chr7	+	108986395	108991155	bidirectional	NM_001122739	Inppl1	phosphatidylinositol-3,4,5-trisphosphate
uc009ipj.1	UCSC_kg	1180	chr7	+	108986395	108991155	natural antisense	NM_010567	Inppl1	phosphatidylinositol-3,4,5-trisphosphate
uc009jeh.1	UCSC_kg	2918	chr7	-	116942162	116984441	exon sense-overlapping	NM_020052	Scube2	signal peptide, CUB and EGF-like
uc009jgk.1	UCSC_kg	231	chr7	-	119265103	119294262	exon sense-overlapping	NM_015814	Dkk3	dickkopf-related protein 3 precursor
uc009kdm.1	UCSC_kg	735	chr7	+	140939282	140944721	intronic antisense	NM_133941	Dhx32	putative pre-mRNA-splicing factor ATP-dependent
uc009kix.1	UCSC_kg	2560	chr7	+	148127479	148133557	exon sense-overlapping	NM_145387	Athl1	acid trehalase-like protein 1
uc009kld.1	UCSC_kg	2756	chr7	-	148624413	148629252	exon sense-overlapping	NM_022654	Lrdd	leucine-rich repeat and death domain-containing
uc009ktl.1	UCSC_kg	2912	chr8	+	4238828	4251420	exon sense-overlapping	NM_001195258	Gm14378	hypothetical protein LOC100044509
uc009ktl.1	UCSC_kg	2912	chr8	+	4238828	4251420	exon sense-overlapping	NM_001042557	Map2k7	dual specificity mitogen-activated protein
uc009ktl.1	UCSC_kg	2912	chr8	+	4238828	4251420	exon sense-overlapping	NM_001164172	Map2k7	dual specificity mitogen-activated protein
uc009ktl.1	UCSC_kg	2912	chr8	+	4238828	4251420	exon sense-overlapping	NM_011944	Map2k7	dual specificity mitogen-activated protein
uc009kui.1	UCSC_kg	2678	chr8	-	9206009	9323369	exon sense-overlapping	NM_173446	Fam155a	transmembrane protein FAM155A
uc009lws.1	UCSC_kg	3946	chr8	+	71404456	71408402	exon sense-overlapping	NM_008509	Lpl	lipoprotein lipase precursor
uc009lyx.1	UCSC_kg	700	chr8	+	72663611	72671159	exon sense-overlapping	NM_001145552	2310045N01Rik	protein MEF2BNB
uc009lyx.1	UCSC_kg	700	chr8	+	72663611	72671159	bidirectional	NM_001025589	Rfxank	DNA-binding protein RFXANK isoform 2
uc009lyx.1	UCSC_kg	700	chr8	+	72663611	72671159	bidirectional	NM_011266	Rfxank	DNA-binding protein RFXANK isoform 1
uc009mfz.1	UCSC_kg	2320	chr8	+	74968648	74984440	exon sense-overlapping	NM_028170	1700030K09Rik	hypothetical protein LOC72254
uc009mfz.1	UCSC_kg	2320	chr8	+	74968648	74984440	bidirectional	NM_028500	Calr3	calreticulin-3 isoform 1
uc009mfz.1	UCSC_kg	2320	chr8	+	74968648	74984440	natural antisense	NM_138585	Cherp	calcium homeostasis endoplasmic reticulum
uc009mix.1	UCSC_kg	5021	chr8	-	82489751	82494772	exon sense-overlapping	NM_020259	Hhip	hedgehog-interacting protein precursor
uc009mpr.1	UCSC_kg	1173	chr8	+	87823689	87831969	exon sense-overlapping	NM_001163791	Orc6	origin recognition complex subunit 6 isoform b
uc009mpr.1	UCSC_kg	1173	chr8	+	87823689	87831969	exon sense-overlapping	NM_019716	Orc6	origin recognition complex subunit 6 isoform a
uc009mpr.1	UCSC_kg	1173	chr8	+	87823689	87831969	bidirectional	NM_022997	Vps35	vacuolar protein sorting-associated protein 35
uc009mqg.1	UCSC_kg	1542	chr8	+	88254714	88288994	natural antisense	NM_028007	Itfg1	T-cell immunomodulatory protein precursor
uc009mrm.1	UCSC_kg	1904	chr8	-	90856209	90859386	exon sense-overlapping	NM_012047	Brd7	bromodomain-containing protein 7
uc009nae.1	UCSC_kg	735	chr8	+	106774802	106787343	exon sense-overlapping	NM_001037841	Cklf	chemokine-like factor isoform 4
uc009nae.1	UCSC_kg	735	chr8	+	106774802	106787343	exon sense-overlapping	NM_029295	Cklf	chemokine-like factor isoform 1
uc009ndk.1	UCSC_kg	372	chr8	-	108148238	108161250	intronic antisense	NM_181322	Ctcf	transcriptional repressor CTCF
uc009nfq.1	UCSC_kg	1242	chr8	-	108724613	108734818	bidirectional	NM_145404	Prmt7	protein arginine N-methyltransferase 7
uc009nfq.1	UCSC_kg	1242	chr8	-	108724613	108734818	exon sense-overlapping	NM_001007567	Slc7a6os	protein SLC7A6OS
uc009okn.1	UCSC_kg	2077	chr9	+	21029814	21037083	natural antisense	NM_001110305	Keap1	kelch-like ECH-associated protein 1
uc009okn.1	UCSC_kg	2077	chr9	+	21029814	21037083	natural antisense	NM_001110306	Keap1	kelch-like ECH-associated protein 1
uc009okn.1	UCSC_kg	2077	chr9	+	21029814	21037083	natural antisense	NM_001110307	Keap1	kelch-like ECH-associated protein 1
uc009okn.1	UCSC_kg	2077	chr9	+	21029814	21037083	natural antisense	NM_016679	Keap1	kelch-like ECH-associated protein 1
uc009pbm.1	UCSC_kg	2981	chr9	-	43874409	43921600	intronic antisense	NM_001040631	C1qtnf5	complement C1q tumor necrosis factor-related
uc009pbm.1	UCSC_kg	2981	chr9	-	43874409	43921600	intronic antisense	NM_001040632	C1qtnf5	complement C1q tumor necrosis factor-related
uc009pbm.1	UCSC_kg	2981	chr9	-	43874409	43921600	intronic antisense	NM_001190313	C1qtnf5	complement C1q tumor necrosis factor-related
uc009pbm.1	UCSC_kg	2981	chr9	-	43874409	43921600	intronic antisense	NM_001190319	C1qtnf5	complement C1q tumor necrosis factor-related
uc009pbm.1	UCSC_kg	2981	chr9	-	43874409	43921600	intronic antisense	NM_145613	C1qtnf5	complement C1q tumor necrosis factor-related
uc009pbm.1	UCSC_kg	2981	chr9	-	43874409	43921600	intronic antisense	NM_001190314	Mfrp	membrane frizzled-related protein isoform 2
uc009pbm.1	UCSC_kg	2981	chr9	-	43874409	43921600	intronic antisense	NM_147126	Mfrp	membrane frizzled-related protein isoform 1
uc009pbm.1	UCSC_kg	2981	chr9	-	43874409	43921600	exon sense-overlapping	NM_153762	Rnf26	ring finger protein 26
uc009pbm.1	UCSC_kg	2981	chr9	-	43874409	43921600	intronic antisense	NM_016808	Usp2	ubiquitin carboxyl-terminal hydrolase 2 isoform
uc009pbm.1	UCSC_kg	2981	chr9	-	43874409	43921600	intronic antisense	NM_198091	Usp2	ubiquitin carboxyl-terminal hydrolase 2 isoform
uc009pbm.1	UCSC_kg	2981	chr9	-	43874409	43921600	natural antisense	NM_198092	Usp2	ubiquitin carboxyl-terminal hydrolase 2 isoform
uc009qop.1	UCSC_kg	637	chr9	-	70455264	70478961	exon sense-overlapping	NM_172772	Fam63b	hypothetical protein LOC235461
uc009qxb.1	UCSC_kg	911	chr9	+	85739476	85740387	exon sense-overlapping	NM_001164792	Tpbg	trophoblast glycoprotein precursor
uc009qxb.1	UCSC_kg	911	chr9	+	85739476	85740387	exon sense-overlapping	NM_011627	Tpbg	trophoblast glycoprotein precursor
uc009qxx.1	UCSC_kg	1632	chr9	-	86668352	86704383	exon sense-overlapping	NM_013669	Snap91	clathrin coat assembly protein AP180
uc009scb.1	UCSC_kg	429	chr9	+	120019516	120020715	exon sense-overlapping	NM_144793	Slc25a38	solute carrier family 25 member 38
uc009scm.1	UCSC_kg	2609	chr9	+	120058859	120090602	exon sense-overlapping	NM_001039364	Mobp	myelin-associated oligodendrocyte basic protein
uc009scm.1	UCSC_kg	2609	chr9	+	120058859	120090602	exon sense-overlapping	NM_001039365	Mobp	myelin-associated oligodendrocyte basic protein
uc009scm.1	UCSC_kg	2609	chr9	+	120058859	120090602	exon sense-overlapping	NM_008614	Mobp	myelin-associated oligodendrocyte basic protein
uc009sgg.1	UCSC_kg	240	chr9	+	123409241	123420396	exon sense-overlapping	NM_013860	Limd1	LIM domain-containing protein 1
uc009sny.1	UCSC_kg	1234	chrX	-	7717192	7720044	exon sense-overlapping	NM_001166409	Rbm3	putative RNA-binding protein 3 isoform 1
uc009sny.1	UCSC_kg	1234	chrX	-	7717192	7720044	exon sense-overlapping	NM_001166410	Rbm3	putative RNA-binding protein 3 isoform 2
uc009sny.1	UCSC_kg	1234	chrX	-	7717192	7720044	exon sense-overlapping	NM_001166411	Rbm3	putative RNA-binding protein 3 isoform 2
uc009sny.1	UCSC_kg	1234	chrX	-	7717192	7720044	exon sense-overlapping	NM_016809	Rbm3	putative RNA-binding protein 3 isoform 1
uc009spu.1	UCSC_kg	1729	chrX	-	9012623	9014352	exon sense-overlapping	NM_007807	Cybb	cytochrome b-245 heavy chain
uc009tqf.1	UCSC_kg	895	chrX	+	72818790	72820607	natural antisense	NM_175122	Rab39b	ras-related protein Rab-39B
uc009use.1	UCSC_kg	567	chrX	+	154158862	154190521	exon sense-overlapping	NM_025357	Smpx	small muscular protein
uc009usz.1	UCSC_kg	2069	chrX	+	156380652	156412099	exon sense-overlapping	NM_001135727	Sh3kbp1	SH3 domain-containing kinase-binding protein 1
uc009usz.1	UCSC_kg	2069	chrX	+	156380652	156412099	exon sense-overlapping	NM_001135728	Sh3kbp1	SH3 domain-containing kinase-binding protein 1
uc009usz.1	UCSC_kg	2069	chrX	+	156380652	156412099	exon sense-overlapping	NM_021389	Sh3kbp1	SH3 domain-containing kinase-binding protein 1
uc009uzk.1	UCSC_kg	1475	chrY	-	597214	598689	exon sense-overlapping	NM_012008	Ddx3y	ATP-dependent RNA helicase DDX3Y
