# Supplementary material for: Profiling analysis of long non-coding RNAs in early postnatal mouse hearts
Source: Sci Rep. 2017 Mar 7;7:43485. doi: 10.1038/srep43485 (PMC5339910; doi:10.1038/srep43485)
Supplement: Supplementary Table S6 [file srep43485-s7.xls]

## Sheet:  
Seqname	Source	RNAlength	Chrom	Strand	TxStart	TxEnd	Relationship	Associated_gene_acc	Associated_gene_name	Associated_protein_name	Regulation	P7 vs. P1(lncRNA fold change)	Regulation	P28 vs. P1(lncRNA fold change)	Regulation	P7 vs. P1(mRNA fold change)	Regulation	P28 vs. P1(mRNA fold change)
AK006605	fantom3	1008	chr12	-	56699161	56700157	natural antisense	NM_020287	Insm2	insulinoma-associated protein 2	up	4.77126	up	6.35412	up	14.5971	up	22.0274	positive	P7 vs. P1 up; P28 vs. P7 up
AK136590	fantom3	882	chr19	-	39004478	39005358	bidirectional	NM_008234	Hells	lymphocyte-specific helicase	up	1.63321	up	4.24965	up	2.12657	down	7.66983	-
ENSMUST00000129312	Ensembl	2099	chr13	-	23710848	23712947	exon sense-overlapping	NM_015787	Hist1h1e	histone H1.4	up	2.62411	up	8.48797	up	1.90822	up	4.35311	positive
uc007rjm.1	UCSC_kg	727	chr13	+	89879064	90026771	intronic antisense	NM_172955	Vcan	versican core protein isoform 5	up	1.08772	up	5.22841	up	1.17253	down	3.42295	negative
uc007sgv.1	UCSC_kg	1500	chr14	+	16270697	16284959	intronic antisense	NM_146052	Lrrc3b	leucine-rich repeat-containing protein 3B	up	1.34371	up	5.97528	up	2.13508	up	6.82618	positive
uc007wxn.1	UCSC_kg	2590	chr15	-	81686163	81688753	exon sense-overlapping	NM_020507	Tob2	protein Tob2	up	1.21764	up	4.99833	up	1.26662	up	3.79105	positive
uc007zgh.1	UCSC_kg	2928	chr16	+	43619100	43622028	exon sense-overlapping	NM_181058	Zbtb20	zinc finger and BTB domain-containing protein 20	up	1.34703	up	4.49948	up	2.23937	up	6.25324	positive
uc008ezd.1	UCSC_kg	1406	chr18	+	57628180	57637763	exon sense-overlapping	NM_001134697	Ctxn3	cortexin-3	up	6.22048	up	13.3074	up	4.53787	up	15.7399	positive
uc008ffq.1	UCSC_kg	5354	chr18	-	66216508	66451492	exon sense-overlapping	NM_178793	Ccbe1	collagen and calcium-binding EGF	up	2.20102	up	11.5678	up	2.44668	up	8.66796	positive
uc008grn.1	UCSC_kg	728	chr19	-	11122102	11125010	exon sense-overlapping	NM_001177351	AW112010	hypothetical protein LOC107350	up	6.55046	up	53.7437	up	1.74562	up	9.69448	positive
uc008gxl.1	UCSC_kg	1209	chr19	+	17297212	17298421	exon sense-overlapping	NM_181348	Prune2	protein prune homolog 2	up	1.60796	up	5.94961	up	3.22735	up	11.2118	positive
uc008kgz.1	UCSC_kg	3799	chr2	+	79547936	79658703	exon sense-overlapping	NM_172420	Ppp1r1c	protein phosphatase 1 regulatory subunit 1C	up	41.2115	up	80.6637	up	3.84616	up	12.4152	positive
uc008sol.1	UCSC_kg	3498	chr4	+	42954114	42957612	exon sense-overlapping	NM_172690	N28178	hypothetical protein LOC230085	up	3.66526	up	10.5233	up	2.34056	up	3.59485	positive
uc009bht.1	UCSC_kg	3268	chr6	+	34813145	34821587	exon sense-overlapping	NM_197986	Tmem140	transmembrane protein 140	up	2.70846	up	6.65711	up	1.59595	up	5.47375	positive
uc009pbm.1	UCSC_kg	2981	chr9	-	43874409	43921600	intronic antisense	NM_147126	Mfrp	membrane frizzled-related protein isoform 1	up	2.99992	up	5.29169	up	1.23022	up	4.61181	positive
AK016171	fantom3	1059	chr3	+	96043793	96044849	bidirectional	NM_054045	Hist2h3c2-ps	histone H3.2	down	1.57548	down	3.37707	up	1.65585	up	2.74147	negative	P7 vs. P1 down; P28 vs. P7 down
AK135967	lincRNA	1333	chr12	+	25345570	25436601	intronic sense-overlapping	NM_009104	Rrm2	ribonucleoside-diphosphate reductase subunit M2	down	1.65154	down	10.3734	up	2.31378	up	1.15355	-
AK142264	fantom3	1202	chr16	+	94943500	94975045	natural antisense	NM_001025584	Kcnj6	G protein-activated inward rectifier potassium	down	1.30896	down	16.5716	up	1.04791	up	3.83735	negative
ENSMUST00000117387	Ensembl	310	chr11	-	48901735	48902045	intronic antisense	NM_008330	Ifi47	interferon gamma inducible protein 47	down	1.87586	down	16.7917	up	1.47571	up	6.1901	negative
ENSMUST00000119782	Ensembl	321	chr11	+	102407015	102407336	intronic antisense	NM_001159492	Gpatch8	G patch domain containing 8	down	1.34117	down	3.27212	down	1.7957	down	4.428	positive
ENSMUST00000121662	Ensembl	470	chr2	-	136569881	136570351	intronic antisense	NM_011428	Snap25	synaptosomal-associated protein 25	down	1.26351	down	4.28199	up	3.7492	up	10.5572	negative
ENSMUST00000121819	Ensembl	499	chr5	+	64711494	64711993	intronic sense-overlapping	NM_019636	Tbc1d1	TBC1 domain family member 1	down	1.13707	down	2.58906	down	1.02759	down	3.03843	negative
ENSMUST00000129950	Ensembl	1117	chr10	+	80657427	80671906	intronic antisense	NM_027120	Itgb1bp3	nicotinamide riboside kinase 2	down	1.53888	down	6.95383	up	4.05864	down	1.63512	-
ENSMUST00000139356	Ensembl	701	chr10	-	39342460	39451655	bidirectional	NM_011264	Rev3l	DNA polymerase zeta catalytic subunit	down	1.27989	down	7.61626	down	1.3723	down	18.2325	positive
ENSMUST00000142871	Ensembl	3055	chr5	-	101269815	101276186	natural antisense	NM_172715	Agpat9	glycerol-3-phosphate acyltransferase 3	down	1.5122	down	5.49905	up	1.56326	down	5.29695	-
ENSMUST00000150782	Ensembl	3057	chr10	+	80657435	80673622	intronic antisense	NM_027120	Itgb1bp3	nicotinamide riboside kinase 2	down	1.38108	down	5.29529	up	4.05864	down	1.63512	-
ENSMUST00000162062	Ensembl	525	chr10	-	45007116	45009230	natural antisense	NM_024286	Popdc3	popeye domain-containing protein 3	down	6.7168	down	13.473	down	2.66894	down	4.84008	positive
NR_015477	RefSeq_NR	318	chr10	+	80657435	80671115	intronic antisense	NM_027120	Itgb1bp3	nicotinamide riboside kinase 2	down	1.82346	down	4.88021	up	4.05864	down	1.63512	-
NR_033199	RefSeq_NR	890	chr1	+	33726668	33727557	bidirectional	NM_008922	Prim2	DNA primase large subunit	down	1.37963	down	3.17651	up	1.56835	down	3.21464	-
NR_033561	RefSeq_NR	841	chrX	+	7722552	7725089	natural antisense	NM_016809	Rbm3	putative RNA-binding protein 3 isoform 1	down	1.33527	down	3.76253	down	2.50584	down	12.6699	negative
uc.174+	UCR	260	chr18	+	35732226	35732486	exon sense-overlapping	NM_010771	Matr3	matrin-3	down	1.3919	down	5.66662	down	1.60134	down	33.0908	positive
uc.194-	UCR	201	chr4	+	28874610	28874811	exon sense-overlapping	NM_010141	Epha7	ephrin type-A receptor 7 isoform 1	down	1.72395	down	9.77975	down	1.72354	down	11.7847	positive
uc007lay.1	UCSC_kg	5799	chr11	-	95818480	95824279	exon sense-overlapping	NM_009951	Igf2bp1	insulin-like growth factor 2 mRNA-binding	down	6.1753	down	41.4407	down	3.32483	down	7.3556	positive
uc007lgb.1	UCSC_kg	1191	chr11	+	98212175	98219109	exon sense-overlapping	NM_144828	Ppp1r1b	protein phosphatase 1 regulatory subunit 1B	down	2.90856	down	3.87044	up	1.62055	up	2.68443	negative
uc007yfc.1	UCSC_kg	2925	chr16	+	11203475	11225889	natural antisense	NM_146066	Gspt1	eukaryotic peptide chain release factor	down	1.07015	down	3.33901	up	1.79904	down	3.84253	-
uc007znw.1	UCSC_kg	810	chr16	-	58502973	58523871	exon sense-overlapping	NM_018784	St3gal6	type 2 lactosamine alpha-2,3-sialyltransferase	down	2.367	down	10.9093	down	1.00447	up	2.88466	-
uc008yag.1	UCSC_kg	4395	chr5	+	89187447	89191842	exon sense-overlapping	NM_026735	Mobkl1a	mps one binder kinase activator-like 1A	down	1.46751	down	3.31844	up	1.38697	down	6.8772	-
AK020409	fantom3	1079	chr9	-	24525261	24526339	exon sense-overlapping	NM_194263	Tbx20	T-box transcription factor TBX20 isoform a	up	1.0948	down	2.11956	up	1.04344	down	17.7794	positive	P7 vs. P1 up; P28 vs. P7 down
AK034572	fantom3	1286	chr12	-	25392120	25393404	natural antisense	NM_009104	Rrm2	ribonucleoside-diphosphate reductase subunit M2	up	1.00178	down	5.98613	up	2.31378	up	1.15355	positive
BC052538	predicted	1706	chr11	+	98854260	98862161	natural antisense	NM_011623	Top2a	DNA topoisomerase 2-alpha	up	1.37168	down	3.62212	up	1.79463	down	21.0521	positive
ENSMUST00000121195	Ensembl	360	chr2	+	156994555	156994915	intronic antisense	NM_011249	Rbl1	retinoblastoma-like protein 1 isoform 1	up	1.02855	down	4.47931	up	1.2344	down	10.7069	positive
ENSMUST00000127169	Ensembl	1742	chr17	+	46608449	46962170	intronic antisense	NM_175168	Ptk7	inactive tyrosine-protein kinase 7 precursor	up	3.54452	down	1.37124	down	7.72497	up	3.46032	negative
uc.97+	UCR	442	chr2	+	71258968	71259410	exon sense-overlapping	NM_026115	Hat1	histone acetyltransferase type B catalytic	up	1.14162	down	3.35083	up	1.16279	down	3.25828	positive
uc007djg.1	UCSC_kg	1612	chr1	-	167522311	167531995	exon sense-overlapping	NM_001083897	Mpzl1	myelin protein zero-like protein 1 isoform a	up	1.14038	down	2.32475	up	1.06011	down	18.6347	positive
uc007gtp.1	UCSC_kg	3165	chr10	-	90610315	90633207	exon sense-overlapping	NM_011605	Tmpo	lamina-associated polypeptide 2 isoform alpha	up	1.21633	down	6.53351	up	1.13049	down	7.87463	positive
uc007qmi.1	UCSC_kg	495	chr13	+	51740827	51746023	exon sense-overlapping	NM_025415	Cks2	cyclin-dependent kinases regulatory subunit 2	up	1.13878	down	26.2102	up	1.11158	down	23.4036	positive
uc008oeq.1	UCSC_kg	2059	chr2	+	174109820	174122396	exon sense-overlapping	NM_022000	Gnas	protein ALEX NESP55	up	3.29117	down	1.70062	up	1.37508	down	2.37645	positive
uc008wuy.1	UCSC_kg	3259	chr5	-	30385366	30400121	exon sense-overlapping	NM_021288	Tyms	thymidylate synthase	up	1.39238	down	3.14495	up	1.14395	down	3.84638	positive
uc008wvv.1	UCSC_kg	1474	chr5	+	30969274	30977199	exon sense-overlapping	NM_007681	Cenpa	histone H3-like centromeric protein A	up	1.2127	down	3.18748	up	1.16212	down	21.3814	positive
uc009mpr.1	UCSC_kg	1173	chr8	+	87823689	87831969	exon sense-overlapping	NM_019716	Orc6	origin recognition complex subunit 6 isoform a	up	1.05075	down	2.52065	up	1.00838	down	4.34159	positive
uc009sny.1	UCSC_kg	1234	chrX	-	7717192	7720044	exon sense-overlapping	NM_016809	Rbm3	putative RNA-binding protein 3 isoform 1	up	1.04762	down	2.45895	up	2.50584	up	12.6699	-
AK013270	fantom3	300	chr4	-	99322408	99322704	bidirectional	NM_010425	Foxd3	forkhead box protein D3	down	1.05476	up	4.31784	up	5.33898	up	12.9462	-	P7 vs. P1 down; P28 vs. P7 up
uc007ggl.1	UCSC_kg	1268	chr10	+	80657435	80661184	natural antisense	NM_027120	Itgb1bp3	nicotinamide riboside kinase 2	down	2.72928	up	1.93011	up	4.05864	down	1.63512	negative
uc007qfy.1	UCSC_kg	1208	chr13	-	43360793	43399541	exon sense-overlapping	NM_001033399	Gfod1	glucose-fructose oxidoreductase	down	2.54765	up	1.51343	up	1.41474	up	2.59954	-
uc007vpf.1	UCSC_kg	2216	chr15	+	42507786	42536162	natural antisense	NM_009640	Angpt1	angiopoietin-1 precursor	down	5.13064	up	1.72964	down	4.74576	down	4.6287	positive
uc007woo.1	UCSC_kg	2927	chr15	-	77822361	77825288	exon sense-overlapping	NM_007583	Cacng2	voltage-dependent calcium channel gamma-2	down	2.50006	up	1.33871	down	4.32008	down	1.73566	positive
uc009djr.1	UCSC_kg	785	chr6	-	116149427	116158011	bidirectional	NM_026585	D6Wsu116e	WASH complex subunit FAM21	down	2.27104	up	1.06762	up	1.05851	down	3.13203	negative
uc009scm.1	UCSC_kg	2609	chr9	+	120058859	120090602	exon sense-overlapping	NM_008614	Mobp	myelin-associated oligodendrocyte basic protein	down	17.4753	up	11.3543	down	2.99055	down	2.65369	positive
uc009uzk.1	UCSC_kg	1475	chrY	-	597214	598689	exon sense-overlapping	NM_012008	Ddx3y	ATP-dependent RNA helicase DDX3Y	down	57.8103	up	6.49278	down	11.5863	down	1.21941	positive
