# Supplementary material for: Profiling analysis of long non-coding RNAs in early postnatal mouse hearts
Source: Sci Rep. 2017 Mar 7;7:43485. doi: 10.1038/srep43485 (PMC5339910; doi:10.1038/srep43485)
Supplement: Supplementary Table S7 [file srep43485-s8.xls]

## Sheet: default
Gene/lncRNA_1	type	Gene/lncRNA_2	type_2	interaction
Ptprj	coding	3110003A17Rik	coding	-0.970111
Ngfrap1	coding	3110003A17Rik	coding	0.974834
ENSMUST00000121223	noncoding	3110003A17Rik	coding	0.981934
Raph1	coding	3110003A17Rik	coding	0.992215
Csf1	coding	3110003A17Rik	coding	-0.978392
Ccbe1	coding	3110003A17Rik	coding	-0.972118
Hmga2	coding	3110003A17Rik	coding	0.97695
Arhgap22	coding	3110003A17Rik	coding	-0.982567
Bex1	coding	3110003A17Rik	coding	0.970355
NR_027477	noncoding	3110003A17Rik	coding	-0.971733
NR_027477	coding	3110003A17Rik	coding	-0.982984
ENSMUST00000129764	noncoding	3110003A17Rik	coding	0.975942
Ftcd	coding	3110003A17Rik	coding	0.988517
Wbp5	coding	3110003A17Rik	coding	0.984438
AK032137	noncoding	3110003A17Rik	coding	-0.989736
ENSMUST00000119489	noncoding	3110003A17Rik	coding	0.983787
Creb5	coding	3110003A17Rik	coding	0.974837
uc008tfo.1	noncoding	3110003A17Rik	coding	0.972313
Ldhd	coding	3110003A17Rik	coding	-0.980849
uc009qys.1	noncoding	3110003A17Rik	coding	0.981411
ENSMUST00000117266	noncoding	3110003A17Rik	coding	0.971771
Celf2	coding	3110003A17Rik	coding	-0.979392
Clca1	coding	3110003A17Rik	coding	0.981291
Krt15	coding	AK009349	noncoding	-0.976787
Lingo3	coding	AK009349	noncoding	0.980787
ENSMUST00000144612	noncoding	AK009349	noncoding	0.972442
Capn6	coding	AK009349	noncoding	-0.979569
uc007oki.1	noncoding	AK009349	noncoding	-0.98743
uc009bga.1	noncoding	AK009349	noncoding	0.976401
Kcnj8	coding	AK009349	noncoding	0.976942
ENSMUST00000151076	noncoding	AK009349	noncoding	0.976437
BC100524	noncoding	AK009349	noncoding	-0.988786
Cnn1	coding	AK009349	noncoding	-0.991962
Ftcd	coding	AK009349	noncoding	-0.970179
ENSMUST00000119489	noncoding	AK009349	noncoding	-0.97426
ENSMUST00000122240	noncoding	AK009349	noncoding	-0.971204
ENSMUST00000153057	noncoding	AK009349	noncoding	0.972791
Cbr2	coding	AK009349	noncoding	0.982897
uc007lay.1	noncoding	AK009349	noncoding	-0.992017
ENSMUST00000117266	noncoding	AK009349	noncoding	-0.972776
ENSMUST00000138653	noncoding	AK009349	noncoding	0.972755
Asb10	coding	AK015816	noncoding	0.971242
ENSMUST00000121223	noncoding	AK015816	noncoding	-0.97026
ENSMUST00000051629	noncoding	AK015816	noncoding	-0.980056
Atf7ip2	coding	AK015816	noncoding	-0.970782
Myl9	coding	AK015816	noncoding	-0.970739
uc009spu.1	noncoding	AK015816	noncoding	0.971685
Hmga2	coding	AK015816	noncoding	-0.970753
Arhgap22	coding	AK015816	noncoding	0.975048
NR_027477	noncoding	AK015816	noncoding	0.972829
ENSMUST00000129764	noncoding	AK015816	noncoding	-0.973286
ENSMUST00000136571	noncoding	AK015816	noncoding	0.974114
Folr2	coding	AK015816	noncoding	0.972766
ENSMUST00000123149	noncoding	AK015816	noncoding	0.97801
ENSMUST00000153057	noncoding	AK015816	noncoding	0.979951
Ly6c2	coding	AK015816	noncoding	0.972619
Ldhd	coding	AK015816	noncoding	0.974267
Vrk1	coding	AK015816	noncoding	-0.973452
ENSMUST00000117266	noncoding	AK015816	noncoding	-0.972555
ENSMUST00000138653	noncoding	AK015816	noncoding	0.979153
Gpatch8	coding	AK032137	noncoding	-0.976364
Ptprj	coding	AK032137	noncoding	0.971005
Lingo3	coding	AK032137	noncoding	0.978122
Asb10	coding	AK032137	noncoding	0.984848
Ngfrap1	coding	AK032137	noncoding	-0.981033
ENSMUST00000119322	noncoding	AK032137	noncoding	-0.973098
Ptgir	coding	AK032137	noncoding	0.971314
ENSMUST00000121223	noncoding	AK032137	noncoding	-0.987027
Raph1	coding	AK032137	noncoding	-0.986107
Kcnj8	coding	AK032137	noncoding	0.97463
Hmga2	coding	AK032137	noncoding	-0.98176
Arhgap22	coding	AK032137	noncoding	0.987345
Gm4980	coding	AK032137	noncoding	0.985965
Ftcd	coding	AK032137	noncoding	-0.986654
Wbp5	coding	AK032137	noncoding	-0.977306
ENSMUST00000119489	noncoding	AK032137	noncoding	-0.993946
Creb5	coding	AK032137	noncoding	-0.980956
ENSMUST00000153057	noncoding	AK032137	noncoding	0.972577
Ldhd	coding	AK032137	noncoding	0.979515
uc009qys.1	noncoding	AK032137	noncoding	-0.981649
Cbr2	coding	AK032137	noncoding	0.976576
uc007lay.1	noncoding	AK032137	noncoding	-0.974013
ENSMUST00000117266	noncoding	AK032137	noncoding	-0.975972
ENSMUST00000138653	noncoding	AK032137	noncoding	0.974771
Clca2	coding	AK036115	noncoding	0.974203
Lrrc3b	coding	AK036115	noncoding	-0.987374
Ptgir	coding	AK036115	noncoding	-0.979087
Ccbe1	coding	AK036115	noncoding	-0.976388
Myl9	coding	AK036115	noncoding	0.970483
ENSMUST00000167577	noncoding	AK036115	noncoding	0.97352
ENSMUST00000122228	noncoding	AK036115	noncoding	-0.983361
uc008ark.1	noncoding	AK036115	noncoding	0.980602
Chpt1	coding	AK036115	noncoding	-0.983593
Kcnj8	coding	AK036115	noncoding	-0.974407
uc008gml.1	noncoding	AK036115	noncoding	0.994417
NR_027477	noncoding	AK036115	noncoding	-0.986044
uc007pkb.1	noncoding	AK036115	noncoding	0.972803
ENSMUST00000129764	noncoding	AK036115	noncoding	0.975212
Ftcd	coding	AK036115	noncoding	0.975232
ENSMUST00000123149	noncoding	AK036115	noncoding	-0.978855
ENSMUST00000153057	noncoding	AK036115	noncoding	-0.98104
uc008ffq.1	noncoding	AK036115	noncoding	-0.98046
Ldhd	coding	AK036115	noncoding	-0.985499
uc009qys.1	noncoding	AK036115	noncoding	0.971649
ENSMUST00000117266	noncoding	AK036115	noncoding	0.980354
ENSMUST00000138653	noncoding	AK036115	noncoding	-0.977369
Celf2	coding	AK036115	noncoding	-0.975487
Clca1	coding	AK036115	noncoding	0.977227
ENSMUST00000144612	noncoding	AK078985	noncoding	0.980834
Capn6	coding	AK078985	noncoding	-0.98462
Csf1	coding	AK078985	noncoding	0.97156
Tnni1	coding	AK078985	noncoding	-0.982171
uc009bga.1	noncoding	AK078985	noncoding	0.978729
uc009spu.1	noncoding	AK078985	noncoding	0.98113
Tle6	coding	AK078985	noncoding	-0.977635
ENSMUST00000155965	noncoding	AK078985	noncoding	-0.976381
Ly6a	coding	AK078985	noncoding	0.996238
ENSMUST00000151076	noncoding	AK078985	noncoding	0.979138
Pdk3	coding	AK078985	noncoding	-0.983563
ENSMUST00000139444	noncoding	AK078985	noncoding	0.977059
ENSMUST00000155345	noncoding	AK078985	noncoding	0.98232
uc009hiz.1	noncoding	AK078985	noncoding	-0.982713
Bex1	coding	AK078985	noncoding	-0.971444
ENSMUST00000129764	noncoding	AK078985	noncoding	-0.982434
Ftcd	coding	AK078985	noncoding	-0.970728
ENSMUST00000136571	noncoding	AK078985	noncoding	0.977118
Tgif2	coding	AK078985	noncoding	-0.973714
ENSMUST00000151099	noncoding	AK078985	noncoding	-0.971853
Lyz1	coding	AK078985	noncoding	0.978316
Folr2	coding	AK078985	noncoding	0.974861
ENSMUST00000123149	noncoding	AK078985	noncoding	0.982943
ENSMUST00000153057	noncoding	AK078985	noncoding	0.979529
uc008tfo.1	noncoding	AK078985	noncoding	-0.972758
Cited1	coding	AK078985	noncoding	-0.989327
Ifi47	coding	AK078985	noncoding	0.98318
Bex4	coding	AK078985	noncoding	-0.98838
Ly6c2	coding	AK078985	noncoding	0.990095
Ldhd	coding	AK078985	noncoding	0.975472
ENSMUST00000152157	noncoding	AK078985	noncoding	0.987249
Vrk1	coding	AK078985	noncoding	-0.981021
ENSMUST00000117266	noncoding	AK078985	noncoding	-0.984162
ENSMUST00000138653	noncoding	AK078985	noncoding	0.983636
Celf2	coding	AK078985	noncoding	0.972885
Gpatch8	coding	Arhgap22	coding	-0.970503
Lingo3	coding	Arhgap22	coding	0.975627
ENSMUST00000144612	noncoding	Arhgap22	coding	0.978269
Asb10	coding	Arhgap22	coding	0.987588
Ngfrap1	coding	Arhgap22	coding	-0.972074
ENSMUST00000119322	noncoding	Arhgap22	coding	-0.973188
Lrrc3b	coding	Arhgap22	coding	0.972355
Ptgir	coding	Arhgap22	coding	0.987935
ENSMUST00000121223	noncoding	Arhgap22	coding	-0.981495
ENSMUST00000051629	noncoding	Arhgap22	coding	-0.976201
uc007oki.1	noncoding	Arhgap22	coding	-0.970517
Raph1	coding	Arhgap22	coding	-0.989611
uc009bga.1	noncoding	Arhgap22	coding	0.971429
Ccbe1	coding	Arhgap22	coding	0.976551
Myl9	coding	Arhgap22	coding	-0.98225
uc008ark.1	noncoding	Arhgap22	coding	-0.972491
Chpt1	coding	Arhgap22	coding	0.972902
Kcnj8	coding	Arhgap22	coding	0.985964
Ly6a	coding	Arhgap22	coding	0.979601
ENSMUST00000151076	noncoding	Arhgap22	coding	0.972213
Cnn1	coding	Arhgap22	coding	-0.974382
Hmga2	coding	Arhgap22	coding	-0.979999
NR_027477	noncoding	Arhgap22	coding	0.983041
Gm4980	coding	Arhgap22	coding	0.984094
ENSMUST00000129764	noncoding	Arhgap22	coding	-0.984294
Ftcd	coding	Arhgap22	coding	-0.991276
Wbp5	coding	Arhgap22	coding	-0.981748
ENSMUST00000119489	noncoding	Arhgap22	coding	-0.982039
Creb5	coding	Arhgap22	coding	-0.983061
Folr2	coding	Arhgap22	coding	0.972236
ENSMUST00000122240	noncoding	Arhgap22	coding	-0.975146
ENSMUST00000123149	noncoding	Arhgap22	coding	0.982356
ENSMUST00000153057	noncoding	Arhgap22	coding	0.989795
Bex4	coding	Arhgap22	coding	-0.971043
Ly6c2	coding	Arhgap22	coding	0.977468
Ldhd	coding	Arhgap22	coding	0.994472
uc009qys.1	noncoding	Arhgap22	coding	-0.990702
ENSMUST00000152157	noncoding	Arhgap22	coding	0.975327
Vrk1	coding	Arhgap22	coding	-0.975075
Cbr2	coding	Arhgap22	coding	0.978962
uc007lay.1	noncoding	Arhgap22	coding	-0.970527
ENSMUST00000117266	noncoding	Arhgap22	coding	-0.983278
ENSMUST00000138653	noncoding	Arhgap22	coding	0.988974
Celf2	coding	Arhgap22	coding	0.975011
Clca1	coding	Arhgap22	coding	-0.977366
Lingo3	coding	Asb10	coding	0.982995
Ptgir	coding	Asb10	coding	0.984358
ENSMUST00000121223	noncoding	Asb10	coding	-0.975109
Chpt1	coding	Asb10	coding	0.970336
Kcnj8	coding	Asb10	coding	0.983719
Cnn1	coding	Asb10	coding	-0.975603
NR_027477	noncoding	Asb10	coding	0.972481
Gm4980	coding	Asb10	coding	0.98132
Ftcd	coding	Asb10	coding	-0.977968
ENSMUST00000119489	noncoding	Asb10	coding	-0.977912
Creb5	coding	Asb10	coding	-0.978665
ENSMUST00000122240	noncoding	Asb10	coding	-0.984729
ENSMUST00000123149	noncoding	Asb10	coding	0.971278
ENSMUST00000153057	noncoding	Asb10	coding	0.980471
Ldhd	coding	Asb10	coding	0.981003
uc009qys.1	noncoding	Asb10	coding	-0.985119
Cbr2	coding	Asb10	coding	0.981723
uc007lay.1	noncoding	Asb10	coding	-0.972102
ENSMUST00000117266	noncoding	Asb10	coding	-0.972122
ENSMUST00000138653	noncoding	Asb10	coding	0.978081
Gpc1	coding	Atf7ip2	coding	-0.979132
ENSMUST00000119322	noncoding	Atf7ip2	coding	0.97872
ENSMUST00000121223	noncoding	Atf7ip2	coding	0.970003
ENSMUST00000051629	noncoding	Atf7ip2	coding	0.986492
Myl9	coding	Atf7ip2	coding	0.988843
ENSMUST00000167577	noncoding	Atf7ip2	coding	0.973373
uc009spu.1	noncoding	Atf7ip2	coding	-0.984904
ENSMUST00000155965	noncoding	Atf7ip2	coding	0.974847
ENSMUST00000139444	noncoding	Atf7ip2	coding	-0.989933
ENSMUST00000155345	noncoding	Atf7ip2	coding	-0.970458
Hmga2	coding	Atf7ip2	coding	0.984652
Bex1	coding	Atf7ip2	coding	0.988191
NR_027477	noncoding	Atf7ip2	coding	-0.974943
uc007pkb.1	noncoding	Atf7ip2	coding	0.981415
ENSMUST00000129764	noncoding	Atf7ip2	coding	0.985944
Wbp5	coding	Atf7ip2	coding	0.982058
ENSMUST00000136571	noncoding	Atf7ip2	coding	-0.985846
Tgif2	coding	Atf7ip2	coding	0.976314
Creb5	coding	Atf7ip2	coding	0.9845
ENSMUST00000151099	noncoding	Atf7ip2	coding	0.988158
Lyz1	coding	Atf7ip2	coding	-0.984474
Folr2	coding	Atf7ip2	coding	-0.9851
ENSMUST00000123149	noncoding	Atf7ip2	coding	-0.974509
ENSMUST00000153057	noncoding	Atf7ip2	coding	-0.970599
uc008tfo.1	noncoding	Atf7ip2	coding	0.976061
Bex4	coding	Atf7ip2	coding	0.972297
Ly6c2	coding	Atf7ip2	coding	-0.975895
Ldhd	coding	Atf7ip2	coding	-0.970904
uc009qys.1	noncoding	Atf7ip2	coding	0.975487
ENSMUST00000152157	noncoding	Atf7ip2	coding	-0.985889
Vrk1	coding	Atf7ip2	coding	0.988624
ENSMUST00000117266	noncoding	Atf7ip2	coding	0.971565
ENSMUST00000138653	noncoding	Atf7ip2	coding	-0.972854
Celf2	coding	Atf7ip2	coding	-0.977429
Krt15	coding	BC100524	noncoding	0.982792
Lingo3	coding	BC100524	noncoding	-0.98295
ENSMUST00000144612	noncoding	BC100524	noncoding	-0.97661
Ngfrap1	coding	BC100524	noncoding	0.971347
Lrrc3b	coding	BC100524	noncoding	-0.970455
uc009bga.1	noncoding	BC100524	noncoding	-0.98862
ENSMUST00000151076	noncoding	BC100524	noncoding	-0.989075
Cnn1	coding	BC100524	noncoding	0.982645
ENSMUST00000136571	noncoding	BC100524	noncoding	-0.977044
Tgif2	coding	BC100524	noncoding	0.975225
ENSMUST00000119489	noncoding	BC100524	noncoding	0.978469
Creb5	coding	BC100524	noncoding	0.973323
Lyz1	coding	BC100524	noncoding	-0.97046
Folr2	coding	BC100524	noncoding	-0.977617
ENSMUST00000123149	noncoding	BC100524	noncoding	-0.980855
ENSMUST00000153057	noncoding	BC100524	noncoding	-0.979491
Bex4	coding	BC100524	noncoding	0.982559
Ly6c2	coding	BC100524	noncoding	-0.976401
Cbr2	coding	BC100524	noncoding	-0.991755
uc007lay.1	noncoding	BC100524	noncoding	0.995118
ENSMUST00000117266	noncoding	BC100524	noncoding	0.98338
ENSMUST00000138653	noncoding	BC100524	noncoding	-0.982289
Cbln3	coding	Bex1	coding	0.984349
Gpc1	coding	Bex1	coding	-0.971245
Ngfrap1	coding	Bex1	coding	0.979378
ENSMUST00000119322	noncoding	Bex1	coding	0.984623
ENSMUST00000121223	noncoding	Bex1	coding	0.97787
ENSMUST00000051629	noncoding	Bex1	coding	0.982051
Raph1	coding	Bex1	coding	0.975206
Csf1	coding	Bex1	coding	-0.985259
Tnni1	coding	Bex1	coding	0.974992
Myl9	coding	Bex1	coding	0.983161
ENSMUST00000167577	noncoding	Bex1	coding	0.970268
uc009spu.1	noncoding	Bex1	coding	-0.988112
Tle6	coding	Bex1	coding	0.984759
ENSMUST00000155965	noncoding	Bex1	coding	0.995032
Ly6a	coding	Bex1	coding	-0.981696
Pdk3	coding	Bex1	coding	0.975571
ENSMUST00000139444	noncoding	Bex1	coding	-0.985801
ENSMUST00000155345	noncoding	Bex1	coding	-0.989121
uc009hiz.1	noncoding	Bex1	coding	0.981271
Hmga2	coding	Bex1	coding	0.991464
ENSMUST00000129764	noncoding	Bex1	coding	0.987595
Wbp5	coding	Bex1	coding	0.98771
ENSMUST00000136571	noncoding	Bex1	coding	-0.982469
Tgif2	coding	Bex1	coding	0.97401
ENSMUST00000119489	noncoding	Bex1	coding	0.97454
Creb5	coding	Bex1	coding	0.986546
ENSMUST00000151099	noncoding	Bex1	coding	0.984785
Lyz1	coding	Bex1	coding	-0.983147
Folr2	coding	Bex1	coding	-0.987313
uc008tfo.1	noncoding	Bex1	coding	0.984819
Cited1	coding	Bex1	coding	0.98504
Ifi47	coding	Bex1	coding	-0.984659
Bex4	coding	Bex1	coding	0.982214
Ly6c2	coding	Bex1	coding	-0.978407
Ldhd	coding	Bex1	coding	-0.970655
uc009qys.1	noncoding	Bex1	coding	0.973214
ENSMUST00000152157	noncoding	Bex1	coding	-0.992642
Vrk1	coding	Bex1	coding	0.99286
ENSMUST00000117266	noncoding	Bex1	coding	0.977426
ENSMUST00000138653	noncoding	Bex1	coding	-0.972038
Celf2	coding	Bex1	coding	-0.985947
Clca1	coding	Bex1	coding	0.978583
Gpatch8	coding	Bex4	coding	0.973617
Krt15	coding	Bex4	coding	0.972163
Cbln3	coding	Bex4	coding	0.978305
ENSMUST00000144612	noncoding	Bex4	coding	-0.981987
Ngfrap1	coding	Bex4	coding	0.987564
ENSMUST00000119322	noncoding	Bex4	coding	0.981163
Capn6	coding	Bex4	coding	0.981485
ENSMUST00000051629	noncoding	Bex4	coding	0.982155
Csf1	coding	Bex4	coding	-0.974359
Tnni1	coding	Bex4	coding	0.979936
uc009bga.1	noncoding	Bex4	coding	-0.989981
Myl9	coding	Bex4	coding	0.973873
ENSMUST00000167577	noncoding	Bex4	coding	0.976288
uc009spu.1	noncoding	Bex4	coding	-0.990906
Tle6	coding	Bex4	coding	0.987424
ENSMUST00000155965	noncoding	Bex4	coding	0.982734
Ly6a	coding	Bex4	coding	-0.988715
ENSMUST00000151076	noncoding	Bex4	coding	-0.991674
Pdk3	coding	Bex4	coding	0.992117
ENSMUST00000139444	noncoding	Bex4	coding	-0.98754
ENSMUST00000155345	noncoding	Bex4	coding	-0.987315
uc009hiz.1	noncoding	Bex4	coding	0.986256
Hmga2	coding	Bex4	coding	0.979279
ENSMUST00000129764	noncoding	Bex4	coding	0.983979
Ftcd	coding	Bex4	coding	0.97305
Wbp5	coding	Bex4	coding	0.970393
ENSMUST00000136571	noncoding	Bex4	coding	-0.993758
Tgif2	coding	Bex4	coding	0.986404
ENSMUST00000119489	noncoding	Bex4	coding	0.984053
Creb5	coding	Bex4	coding	0.987478
ENSMUST00000151099	noncoding	Bex4	coding	0.983434
Lyz1	coding	Bex4	coding	-0.992475
Folr2	coding	Bex4	coding	-0.994135
ENSMUST00000123149	noncoding	Bex4	coding	-0.989991
ENSMUST00000153057	noncoding	Bex4	coding	-0.986144
uc008tfo.1	noncoding	Bex4	coding	0.972906
Cited1	coding	Bex4	coding	0.996267
Ifi47	coding	Bex4	coding	-0.986066
Ly6c2	coding	Bex4	coding	-0.994607
Ldhd	coding	Bex4	coding	-0.976649
uc009qys.1	noncoding	Bex4	coding	0.970428
ENSMUST00000152157	noncoding	Bex4	coding	-0.994376
Vrk1	coding	Bex4	coding	0.984064
Cbr2	coding	Bex4	coding	-0.98735
uc007lay.1	noncoding	Bex4	coding	0.98429
ENSMUST00000117266	noncoding	Bex4	coding	0.994555
ENSMUST00000138653	noncoding	Bex4	coding	-0.991206
Celf2	coding	Bex4	coding	-0.97055
Gpatch8	coding	Capn6	coding	0.974321
Cbln3	coding	Capn6	coding	0.979777
ENSMUST00000144612	noncoding	Capn6	coding	-0.974031
Clca2	coding	Capn6	coding	0.971413
ENSMUST00000119322	noncoding	Capn6	coding	0.977676
uc007oki.1	noncoding	Capn6	coding	0.988644
Raph1	coding	Capn6	coding	0.977851
Tnni1	coding	Capn6	coding	0.973634
uc009bga.1	noncoding	Capn6	coding	-0.97117
Tle6	coding	Capn6	coding	0.983316
ENSMUST00000155965	noncoding	Capn6	coding	0.971895
Kcnj8	coding	Capn6	coding	-0.975122
Ly6a	coding	Capn6	coding	-0.987587
ENSMUST00000151076	noncoding	Capn6	coding	-0.974516
Pdk3	coding	Capn6	coding	0.980838
Cnn1	coding	Capn6	coding	0.978291
ENSMUST00000155345	noncoding	Capn6	coding	-0.970531
uc009hiz.1	noncoding	Capn6	coding	0.979441
ENSMUST00000129764	noncoding	Capn6	coding	0.971673
Ftcd	coding	Capn6	coding	0.98544
Tgif2	coding	Capn6	coding	0.979849
ENSMUST00000119489	noncoding	Capn6	coding	0.977914
Creb5	coding	Capn6	coding	0.975303
Lyz1	coding	Capn6	coding	-0.971321
ENSMUST00000123149	noncoding	Capn6	coding	-0.974841
ENSMUST00000153057	noncoding	Capn6	coding	-0.976241
uc008tfo.1	noncoding	Capn6	coding	0.975946
Cited1	coding	Capn6	coding	0.979642
Ly6c2	coding	Capn6	coding	-0.979947
Ldhd	coding	Capn6	coding	-0.974098
uc009qys.1	noncoding	Capn6	coding	0.970342
ENSMUST00000152157	noncoding	Capn6	coding	-0.975567
Cbr2	coding	Capn6	coding	-0.975941
uc007lay.1	noncoding	Capn6	coding	0.980153
ENSMUST00000117266	noncoding	Capn6	coding	0.982369
ENSMUST00000138653	noncoding	Capn6	coding	-0.977891
Celf2	coding	Capn6	coding	-0.972445
Clca1	coding	Capn6	coding	0.977131
Gpc1	coding	Cbln3	coding	-0.971504
Clca2	coding	Cbln3	coding	0.97154
ENSMUST00000119322	noncoding	Cbln3	coding	0.98395
Tnni1	coding	Cbln3	coding	0.971481
Myl9	coding	Cbln3	coding	0.974059
uc009spu.1	noncoding	Cbln3	coding	-0.973602
Tle6	coding	Cbln3	coding	0.991936
ENSMUST00000155965	noncoding	Cbln3	coding	0.991272
Ly6a	coding	Cbln3	coding	-0.975662
Pdk3	coding	Cbln3	coding	0.977251
ENSMUST00000139444	noncoding	Cbln3	coding	-0.97071
ENSMUST00000155345	noncoding	Cbln3	coding	-0.979119
uc009hiz.1	noncoding	Cbln3	coding	0.974342
ENSMUST00000129764	noncoding	Cbln3	coding	0.971693
Ftcd	coding	Cbln3	coding	0.970123
ENSMUST00000136571	noncoding	Cbln3	coding	-0.977729
Tgif2	coding	Cbln3	coding	0.982628
Creb5	coding	Cbln3	coding	0.983701
ENSMUST00000151099	noncoding	Cbln3	coding	0.983732
Lyz1	coding	Cbln3	coding	-0.981778
Folr2	coding	Cbln3	coding	-0.979711
uc008tfo.1	noncoding	Cbln3	coding	0.984406
Cited1	coding	Cbln3	coding	0.983532
Ifi47	coding	Cbln3	coding	-0.971735
Ly6c2	coding	Cbln3	coding	-0.970714
ENSMUST00000152157	noncoding	Cbln3	coding	-0.983506
ENSMUST00000117266	noncoding	Cbln3	coding	0.973558
Celf2	coding	Cbln3	coding	-0.981729
Clca1	coding	Cbln3	coding	0.98131
Gpatch8	coding	Cbr2	coding	-0.972308
Krt15	coding	Cbr2	coding	-0.970836
Lingo3	coding	Cbr2	coding	0.978456
ENSMUST00000144612	noncoding	Cbr2	coding	0.985377
Ngfrap1	coding	Cbr2	coding	-0.975385
ENSMUST00000119322	noncoding	Cbr2	coding	-0.985992
ENSMUST00000051629	noncoding	Cbr2	coding	-0.98289
uc007oki.1	noncoding	Cbr2	coding	-0.975911
uc009bga.1	noncoding	Cbr2	coding	0.990353
Myl9	coding	Cbr2	coding	-0.973146
Chpt1	coding	Cbr2	coding	0.970934
uc009spu.1	noncoding	Cbr2	coding	0.970483
Kcnj8	coding	Cbr2	coding	0.980999
Ly6a	coding	Cbr2	coding	0.974406
ENSMUST00000151076	noncoding	Cbr2	coding	0.994256
Pdk3	coding	Cbr2	coding	-0.973108
Cnn1	coding	Cbr2	coding	-0.985935
ENSMUST00000139444	noncoding	Cbr2	coding	0.97563
uc009hiz.1	noncoding	Cbr2	coding	-0.973292
Hmga2	coding	Cbr2	coding	-0.972873
ENSMUST00000129764	noncoding	Cbr2	coding	-0.972602
Ftcd	coding	Cbr2	coding	-0.977607
ENSMUST00000136571	noncoding	Cbr2	coding	0.987723
Tgif2	coding	Cbr2	coding	-0.988315
ENSMUST00000119489	noncoding	Cbr2	coding	-0.986991
Creb5	coding	Cbr2	coding	-0.987908
ENSMUST00000151099	noncoding	Cbr2	coding	-0.975992
Lyz1	coding	Cbr2	coding	0.981489
Folr2	coding	Cbr2	coding	0.988488
ENSMUST00000122240	noncoding	Cbr2	coding	-0.983216
ENSMUST00000123149	noncoding	Cbr2	coding	0.988632
ENSMUST00000153057	noncoding	Cbr2	coding	0.989128
Cited1	coding	Cbr2	coding	-0.975626
Ly6c2	coding	Cbr2	coding	0.988388
Ldhd	coding	Cbr2	coding	0.977681
uc009qys.1	noncoding	Cbr2	coding	-0.979078
ENSMUST00000152157	noncoding	Cbr2	coding	0.976619
uc007lay.1	noncoding	Cbr2	coding	-0.995115
ENSMUST00000117266	noncoding	Cbr2	coding	-0.987924
ENSMUST00000138653	noncoding	Cbr2	coding	0.991009
Clca2	coding	Ccbe1	coding	-0.979009
Lrrc3b	coding	Ccbe1	coding	0.982487
Ptgir	coding	Ccbe1	coding	0.984279
uc007oki.1	noncoding	Ccbe1	coding	-0.985369
Raph1	coding	Ccbe1	coding	-0.97467
uc008ark.1	noncoding	Ccbe1	coding	-0.983008
Chpt1	coding	Ccbe1	coding	0.977764
Kcnj8	coding	Ccbe1	coding	0.9907
Cnn1	coding	Ccbe1	coding	-0.980006
uc008gml.1	noncoding	Ccbe1	coding	-0.971413
NR_027477	noncoding	Ccbe1	coding	0.974224
Gm4980	coding	Ccbe1	coding	0.976998
Ftcd	coding	Ccbe1	coding	-0.990139
ENSMUST00000122240	noncoding	Ccbe1	coding	-0.973235
ENSMUST00000153057	noncoding	Ccbe1	coding	0.972097
uc008ffq.1	noncoding	Ccbe1	coding	0.98568
Ldhd	coding	Ccbe1	coding	0.982899
uc009qys.1	noncoding	Ccbe1	coding	-0.979677
ENSMUST00000117266	noncoding	Ccbe1	coding	-0.971086
Clca1	coding	Ccbe1	coding	-0.978471
Gpc1	coding	Celf2	coding	0.975238
Clca2	coding	Celf2	coding	-0.987005
ENSMUST00000119322	noncoding	Celf2	coding	-0.977893
Raph1	coding	Celf2	coding	-0.986319
Csf1	coding	Celf2	coding	0.979813
Myl9	coding	Celf2	coding	-0.990306
uc008ark.1	noncoding	Celf2	coding	-0.980059
uc009spu.1	noncoding	Celf2	coding	0.980621
Tle6	coding	Celf2	coding	-0.984818
ENSMUST00000155965	noncoding	Celf2	coding	-0.986701
Kcnj8	coding	Celf2	coding	0.970161
Ly6a	coding	Celf2	coding	0.981265
ENSMUST00000139444	noncoding	Celf2	coding	0.975132
ENSMUST00000155345	noncoding	Celf2	coding	0.972411
Hmga2	coding	Celf2	coding	-0.975161
uc008gml.1	noncoding	Celf2	coding	-0.985159
NR_027477	noncoding	Celf2	coding	0.982322
uc007pkb.1	noncoding	Celf2	coding	-0.981002
ENSMUST00000129764	noncoding	Celf2	coding	-0.990423
Ftcd	coding	Celf2	coding	-0.98492
Wbp5	coding	Celf2	coding	-0.985055
ENSMUST00000136571	noncoding	Celf2	coding	0.970386
Tgif2	coding	Celf2	coding	-0.972853
Creb5	coding	Celf2	coding	-0.984438
ENSMUST00000151099	noncoding	Celf2	coding	-0.978845
Lyz1	coding	Celf2	coding	0.97517
Folr2	coding	Celf2	coding	0.971745
ENSMUST00000123149	noncoding	Celf2	coding	0.970146
ENSMUST00000153057	noncoding	Celf2	coding	0.972225
uc008tfo.1	noncoding	Celf2	coding	-0.994466
uc008ffq.1	noncoding	Celf2	coding	0.971707
Ly6c2	coding	Celf2	coding	0.970395
Ldhd	coding	Celf2	coding	0.984368
uc009qys.1	noncoding	Celf2	coding	-0.983744
ENSMUST00000152157	noncoding	Celf2	coding	0.986351
Vrk1	coding	Celf2	coding	-0.984303
ENSMUST00000117266	noncoding	Celf2	coding	-0.978706
ENSMUST00000138653	noncoding	Celf2	coding	0.972458
Clca1	coding	Celf2	coding	-0.997108
ENSMUST00000144612	noncoding	Cited1	coding	-0.970961
Ngfrap1	coding	Cited1	coding	0.978172
ENSMUST00000119322	noncoding	Cited1	coding	0.97831
ENSMUST00000051629	noncoding	Cited1	coding	0.975936
Csf1	coding	Cited1	coding	-0.974375
Tnni1	coding	Cited1	coding	0.983851
uc009bga.1	noncoding	Cited1	coding	-0.979289
uc009spu.1	noncoding	Cited1	coding	-0.987713
Tle6	coding	Cited1	coding	0.988335
ENSMUST00000155965	noncoding	Cited1	coding	0.988936
Ly6a	coding	Cited1	coding	-0.989176
ENSMUST00000151076	noncoding	Cited1	coding	-0.982776
Pdk3	coding	Cited1	coding	0.99443
ENSMUST00000139444	noncoding	Cited1	coding	-0.986259
ENSMUST00000155345	noncoding	Cited1	coding	-0.99085
uc009hiz.1	noncoding	Cited1	coding	0.989514
Hmga2	coding	Cited1	coding	0.974026
ENSMUST00000129764	noncoding	Cited1	coding	0.979273
ENSMUST00000136571	noncoding	Cited1	coding	-0.98921
Tgif2	coding	Cited1	coding	0.982387
ENSMUST00000119489	noncoding	Cited1	coding	0.973392
Creb5	coding	Cited1	coding	0.979182
ENSMUST00000151099	noncoding	Cited1	coding	0.984336
Lyz1	coding	Cited1	coding	-0.990772
Folr2	coding	Cited1	coding	-0.989429
ENSMUST00000123149	noncoding	Cited1	coding	-0.979195
ENSMUST00000153057	noncoding	Cited1	coding	-0.972503
uc008tfo.1	noncoding	Cited1	coding	0.973659
Ifi47	coding	Cited1	coding	-0.994497
Ly6c2	coding	Cited1	coding	-0.990748
ENSMUST00000152157	noncoding	Cited1	coding	-0.992958
Vrk1	coding	Cited1	coding	0.983308
uc007lay.1	noncoding	Cited1	coding	0.970726
ENSMUST00000117266	noncoding	Cited1	coding	0.984665
ENSMUST00000138653	noncoding	Cited1	coding	-0.979448
Gpc1	coding	Clca1	coding	-0.973511
Clca2	coding	Clca1	coding	0.992255
ENSMUST00000119322	noncoding	Clca1	coding	0.977497
Lrrc3b	coding	Clca1	coding	-0.973526
uc007oki.1	noncoding	Clca1	coding	0.971666
Raph1	coding	Clca1	coding	0.986762
Csf1	coding	Clca1	coding	-0.973096
Myl9	coding	Clca1	coding	0.986821
uc008ark.1	noncoding	Clca1	coding	0.985208
Chpt1	coding	Clca1	coding	-0.971745
uc009spu.1	noncoding	Clca1	coding	-0.975223
Tle6	coding	Clca1	coding	0.982064
ENSMUST00000155965	noncoding	Clca1	coding	0.980476
Kcnj8	coding	Clca1	coding	-0.980938
Ly6a	coding	Clca1	coding	-0.976814
uc008gml.1	noncoding	Clca1	coding	0.985167
NR_027477	noncoding	Clca1	coding	-0.981447
uc007pkb.1	noncoding	Clca1	coding	0.977002
ENSMUST00000129764	noncoding	Clca1	coding	0.983065
Ftcd	coding	Clca1	coding	0.990099
Wbp5	coding	Clca1	coding	0.976931
Tgif2	coding	Clca1	coding	0.974742
Creb5	coding	Clca1	coding	0.985952
ENSMUST00000151099	noncoding	Clca1	coding	0.973803
Lyz1	coding	Clca1	coding	-0.971135
Folr2	coding	Clca1	coding	-0.970228
ENSMUST00000153057	noncoding	Clca1	coding	-0.972775
uc008tfo.1	noncoding	Clca1	coding	0.991609
uc008ffq.1	noncoding	Clca1	coding	-0.980973
Ldhd	coding	Clca1	coding	-0.986216
uc009qys.1	noncoding	Clca1	coding	0.984856
ENSMUST00000152157	noncoding	Clca1	coding	-0.980185
Vrk1	coding	Clca1	coding	0.973385
ENSMUST00000117266	noncoding	Clca1	coding	0.980092
ENSMUST00000138653	noncoding	Clca1	coding	-0.971903
ENSMUST00000119322	noncoding	Clca2	coding	0.976256
Lrrc3b	coding	Clca2	coding	-0.971644
uc007oki.1	noncoding	Clca2	coding	0.972339
Raph1	coding	Clca2	coding	0.974512
Myl9	coding	Clca2	coding	0.98111
uc008ark.1	noncoding	Clca2	coding	0.992286
Chpt1	coding	Clca2	coding	-0.972667
Tle6	coding	Clca2	coding	0.970724
Kcnj8	coding	Clca2	coding	-0.979017
uc008gml.1	noncoding	Clca2	coding	0.984931
NR_027477	noncoding	Clca2	coding	-0.977339
uc007pkb.1	noncoding	Clca2	coding	0.972788
ENSMUST00000129764	noncoding	Clca2	coding	0.972816
Ftcd	coding	Clca2	coding	0.984059
Tgif2	coding	Clca2	coding	0.971477
Creb5	coding	Clca2	coding	0.978257
ENSMUST00000151099	noncoding	Clca2	coding	0.971279
uc008tfo.1	noncoding	Clca2	coding	0.991376
uc008ffq.1	noncoding	Clca2	coding	-0.97912
Ldhd	coding	Clca2	coding	-0.979577
uc009qys.1	noncoding	Clca2	coding	0.982616
ENSMUST00000117266	noncoding	Clca2	coding	0.974458
Lingo3	coding	Cnn1	coding	-0.981817
ENSMUST00000144612	noncoding	Cnn1	coding	-0.97896
Lrrc3b	coding	Cnn1	coding	-0.976253
Ptgir	coding	Cnn1	coding	-0.979214
uc007oki.1	noncoding	Cnn1	coding	0.991122
uc009bga.1	noncoding	Cnn1	coding	-0.973871
uc008ark.1	noncoding	Cnn1	coding	0.975286
Chpt1	coding	Cnn1	coding	-0.976453
Kcnj8	coding	Cnn1	coding	-0.988931
ENSMUST00000151076	noncoding	Cnn1	coding	-0.976973
Ftcd	coding	Cnn1	coding	0.982422
Tgif2	coding	Cnn1	coding	0.973888
ENSMUST00000119489	noncoding	Cnn1	coding	0.975545
Creb5	coding	Cnn1	coding	0.97267
ENSMUST00000122240	noncoding	Cnn1	coding	0.990451
ENSMUST00000123149	noncoding	Cnn1	coding	-0.977952
ENSMUST00000153057	noncoding	Cnn1	coding	-0.984657
Ldhd	coding	Cnn1	coding	-0.977114
uc009qys.1	noncoding	Cnn1	coding	0.976968
uc007lay.1	noncoding	Cnn1	coding	0.990452
ENSMUST00000117266	noncoding	Cnn1	coding	0.978003
ENSMUST00000138653	noncoding	Cnn1	coding	-0.981088
Ptprj	coding	Creb5	coding	-0.974957
Gpc1	coding	Creb5	coding	-0.978651
Ngfrap1	coding	Creb5	coding	0.984004
ENSMUST00000119322	noncoding	Creb5	coding	0.990301
Lrrc3b	coding	Creb5	coding	-0.978141
Ptgir	coding	Creb5	coding	-0.972309
ENSMUST00000121223	noncoding	Creb5	coding	0.975016
ENSMUST00000051629	noncoding	Creb5	coding	0.9816
uc007oki.1	noncoding	Creb5	coding	0.971815
Raph1	coding	Creb5	coding	0.97959
Csf1	coding	Creb5	coding	-0.972187
uc009bga.1	noncoding	Creb5	coding	-0.971783
Myl9	coding	Creb5	coding	0.988446
ENSMUST00000167577	noncoding	Creb5	coding	0.97714
uc008ark.1	noncoding	Creb5	coding	0.983618
Chpt1	coding	Creb5	coding	-0.978723
uc009spu.1	noncoding	Creb5	coding	-0.987648
Tle6	coding	Creb5	coding	0.985742
ENSMUST00000155965	noncoding	Creb5	coding	0.981174
Kcnj8	coding	Creb5	coding	-0.985155
Ly6a	coding	Creb5	coding	-0.977862
ENSMUST00000151076	noncoding	Creb5	coding	-0.978905
Pdk3	coding	Creb5	coding	0.970956
ENSMUST00000139444	noncoding	Creb5	coding	-0.982527
ENSMUST00000155345	noncoding	Creb5	coding	-0.974941
uc009hiz.1	noncoding	Creb5	coding	0.97028
Hmga2	coding	Creb5	coding	0.985749
uc008gml.1	noncoding	Creb5	coding	0.975271
NR_027477	noncoding	Creb5	coding	-0.980862
Gm4980	coding	Creb5	coding	-0.973698
uc007pkb.1	noncoding	Creb5	coding	0.975342
ENSMUST00000129764	noncoding	Creb5	coding	0.986478
Ftcd	coding	Creb5	coding	0.986898
Wbp5	coding	Creb5	coding	0.97995
ENSMUST00000136571	noncoding	Creb5	coding	-0.991192
Tgif2	coding	Creb5	coding	0.989947
ENSMUST00000119489	noncoding	Creb5	coding	0.987326
ENSMUST00000151099	noncoding	Creb5	coding	0.986094
Lyz1	coding	Creb5	coding	-0.989095
Folr2	coding	Creb5	coding	-0.993977
ENSMUST00000122240	noncoding	Creb5	coding	0.973662
ENSMUST00000123149	noncoding	Creb5	coding	-0.986749
ENSMUST00000153057	noncoding	Creb5	coding	-0.987164
uc008tfo.1	noncoding	Creb5	coding	0.982754
uc008ffq.1	noncoding	Creb5	coding	-0.975475
Ly6c2	coding	Creb5	coding	-0.983933
Ldhd	coding	Creb5	coding	-0.9876
uc009qys.1	noncoding	Creb5	coding	0.988871
ENSMUST00000152157	noncoding	Creb5	coding	-0.990329
Vrk1	coding	Creb5	coding	0.981269
uc007lay.1	noncoding	Creb5	coding	0.979169
ENSMUST00000117266	noncoding	Creb5	coding	0.993048
ENSMUST00000138653	noncoding	Creb5	coding	-0.988506
Ptprj	coding	Csf1	coding	0.979605
Ngfrap1	coding	Csf1	coding	-0.985747
ENSMUST00000121223	noncoding	Csf1	coding	-0.971488
Raph1	coding	Csf1	coding	-0.970102
Tnni1	coding	Csf1	coding	-0.989981
ENSMUST00000167577	noncoding	Csf1	coding	-0.981036
uc009spu.1	noncoding	Csf1	coding	0.984101
Tle6	coding	Csf1	coding	-0.982062
ENSMUST00000155965	noncoding	Csf1	coding	-0.987435
Ly6a	coding	Csf1	coding	0.975048
Pdk3	coding	Csf1	coding	-0.973134
ENSMUST00000155345	noncoding	Csf1	coding	0.985488
Hmga2	coding	Csf1	coding	-0.982747
ENSMUST00000129764	noncoding	Csf1	coding	-0.978918
Wbp5	coding	Csf1	coding	-0.980932
ENSMUST00000119489	noncoding	Csf1	coding	-0.971595
Ifi47	coding	Csf1	coding	0.978888
ENSMUST00000152157	noncoding	Csf1	coding	0.986379
Vrk1	coding	Csf1	coding	-0.985001
ENSMUST00000117266	noncoding	Csf1	coding	-0.974317
ENSMUST00000144612	noncoding	ENSMUST00000051629	noncoding	-0.979146
Ngfrap1	coding	ENSMUST00000051629	noncoding	0.974521
ENSMUST00000119322	noncoding	ENSMUST00000051629	noncoding	0.983249
ENSMUST00000121223	noncoding	ENSMUST00000051629	noncoding	0.985713
uc009bga.1	noncoding	ENSMUST00000051629	noncoding	-0.980607
Myl9	coding	ENSMUST00000051629	noncoding	0.982656
uc009spu.1	noncoding	ENSMUST00000051629	noncoding	-0.976877
Ly6a	coding	ENSMUST00000051629	noncoding	-0.979044
ENSMUST00000151076	noncoding	ENSMUST00000051629	noncoding	-0.983797
ENSMUST00000139444	noncoding	ENSMUST00000051629	noncoding	-0.98916
ENSMUST00000155345	noncoding	ENSMUST00000051629	noncoding	-0.981701
uc009hiz.1	noncoding	ENSMUST00000051629	noncoding	0.981072
Hmga2	coding	ENSMUST00000051629	noncoding	0.990098
ENSMUST00000129764	noncoding	ENSMUST00000051629	noncoding	0.98714
Wbp5	coding	ENSMUST00000051629	noncoding	0.982692
ENSMUST00000136571	noncoding	ENSMUST00000051629	noncoding	-0.98564
Tgif2	coding	ENSMUST00000051629	noncoding	0.975508
ENSMUST00000119489	noncoding	ENSMUST00000051629	noncoding	0.974582
ENSMUST00000151099	noncoding	ENSMUST00000051629	noncoding	0.981162
Lyz1	coding	ENSMUST00000051629	noncoding	-0.979297
Folr2	coding	ENSMUST00000051629	noncoding	-0.985362
ENSMUST00000123149	noncoding	ENSMUST00000051629	noncoding	-0.981516
ENSMUST00000153057	noncoding	ENSMUST00000051629	noncoding	-0.982269
Ly6c2	coding	ENSMUST00000051629	noncoding	-0.98744
Ldhd	coding	ENSMUST00000051629	noncoding	-0.974095
uc009qys.1	noncoding	ENSMUST00000051629	noncoding	0.978947
ENSMUST00000152157	noncoding	ENSMUST00000051629	noncoding	-0.984681
Vrk1	coding	ENSMUST00000051629	noncoding	0.988252
ENSMUST00000117266	noncoding	ENSMUST00000051629	noncoding	0.976984
ENSMUST00000138653	noncoding	ENSMUST00000051629	noncoding	-0.985106
Gpatch8	coding	ENSMUST00000117266	noncoding	0.97367
Krt15	coding	ENSMUST00000117266	noncoding	0.973674
Ptprj	coding	ENSMUST00000117266	noncoding	-0.974632
Gpc1	coding	ENSMUST00000117266	noncoding	-0.972635
Lingo3	coding	ENSMUST00000117266	noncoding	-0.977848
ENSMUST00000144612	noncoding	ENSMUST00000117266	noncoding	-0.983044
Ngfrap1	coding	ENSMUST00000117266	noncoding	0.987963
ENSMUST00000119322	noncoding	ENSMUST00000117266	noncoding	0.980962
Lrrc3b	coding	ENSMUST00000117266	noncoding	-0.986384
Ptgir	coding	ENSMUST00000117266	noncoding	-0.979336
ENSMUST00000121223	noncoding	ENSMUST00000117266	noncoding	0.97066
uc007oki.1	noncoding	ENSMUST00000117266	noncoding	0.973345
Raph1	coding	ENSMUST00000117266	noncoding	0.975455
Tnni1	coding	ENSMUST00000117266	noncoding	0.973249
uc009bga.1	noncoding	ENSMUST00000117266	noncoding	-0.985398
Myl9	coding	ENSMUST00000117266	noncoding	0.980738
ENSMUST00000167577	noncoding	ENSMUST00000117266	noncoding	0.983071
ENSMUST00000122228	noncoding	ENSMUST00000117266	noncoding	-0.971781
uc008ark.1	noncoding	ENSMUST00000117266	noncoding	0.979604
Chpt1	coding	ENSMUST00000117266	noncoding	-0.980256
uc009spu.1	noncoding	ENSMUST00000117266	noncoding	-0.990287
Tle6	coding	ENSMUST00000117266	noncoding	0.985144
ENSMUST00000155965	noncoding	ENSMUST00000117266	noncoding	0.976787
Kcnj8	coding	ENSMUST00000117266	noncoding	-0.983389
Ly6a	coding	ENSMUST00000117266	noncoding	-0.985234
ENSMUST00000151076	noncoding	ENSMUST00000117266	noncoding	-0.987088
Pdk3	coding	ENSMUST00000117266	noncoding	0.978968
ENSMUST00000139444	noncoding	ENSMUST00000117266	noncoding	-0.981822
ENSMUST00000155345	noncoding	ENSMUST00000117266	noncoding	-0.975777
uc009hiz.1	noncoding	ENSMUST00000117266	noncoding	0.974203
Hmga2	coding	ENSMUST00000117266	noncoding	0.977728
uc008gml.1	noncoding	ENSMUST00000117266	noncoding	0.98153
NR_027477	noncoding	ENSMUST00000117266	noncoding	-0.979839
Gm4980	coding	ENSMUST00000117266	noncoding	-0.974948
uc007pkb.1	noncoding	ENSMUST00000117266	noncoding	0.97006
ENSMUST00000129764	noncoding	ENSMUST00000117266	noncoding	0.987238
Ftcd	coding	ENSMUST00000117266	noncoding	0.986463
Wbp5	coding	ENSMUST00000117266	noncoding	0.97599
ENSMUST00000136571	noncoding	ENSMUST00000117266	noncoding	-0.990043
Tgif2	coding	ENSMUST00000117266	noncoding	0.986427
ENSMUST00000119489	noncoding	ENSMUST00000117266	noncoding	0.987661
ENSMUST00000151099	noncoding	ENSMUST00000117266	noncoding	0.979674
Lyz1	coding	ENSMUST00000117266	noncoding	-0.988298
Folr2	coding	ENSMUST00000117266	noncoding	-0.990885
ENSMUST00000122240	noncoding	ENSMUST00000117266	noncoding	0.973065
ENSMUST00000123149	noncoding	ENSMUST00000117266	noncoding	-0.994204
ENSMUST00000153057	noncoding	ENSMUST00000117266	noncoding	-0.994238
uc008tfo.1	noncoding	ENSMUST00000117266	noncoding	0.977717
Ifi47	coding	ENSMUST00000117266	noncoding	-0.970342
uc008ffq.1	noncoding	ENSMUST00000117266	noncoding	-0.971109
Ly6c2	coding	ENSMUST00000117266	noncoding	-0.990288
Ldhd	coding	ENSMUST00000117266	noncoding	-0.99078
uc009qys.1	noncoding	ENSMUST00000117266	noncoding	0.983647
ENSMUST00000152157	noncoding	ENSMUST00000117266	noncoding	-0.991345
Vrk1	coding	ENSMUST00000117266	noncoding	0.981072
uc007lay.1	noncoding	ENSMUST00000117266	noncoding	0.985584
ENSMUST00000138653	noncoding	ENSMUST00000117266	noncoding	-0.99605
ENSMUST00000144612	noncoding	ENSMUST00000119322	noncoding	-0.970682
ENSMUST00000121223	noncoding	ENSMUST00000119322	noncoding	0.970684
uc007oki.1	noncoding	ENSMUST00000119322	noncoding	0.972251
Raph1	coding	ENSMUST00000119322	noncoding	0.978773
Myl9	coding	ENSMUST00000119322	noncoding	0.988969
uc008ark.1	noncoding	ENSMUST00000119322	noncoding	0.978937
uc009spu.1	noncoding	ENSMUST00000119322	noncoding	-0.971825
Tle6	coding	ENSMUST00000119322	noncoding	0.977961
ENSMUST00000155965	noncoding	ENSMUST00000119322	noncoding	0.979924
Kcnj8	coding	ENSMUST00000119322	noncoding	-0.975412
Ly6a	coding	ENSMUST00000119322	noncoding	-0.979727
ENSMUST00000151076	noncoding	ENSMUST00000119322	noncoding	-0.976898
ENSMUST00000139444	noncoding	ENSMUST00000119322	noncoding	-0.981122
ENSMUST00000155345	noncoding	ENSMUST00000119322	noncoding	-0.973023
uc009hiz.1	noncoding	ENSMUST00000119322	noncoding	0.982022
Hmga2	coding	ENSMUST00000119322	noncoding	0.977275
ENSMUST00000129764	noncoding	ENSMUST00000119322	noncoding	0.982481
Ftcd	coding	ENSMUST00000119322	noncoding	0.981714
Wbp5	coding	ENSMUST00000119322	noncoding	0.975896
ENSMUST00000136571	noncoding	ENSMUST00000119322	noncoding	-0.984039
Tgif2	coding	ENSMUST00000119322	noncoding	0.989815
ENSMUST00000119489	noncoding	ENSMUST00000119322	noncoding	0.980704
ENSMUST00000151099	noncoding	ENSMUST00000119322	noncoding	0.99103
Lyz1	coding	ENSMUST00000119322	noncoding	-0.982674
Folr2	coding	ENSMUST00000119322	noncoding	-0.985712
ENSMUST00000122240	noncoding	ENSMUST00000119322	noncoding	0.972785
ENSMUST00000123149	noncoding	ENSMUST00000119322	noncoding	-0.977589
ENSMUST00000153057	noncoding	ENSMUST00000119322	noncoding	-0.978491
uc008tfo.1	noncoding	ENSMUST00000119322	noncoding	0.987238
Ly6c2	coding	ENSMUST00000119322	noncoding	-0.983891
Ldhd	coding	ENSMUST00000119322	noncoding	-0.976971
uc009qys.1	noncoding	ENSMUST00000119322	noncoding	0.986988
ENSMUST00000152157	noncoding	ENSMUST00000119322	noncoding	-0.981151
Vrk1	coding	ENSMUST00000119322	noncoding	0.975934
uc007lay.1	noncoding	ENSMUST00000119322	noncoding	0.975983
ENSMUST00000138653	noncoding	ENSMUST00000119322	noncoding	-0.979934
Gpatch8	coding	ENSMUST00000119489	noncoding	0.980445
Ptprj	coding	ENSMUST00000119489	noncoding	-0.974029
Lingo3	coding	ENSMUST00000119489	noncoding	-0.982142
Ngfrap1	coding	ENSMUST00000119489	noncoding	0.990607
ENSMUST00000121223	noncoding	ENSMUST00000119489	noncoding	0.982875
uc007oki.1	noncoding	ENSMUST00000119489	noncoding	0.974419
Raph1	coding	ENSMUST00000119489	noncoding	0.981911
Tnni1	coding	ENSMUST00000119489	noncoding	0.972252
uc009bga.1	noncoding	ENSMUST00000119489	noncoding	-0.978567
uc009spu.1	noncoding	ENSMUST00000119489	noncoding	-0.970593
Tle6	coding	ENSMUST00000119489	noncoding	0.978365
ENSMUST00000155965	noncoding	ENSMUST00000119489	noncoding	0.971653
Kcnj8	coding	ENSMUST00000119489	noncoding	-0.974587
Ly6a	coding	ENSMUST00000119489	noncoding	-0.976477
ENSMUST00000151076	noncoding	ENSMUST00000119489	noncoding	-0.975694
Pdk3	coding	ENSMUST00000119489	noncoding	0.980354
ENSMUST00000155345	noncoding	ENSMUST00000119489	noncoding	-0.976767
uc009hiz.1	noncoding	ENSMUST00000119489	noncoding	0.978014
Hmga2	coding	ENSMUST00000119489	noncoding	0.982736
Gm4980	coding	ENSMUST00000119489	noncoding	-0.977858
ENSMUST00000129764	noncoding	ENSMUST00000119489	noncoding	0.975107
Ftcd	coding	ENSMUST00000119489	noncoding	0.986525
Wbp5	coding	ENSMUST00000119489	noncoding	0.97424
ENSMUST00000136571	noncoding	ENSMUST00000119489	noncoding	-0.973019
Folr2	coding	ENSMUST00000119489	noncoding	-0.980747
ENSMUST00000123149	noncoding	ENSMUST00000119489	noncoding	-0.973662
ENSMUST00000153057	noncoding	ENSMUST00000119489	noncoding	-0.980098
Ly6c2	coding	ENSMUST00000119489	noncoding	-0.975173
Ldhd	coding	ENSMUST00000119489	noncoding	-0.978969
uc009qys.1	noncoding	ENSMUST00000119489	noncoding	0.979613
ENSMUST00000152157	noncoding	ENSMUST00000119489	noncoding	-0.978544
uc007lay.1	noncoding	ENSMUST00000119489	noncoding	0.988749
ENSMUST00000138653	noncoding	ENSMUST00000119489	noncoding	-0.983252
Ngfrap1	coding	ENSMUST00000121223	noncoding	0.981852
Raph1	coding	ENSMUST00000121223	noncoding	0.979676
Myl9	coding	ENSMUST00000121223	noncoding	0.970604
ENSMUST00000155345	noncoding	ENSMUST00000121223	noncoding	-0.974315
uc009hiz.1	noncoding	ENSMUST00000121223	noncoding	0.970797
Hmga2	coding	ENSMUST00000121223	noncoding	0.993363
Gm4980	coding	ENSMUST00000121223	noncoding	-0.974169
ENSMUST00000129764	noncoding	ENSMUST00000121223	noncoding	0.981823
Ftcd	coding	ENSMUST00000121223	noncoding	0.971592
Wbp5	coding	ENSMUST00000121223	noncoding	0.992103
ENSMUST00000153057	noncoding	ENSMUST00000121223	noncoding	-0.97164
Ldhd	coding	ENSMUST00000121223	noncoding	-0.975192
uc009qys.1	noncoding	ENSMUST00000121223	noncoding	0.979358
ENSMUST00000152157	noncoding	ENSMUST00000121223	noncoding	-0.973585
Vrk1	coding	ENSMUST00000121223	noncoding	0.981992
ENSMUST00000138653	noncoding	ENSMUST00000121223	noncoding	-0.974754
Gpc1	coding	ENSMUST00000122228	noncoding	0.985837
Lrrc3b	coding	ENSMUST00000122228	noncoding	0.980588
Myl9	coding	ENSMUST00000122228	noncoding	-0.971586
uc008ark.1	noncoding	ENSMUST00000122228	noncoding	-0.980649
Chpt1	coding	ENSMUST00000122228	noncoding	0.989725
uc009spu.1	noncoding	ENSMUST00000122228	noncoding	0.970957
uc008gml.1	noncoding	ENSMUST00000122228	noncoding	-0.985039
NR_027477	noncoding	ENSMUST00000122228	noncoding	0.975611
uc007pkb.1	noncoding	ENSMUST00000122228	noncoding	-0.975961
ENSMUST00000136571	noncoding	ENSMUST00000122228	noncoding	0.971521
Tgif2	coding	ENSMUST00000122228	noncoding	-0.975318
ENSMUST00000151099	noncoding	ENSMUST00000122228	noncoding	-0.970801
Lyz1	coding	ENSMUST00000122228	noncoding	0.975289
ENSMUST00000123149	noncoding	ENSMUST00000122228	noncoding	0.979381
ENSMUST00000153057	noncoding	ENSMUST00000122228	noncoding	0.972228
uc008ffq.1	noncoding	ENSMUST00000122228	noncoding	0.975447
Ldhd	coding	ENSMUST00000122228	noncoding	0.971113
Lingo3	coding	ENSMUST00000122240	noncoding	-0.972427
ENSMUST00000144612	noncoding	ENSMUST00000122240	noncoding	-0.978393
Lrrc3b	coding	ENSMUST00000122240	noncoding	-0.970983
Ptgir	coding	ENSMUST00000122240	noncoding	-0.980153
uc007oki.1	noncoding	ENSMUST00000122240	noncoding	0.975073
Myl9	coding	ENSMUST00000122240	noncoding	0.973025
uc008ark.1	noncoding	ENSMUST00000122240	noncoding	0.984476
Chpt1	coding	ENSMUST00000122240	noncoding	-0.984025
Kcnj8	coding	ENSMUST00000122240	noncoding	-0.987544
ENSMUST00000151076	noncoding	ENSMUST00000122240	noncoding	-0.973314
NR_027477	noncoding	ENSMUST00000122240	noncoding	-0.971532
Ftcd	coding	ENSMUST00000122240	noncoding	0.975996
Tgif2	coding	ENSMUST00000122240	noncoding	0.975835
ENSMUST00000123149	noncoding	ENSMUST00000122240	noncoding	-0.979742
ENSMUST00000153057	noncoding	ENSMUST00000122240	noncoding	-0.986389
Ldhd	coding	ENSMUST00000122240	noncoding	-0.979359
uc009qys.1	noncoding	ENSMUST00000122240	noncoding	0.984635
uc007lay.1	noncoding	ENSMUST00000122240	noncoding	0.977511
ENSMUST00000138653	noncoding	ENSMUST00000122240	noncoding	-0.980625
Gpc1	coding	ENSMUST00000123149	noncoding	0.971117
ENSMUST00000144612	noncoding	ENSMUST00000123149	noncoding	0.99198
Ngfrap1	coding	ENSMUST00000123149	noncoding	-0.973321
Lrrc3b	coding	ENSMUST00000123149	noncoding	0.98251
Ptgir	coding	ENSMUST00000123149	noncoding	0.979942
uc009bga.1	noncoding	ENSMUST00000123149	noncoding	0.988804
Myl9	coding	ENSMUST00000123149	noncoding	-0.98371
ENSMUST00000167577	noncoding	ENSMUST00000123149	noncoding	-0.975637
uc008ark.1	noncoding	ENSMUST00000123149	noncoding	-0.978631
Chpt1	coding	ENSMUST00000123149	noncoding	0.985949
uc009spu.1	noncoding	ENSMUST00000123149	noncoding	0.985576
Tle6	coding	ENSMUST00000123149	noncoding	-0.97096
Kcnj8	coding	ENSMUST00000123149	noncoding	0.982128
Ly6a	coding	ENSMUST00000123149	noncoding	0.983462
ENSMUST00000151076	noncoding	ENSMUST00000123149	noncoding	0.993486
ENSMUST00000139444	noncoding	ENSMUST00000123149	noncoding	0.986197
Hmga2	coding	ENSMUST00000123149	noncoding	-0.970731
uc008gml.1	noncoding	ENSMUST00000123149	noncoding	-0.976787
NR_027477	noncoding	ENSMUST00000123149	noncoding	0.979725
ENSMUST00000129764	noncoding	ENSMUST00000123149	noncoding	-0.986018
Ftcd	coding	ENSMUST00000123149	noncoding	-0.978134
ENSMUST00000136571	noncoding	ENSMUST00000123149	noncoding	0.992191
Tgif2	coding	ENSMUST00000123149	noncoding	-0.989564
ENSMUST00000151099	noncoding	ENSMUST00000123149	noncoding	-0.982241
Lyz1	coding	ENSMUST00000123149	noncoding	0.98905
Folr2	coding	ENSMUST00000123149	noncoding	0.988352
ENSMUST00000153057	noncoding	ENSMUST00000123149	noncoding	0.997517
uc008tfo.1	noncoding	ENSMUST00000123149	noncoding	-0.970064
Ly6c2	coding	ENSMUST00000123149	noncoding	0.995167
Ldhd	coding	ENSMUST00000123149	noncoding	0.989687
uc009qys.1	noncoding	ENSMUST00000123149	noncoding	-0.98211
ENSMUST00000152157	noncoding	ENSMUST00000123149	noncoding	0.986614
Vrk1	coding	ENSMUST00000123149	noncoding	-0.979036
uc007lay.1	noncoding	ENSMUST00000123149	noncoding	-0.981208
ENSMUST00000138653	noncoding	ENSMUST00000123149	noncoding	0.998157
ENSMUST00000144612	noncoding	ENSMUST00000129764	noncoding	-0.978722
Ngfrap1	coding	ENSMUST00000129764	noncoding	0.97593
Raph1	coding	ENSMUST00000129764	noncoding	0.985913
uc009bga.1	noncoding	ENSMUST00000129764	noncoding	-0.971627
Myl9	coding	ENSMUST00000129764	noncoding	0.993498
ENSMUST00000167577	noncoding	ENSMUST00000129764	noncoding	0.979022
uc008ark.1	noncoding	ENSMUST00000129764	noncoding	0.976107
uc009spu.1	noncoding	ENSMUST00000129764	noncoding	-0.987298
Tle6	coding	ENSMUST00000129764	noncoding	0.980965
ENSMUST00000155965	noncoding	ENSMUST00000129764	noncoding	0.982328
Ly6a	coding	ENSMUST00000129764	noncoding	-0.990632
ENSMUST00000151076	noncoding	ENSMUST00000129764	noncoding	-0.974716
ENSMUST00000139444	noncoding	ENSMUST00000129764	noncoding	-0.990697
ENSMUST00000155345	noncoding	ENSMUST00000129764	noncoding	-0.983379
uc009hiz.1	noncoding	ENSMUST00000129764	noncoding	0.98
Hmga2	coding	ENSMUST00000129764	noncoding	0.987273
uc008gml.1	noncoding	ENSMUST00000129764	noncoding	0.981321
NR_027477	noncoding	ENSMUST00000129764	noncoding	-0.986206
uc007pkb.1	noncoding	ENSMUST00000129764	noncoding	0.977673
Ftcd	coding	ENSMUST00000129764	noncoding	0.983479
Wbp5	coding	ENSMUST00000129764	noncoding	0.99389
ENSMUST00000136571	noncoding	ENSMUST00000129764	noncoding	-0.98234
Tgif2	coding	ENSMUST00000129764	noncoding	0.977385
ENSMUST00000151099	noncoding	ENSMUST00000129764	noncoding	0.984061
Lyz1	coding	ENSMUST00000129764	noncoding	-0.982858
Folr2	coding	ENSMUST00000129764	noncoding	-0.981477
ENSMUST00000153057	noncoding	ENSMUST00000129764	noncoding	-0.988181
uc008tfo.1	noncoding	ENSMUST00000129764	noncoding	0.988256
Ifi47	coding	ENSMUST00000129764	noncoding	-0.97273
Ly6c2	coding	ENSMUST00000129764	noncoding	-0.987506
Ldhd	coding	ENSMUST00000129764	noncoding	-0.990561
uc009qys.1	noncoding	ENSMUST00000129764	noncoding	0.989174
ENSMUST00000152157	noncoding	ENSMUST00000129764	noncoding	-0.993487
Vrk1	coding	ENSMUST00000129764	noncoding	0.996083
ENSMUST00000138653	noncoding	ENSMUST00000129764	noncoding	-0.989345
Gpc1	coding	ENSMUST00000136571	noncoding	0.982427
ENSMUST00000144612	noncoding	ENSMUST00000136571	noncoding	0.977036
Ngfrap1	coding	ENSMUST00000136571	noncoding	-0.977701
uc009bga.1	noncoding	ENSMUST00000136571	noncoding	0.981798
Myl9	coding	ENSMUST00000136571	noncoding	-0.982054
ENSMUST00000167577	noncoding	ENSMUST00000136571	noncoding	-0.97496
Chpt1	coding	ENSMUST00000136571	noncoding	0.973025
uc009spu.1	noncoding	ENSMUST00000136571	noncoding	0.991784
Tle6	coding	ENSMUST00000136571	noncoding	-0.979298
ENSMUST00000155965	noncoding	ENSMUST00000136571	noncoding	-0.976833
Ly6a	coding	ENSMUST00000136571	noncoding	0.979339
ENSMUST00000151076	noncoding	ENSMUST00000136571	noncoding	0.990158
Pdk3	coding	ENSMUST00000136571	noncoding	-0.976096
ENSMUST00000139444	noncoding	ENSMUST00000136571	noncoding	0.991983
ENSMUST00000155345	noncoding	ENSMUST00000136571	noncoding	0.976906
uc009hiz.1	noncoding	ENSMUST00000136571	noncoding	-0.973246
Hmga2	coding	ENSMUST00000136571	noncoding	-0.978296
Tgif2	coding	ENSMUST00000136571	noncoding	-0.993918
ENSMUST00000151099	noncoding	ENSMUST00000136571	noncoding	-0.992146
Lyz1	coding	ENSMUST00000136571	noncoding	0.997796
Folr2	coding	ENSMUST00000136571	noncoding	0.998228
ENSMUST00000153057	noncoding	ENSMUST00000136571	noncoding	0.985553
uc008tfo.1	noncoding	ENSMUST00000136571	noncoding	-0.972315
Ifi47	coding	ENSMUST00000136571	noncoding	0.976977
Ly6c2	coding	ENSMUST00000136571	noncoding	0.993535
Ldhd	coding	ENSMUST00000136571	noncoding	0.975966
uc009qys.1	noncoding	ENSMUST00000136571	noncoding	-0.973012
ENSMUST00000152157	noncoding	ENSMUST00000136571	noncoding	0.992046
Vrk1	coding	ENSMUST00000136571	noncoding	-0.982715
uc007lay.1	noncoding	ENSMUST00000136571	noncoding	-0.976084
ENSMUST00000138653	noncoding	ENSMUST00000136571	noncoding	0.989092
Gpatch8	coding	ENSMUST00000138653	noncoding	-0.973655
Lingo3	coding	ENSMUST00000138653	noncoding	0.977789
ENSMUST00000144612	noncoding	ENSMUST00000138653	noncoding	0.99359
Ngfrap1	coding	ENSMUST00000138653	noncoding	-0.980767
Lrrc3b	coding	ENSMUST00000138653	noncoding	0.980517
Ptgir	coding	ENSMUST00000138653	noncoding	0.983786
uc007oki.1	noncoding	ENSMUST00000138653	noncoding	-0.970416
Raph1	coding	ENSMUST00000138653	noncoding	-0.976297
uc009bga.1	noncoding	ENSMUST00000138653	noncoding	0.991711
Myl9	coding	ENSMUST00000138653	noncoding	-0.98367
ENSMUST00000167577	noncoding	ENSMUST00000138653	noncoding	-0.977027
uc008ark.1	noncoding	ENSMUST00000138653	noncoding	-0.976993
Chpt1	coding	ENSMUST00000138653	noncoding	0.98094
uc009spu.1	noncoding	ENSMUST00000138653	noncoding	0.984722
Tle6	coding	ENSMUST00000138653	noncoding	-0.974108
Kcnj8	coding	ENSMUST00000138653	noncoding	0.983124
Ly6a	coding	ENSMUST00000138653	noncoding	0.986868
ENSMUST00000151076	noncoding	ENSMUST00000138653	noncoding	0.99316
Pdk3	coding	ENSMUST00000138653	noncoding	-0.972581
ENSMUST00000139444	noncoding	ENSMUST00000138653	noncoding	0.98505
ENSMUST00000155345	noncoding	ENSMUST00000138653	noncoding	0.973071
uc009hiz.1	noncoding	ENSMUST00000138653	noncoding	-0.974645
Hmga2	coding	ENSMUST00000138653	noncoding	-0.978324
uc008gml.1	noncoding	ENSMUST00000138653	noncoding	-0.9753
NR_027477	noncoding	ENSMUST00000138653	noncoding	0.981203
Gm4980	coding	ENSMUST00000138653	noncoding	0.973145
Ftcd	coding	ENSMUST00000138653	noncoding	-0.984624
Wbp5	coding	ENSMUST00000138653	noncoding	-0.977282
Tgif2	coding	ENSMUST00000138653	noncoding	-0.985395
ENSMUST00000151099	noncoding	ENSMUST00000138653	noncoding	-0.978319
Lyz1	coding	ENSMUST00000138653	noncoding	0.985282
Folr2	coding	ENSMUST00000138653	noncoding	0.987594
ENSMUST00000153057	noncoding	ENSMUST00000138653	noncoding	0.999037
uc008tfo.1	noncoding	ENSMUST00000138653	noncoding	-0.971555
Ly6c2	coding	ENSMUST00000138653	noncoding	0.994474
Ldhd	coding	ENSMUST00000138653	noncoding	0.992927
uc009qys.1	noncoding	ENSMUST00000138653	noncoding	-0.986619
ENSMUST00000152157	noncoding	ENSMUST00000138653	noncoding	0.987861
Vrk1	coding	ENSMUST00000138653	noncoding	-0.982186
uc007lay.1	noncoding	ENSMUST00000138653	noncoding	-0.985625
Gpc1	coding	ENSMUST00000139444	noncoding	0.975401
ENSMUST00000144612	noncoding	ENSMUST00000139444	noncoding	0.976688
uc009bga.1	noncoding	ENSMUST00000139444	noncoding	0.974904
Myl9	coding	ENSMUST00000139444	noncoding	-0.986148
ENSMUST00000167577	noncoding	ENSMUST00000139444	noncoding	-0.971619
uc009spu.1	noncoding	ENSMUST00000139444	noncoding	0.989391
Tle6	coding	ENSMUST00000139444	noncoding	-0.977911
ENSMUST00000155965	noncoding	ENSMUST00000139444	noncoding	-0.978679
Ly6a	coding	ENSMUST00000139444	noncoding	0.982854
ENSMUST00000151076	noncoding	ENSMUST00000139444	noncoding	0.982063
Pdk3	coding	ENSMUST00000139444	noncoding	-0.970439
ENSMUST00000155345	noncoding	ENSMUST00000139444	noncoding	0.980208
uc009hiz.1	noncoding	ENSMUST00000139444	noncoding	-0.977748
Hmga2	coding	ENSMUST00000139444	noncoding	-0.981868
Wbp5	coding	ENSMUST00000139444	noncoding	-0.978614
Tgif2	coding	ENSMUST00000139444	noncoding	-0.984248
ENSMUST00000151099	noncoding	ENSMUST00000139444	noncoding	-0.991908
Lyz1	coding	ENSMUST00000139444	noncoding	0.994024
Folr2	coding	ENSMUST00000139444	noncoding	0.988604
ENSMUST00000153057	noncoding	ENSMUST00000139444	noncoding	0.980966
uc008tfo.1	noncoding	ENSMUST00000139444	noncoding	-0.975503
Ifi47	coding	ENSMUST00000139444	noncoding	0.979697
Ly6c2	coding	ENSMUST00000139444	noncoding	0.991635
Ldhd	coding	ENSMUST00000139444	noncoding	0.973864
uc009qys.1	noncoding	ENSMUST00000139444	noncoding	-0.972865
ENSMUST00000152157	noncoding	ENSMUST00000139444	noncoding	0.992366
Vrk1	coding	ENSMUST00000139444	noncoding	-0.992077
Ptgir	coding	ENSMUST00000144612	noncoding	0.970804
uc009bga.1	noncoding	ENSMUST00000144612	noncoding	0.993398
Myl9	coding	ENSMUST00000144612	noncoding	-0.972118
Kcnj8	coding	ENSMUST00000144612	noncoding	0.970092
Ly6a	coding	ENSMUST00000144612	noncoding	0.983572
ENSMUST00000151076	noncoding	ENSMUST00000144612	noncoding	0.993363
uc009hiz.1	noncoding	ENSMUST00000144612	noncoding	-0.973692
Ftcd	coding	ENSMUST00000144612	noncoding	-0.972044
Tgif2	coding	ENSMUST00000144612	noncoding	-0.976837
Lyz1	coding	ENSMUST00000144612	noncoding	0.972655
Folr2	coding	ENSMUST00000144612	noncoding	0.971715
ENSMUST00000153057	noncoding	ENSMUST00000144612	noncoding	0.993307
Ly6c2	coding	ENSMUST00000144612	noncoding	0.991884
Ldhd	coding	ENSMUST00000144612	noncoding	0.980715
uc009qys.1	noncoding	ENSMUST00000144612	noncoding	-0.975022
ENSMUST00000152157	noncoding	ENSMUST00000144612	noncoding	0.973012
uc007lay.1	noncoding	ENSMUST00000144612	noncoding	-0.981783
Ngfrap1	coding	ENSMUST00000151076	noncoding	-0.971524
uc009bga.1	noncoding	ENSMUST00000151076	noncoding	0.997277
uc009spu.1	noncoding	ENSMUST00000151076	noncoding	0.974997
Ly6a	coding	ENSMUST00000151076	noncoding	0.980964
Pdk3	coding	ENSMUST00000151076	noncoding	-0.977669
ENSMUST00000155345	noncoding	ENSMUST00000151076	noncoding	0.970519
uc009hiz.1	noncoding	ENSMUST00000151076	noncoding	-0.97711
Tgif2	coding	ENSMUST00000151076	noncoding	-0.986452
ENSMUST00000151099	noncoding	ENSMUST00000151076	noncoding	-0.976822
Lyz1	coding	ENSMUST00000151076	noncoding	0.984865
Folr2	coding	ENSMUST00000151076	noncoding	0.987078
ENSMUST00000153057	noncoding	ENSMUST00000151076	noncoding	0.990069
Ly6c2	coding	ENSMUST00000151076	noncoding	0.99556
Ldhd	coding	ENSMUST00000151076	noncoding	0.974056
ENSMUST00000152157	noncoding	ENSMUST00000151076	noncoding	0.980249
Vrk1	coding	ENSMUST00000151076	noncoding	-0.97043
uc007lay.1	noncoding	ENSMUST00000151076	noncoding	-0.989497
Gpc1	coding	ENSMUST00000151099	noncoding	-0.984119
Myl9	coding	ENSMUST00000151099	noncoding	0.990094
uc008ark.1	noncoding	ENSMUST00000151099	noncoding	0.976898
uc009spu.1	noncoding	ENSMUST00000151099	noncoding	-0.982888
Tle6	coding	ENSMUST00000151099	noncoding	0.978457
ENSMUST00000155965	noncoding	ENSMUST00000151099	noncoding	0.981831
Ly6a	coding	ENSMUST00000151099	noncoding	-0.97854
ENSMUST00000155345	noncoding	ENSMUST00000151099	noncoding	-0.972294
uc009hiz.1	noncoding	ENSMUST00000151099	noncoding	0.974586
Hmga2	coding	ENSMUST00000151099	noncoding	0.970702
Tgif2	coding	ENSMUST00000151099	noncoding	0.993679
Lyz1	coding	ENSMUST00000151099	noncoding	-0.994059
Folr2	coding	ENSMUST00000151099	noncoding	-0.988593
ENSMUST00000153057	noncoding	ENSMUST00000151099	noncoding	-0.976402
uc008tfo.1	noncoding	ENSMUST00000151099	noncoding	0.986572
Ifi47	coding	ENSMUST00000151099	noncoding	-0.973037
Ly6c2	coding	ENSMUST00000151099	noncoding	-0.987586
Ldhd	coding	ENSMUST00000151099	noncoding	-0.971227
uc009qys.1	noncoding	ENSMUST00000151099	noncoding	0.975776
ENSMUST00000152157	noncoding	ENSMUST00000151099	noncoding	-0.987147
Vrk1	coding	ENSMUST00000151099	noncoding	0.981725
Gpc1	coding	ENSMUST00000152157	noncoding	0.977844
Ngfrap1	coding	ENSMUST00000152157	noncoding	-0.985818
Raph1	coding	ENSMUST00000152157	noncoding	-0.975179
Tnni1	coding	ENSMUST00000152157	noncoding	-0.981697
uc009bga.1	noncoding	ENSMUST00000152157	noncoding	0.976109
Myl9	coding	ENSMUST00000152157	noncoding	-0.984751
ENSMUST00000167577	noncoding	ENSMUST00000152157	noncoding	-0.984805
uc009spu.1	noncoding	ENSMUST00000152157	noncoding	0.996431
Tle6	coding	ENSMUST00000152157	noncoding	-0.991137
ENSMUST00000155965	noncoding	ENSMUST00000152157	noncoding	-0.991141
Ly6a	coding	ENSMUST00000152157	noncoding	0.990485
Pdk3	coding	ENSMUST00000152157	noncoding	-0.984444
ENSMUST00000155345	noncoding	ENSMUST00000152157	noncoding	0.991788
uc009hiz.1	noncoding	ENSMUST00000152157	noncoding	-0.983023
Hmga2	coding	ENSMUST00000152157	noncoding	-0.988254
uc008gml.1	noncoding	ENSMUST00000152157	noncoding	-0.975212
NR_027477	noncoding	ENSMUST00000152157	noncoding	0.973514
uc007pkb.1	noncoding	ENSMUST00000152157	noncoding	-0.973414
Ftcd	coding	ENSMUST00000152157	noncoding	-0.975966
Wbp5	coding	ENSMUST00000152157	noncoding	-0.983767
Tgif2	coding	ENSMUST00000152157	noncoding	-0.983355
Lyz1	coding	ENSMUST00000152157	noncoding	0.99283
Folr2	coding	ENSMUST00000152157	noncoding	0.992486
ENSMUST00000153057	noncoding	ENSMUST00000152157	noncoding	0.983638
uc008tfo.1	noncoding	ENSMUST00000152157	noncoding	-0.983271
Ifi47	coding	ENSMUST00000152157	noncoding	0.988026
Ly6c2	coding	ENSMUST00000152157	noncoding	0.990611
Ldhd	coding	ENSMUST00000152157	noncoding	0.981556
uc009qys.1	noncoding	ENSMUST00000152157	noncoding	-0.976552
Vrk1	coding	ENSMUST00000152157	noncoding	-0.995079
Lingo3	coding	ENSMUST00000153057	noncoding	0.978613
Ngfrap1	coding	ENSMUST00000153057	noncoding	-0.975147
Lrrc3b	coding	ENSMUST00000153057	noncoding	0.983022
Ptgir	coding	ENSMUST00000153057	noncoding	0.987613
uc007oki.1	noncoding	ENSMUST00000153057	noncoding	-0.972557
Raph1	coding	ENSMUST00000153057	noncoding	-0.976765
uc009bga.1	noncoding	ENSMUST00000153057	noncoding	0.987805
Myl9	coding	ENSMUST00000153057	noncoding	-0.984927
ENSMUST00000167577	noncoding	ENSMUST00000153057	noncoding	-0.974371
uc008ark.1	noncoding	ENSMUST00000153057	noncoding	-0.982187
Chpt1	coding	ENSMUST00000153057	noncoding	0.985515
uc009spu.1	noncoding	ENSMUST00000153057	noncoding	0.979876
Kcnj8	coding	ENSMUST00000153057	noncoding	0.986592
Ly6a	coding	ENSMUST00000153057	noncoding	0.983441
Hmga2	coding	ENSMUST00000153057	noncoding	-0.973633
uc008gml.1	noncoding	ENSMUST00000153057	noncoding	-0.978089
NR_027477	noncoding	ENSMUST00000153057	noncoding	0.985117
Gm4980	coding	ENSMUST00000153057	noncoding	0.973712
Ftcd	coding	ENSMUST00000153057	noncoding	-0.986059
Wbp5	coding	ENSMUST00000153057	noncoding	-0.975205
Tgif2	coding	ENSMUST00000153057	noncoding	-0.984401
Lyz1	coding	ENSMUST00000153057	noncoding	0.98137
Folr2	coding	ENSMUST00000153057	noncoding	0.982921
uc008tfo.1	noncoding	ENSMUST00000153057	noncoding	-0.971841
Ly6c2	coding	ENSMUST00000153057	noncoding	0.991036
Ldhd	coding	ENSMUST00000153057	noncoding	0.99462
uc009qys.1	noncoding	ENSMUST00000153057	noncoding	-0.989348
Vrk1	coding	ENSMUST00000153057	noncoding	-0.977999
uc007lay.1	noncoding	ENSMUST00000153057	noncoding	-0.984005
Ngfrap1	coding	ENSMUST00000155345	noncoding	-0.981857
Raph1	coding	ENSMUST00000155345	noncoding	-0.971701
Tnni1	coding	ENSMUST00000155345	noncoding	-0.986973
uc009bga.1	noncoding	ENSMUST00000155345	noncoding	0.970729
uc009spu.1	noncoding	ENSMUST00000155345	noncoding	0.980985
Tle6	coding	ENSMUST00000155345	noncoding	-0.984776
ENSMUST00000155965	noncoding	ENSMUST00000155345	noncoding	-0.989581
Ly6a	coding	ENSMUST00000155345	noncoding	0.988863
Pdk3	coding	ENSMUST00000155345	noncoding	-0.991699
uc009hiz.1	noncoding	ENSMUST00000155345	noncoding	-0.99221
Hmga2	coding	ENSMUST00000155345	noncoding	-0.986911
Wbp5	coding	ENSMUST00000155345	noncoding	-0.977196
Lyz1	coding	ENSMUST00000155345	noncoding	0.976174
Folr2	coding	ENSMUST00000155345	noncoding	0.979942
uc008tfo.1	noncoding	ENSMUST00000155345	noncoding	-0.972092
Ifi47	coding	ENSMUST00000155345	noncoding	0.989936
Ly6c2	coding	ENSMUST00000155345	noncoding	0.980817
Vrk1	coding	ENSMUST00000155345	noncoding	-0.989486
Gpc1	coding	ENSMUST00000155965	noncoding	-0.970654
Ngfrap1	coding	ENSMUST00000155965	noncoding	0.975727
Raph1	coding	ENSMUST00000155965	noncoding	0.971168
Tnni1	coding	ENSMUST00000155965	noncoding	0.985201
Myl9	coding	ENSMUST00000155965	noncoding	0.975022
uc009spu.1	noncoding	ENSMUST00000155965	noncoding	-0.984946
Tle6	coding	ENSMUST00000155965	noncoding	0.992577
Ly6a	coding	ENSMUST00000155965	noncoding	-0.982634
Pdk3	coding	ENSMUST00000155965	noncoding	0.982139
uc009hiz.1	noncoding	ENSMUST00000155965	noncoding	0.982502
Hmga2	coding	ENSMUST00000155965	noncoding	0.979707
Wbp5	coding	ENSMUST00000155965	noncoding	0.977402
Tgif2	coding	ENSMUST00000155965	noncoding	0.971773
Lyz1	coding	ENSMUST00000155965	noncoding	-0.981085
Folr2	coding	ENSMUST00000155965	noncoding	-0.980963
uc008tfo.1	noncoding	ENSMUST00000155965	noncoding	0.987711
Ifi47	coding	ENSMUST00000155965	noncoding	-0.988178
Ly6c2	coding	ENSMUST00000155965	noncoding	-0.973767
Vrk1	coding	ENSMUST00000155965	noncoding	0.98608
Ngfrap1	coding	ENSMUST00000167577	noncoding	0.984651
Lrrc3b	coding	ENSMUST00000167577	noncoding	-0.970051
uc009spu.1	noncoding	ENSMUST00000167577	noncoding	-0.990534
Hmga2	coding	ENSMUST00000167577	noncoding	0.975301
uc008gml.1	noncoding	ENSMUST00000167577	noncoding	0.979958
NR_027477	noncoding	ENSMUST00000167577	noncoding	-0.978786
uc007pkb.1	noncoding	ENSMUST00000167577	noncoding	0.982819
Wbp5	coding	ENSMUST00000167577	noncoding	0.97386
Lyz1	coding	ENSMUST00000167577	noncoding	-0.97289
Folr2	coding	ENSMUST00000167577	noncoding	-0.976388
Ldhd	coding	ENSMUST00000167577	noncoding	-0.975085
Vrk1	coding	ENSMUST00000167577	noncoding	0.980693
Krt15	coding	Folr2	coding	-0.970213
Ptprj	coding	Folr2	coding	0.971853
Gpc1	coding	Folr2	coding	0.979352
Ngfrap1	coding	Folr2	coding	-0.985261
uc009bga.1	noncoding	Folr2	coding	0.980453
Myl9	coding	Folr2	coding	-0.979979
uc009spu.1	noncoding	Folr2	coding	0.992641
Tle6	coding	Folr2	coding	-0.981579
Kcnj8	coding	Folr2	coding	0.970292
Ly6a	coding	Folr2	coding	0.978774
Pdk3	coding	Folr2	coding	-0.979435
uc009hiz.1	noncoding	Folr2	coding	-0.975224
Hmga2	coding	Folr2	coding	-0.984162
Ftcd	coding	Folr2	coding	-0.970292
Wbp5	coding	Folr2	coding	-0.972154
Tgif2	coding	Folr2	coding	-0.990612
Lyz1	coding	Folr2	coding	0.995074
uc008tfo.1	noncoding	Folr2	coding	-0.972457
Ifi47	coding	Folr2	coding	0.978756
Ly6c2	coding	Folr2	coding	0.99074
Ldhd	coding	Folr2	coding	0.97629
uc009qys.1	noncoding	Folr2	coding	-0.973999
Vrk1	coding	Folr2	coding	-0.983366
uc007lay.1	noncoding	Folr2	coding	-0.977759
Gpatch8	coding	Ftcd	coding	0.974517
Lingo3	coding	Ftcd	coding	-0.971658
Lrrc3b	coding	Ftcd	coding	-0.977423
Ptgir	coding	Ftcd	coding	-0.981748
uc007oki.1	noncoding	Ftcd	coding	0.988151
Raph1	coding	Ftcd	coding	0.994801
Myl9	coding	Ftcd	coding	0.983446
uc008ark.1	noncoding	Ftcd	coding	0.984604
Chpt1	coding	Ftcd	coding	-0.974388
Tle6	coding	Ftcd	coding	0.97665
Kcnj8	coding	Ftcd	coding	-0.991207
Ly6a	coding	Ftcd	coding	-0.981098
Hmga2	coding	Ftcd	coding	0.971608
uc008gml.1	noncoding	Ftcd	coding	0.975591
NR_027477	noncoding	Ftcd	coding	-0.981042
Gm4980	coding	Ftcd	coding	-0.980709
Wbp5	coding	Ftcd	coding	0.978132
Tgif2	coding	Ftcd	coding	0.974835
uc008tfo.1	noncoding	Ftcd	coding	0.981928
uc008ffq.1	noncoding	Ftcd	coding	-0.975539
Ly6c2	coding	Ftcd	coding	-0.974037
Ldhd	coding	Ftcd	coding	-0.993651
uc009qys.1	noncoding	Ftcd	coding	0.993429
uc007lay.1	noncoding	Ftcd	coding	0.975807
Lingo3	coding	Gm4980	coding	0.980876
Ngfrap1	coding	Gm4980	coding	-0.974484
Lrrc3b	coding	Gm4980	coding	0.973373
Ptgir	coding	Gm4980	coding	0.988701
Raph1	coding	Gm4980	coding	-0.972914
Kcnj8	coding	Gm4980	coding	0.974955
NR_027477	noncoding	Gm4980	coding	0.97894
Wbp5	coding	Gm4980	coding	-0.970908
Ldhd	coding	Gm4980	coding	0.983779
uc009qys.1	noncoding	Gm4980	coding	-0.977291
Raph1	coding	Gpatch8	coding	0.970154
uc009bga.1	noncoding	Gpatch8	coding	-0.972526
Ly6a	coding	Gpatch8	coding	-0.97609
Pdk3	coding	Gpatch8	coding	0.971131
uc009hiz.1	noncoding	Gpatch8	coding	0.974997
Ly6c2	coding	Gpatch8	coding	-0.972426
uc007lay.1	noncoding	Gpatch8	coding	0.970303
Myl9	coding	Gpc1	coding	-0.97548
uc008ark.1	noncoding	Gpc1	coding	-0.972054
Chpt1	coding	Gpc1	coding	0.97235
uc009spu.1	noncoding	Gpc1	coding	0.985144
Tle6	coding	Gpc1	coding	-0.970152
uc008gml.1	noncoding	Gpc1	coding	-0.976832
uc007pkb.1	noncoding	Gpc1	coding	-0.982965
Tgif2	coding	Gpc1	coding	-0.980268
Lyz1	coding	Gpc1	coding	0.987028
uc008tfo.1	noncoding	Gpc1	coding	-0.972189
Ngfrap1	coding	Hmga2	coding	0.987088
Raph1	coding	Hmga2	coding	0.978474
Myl9	coding	Hmga2	coding	0.97819
uc009spu.1	noncoding	Hmga2	coding	-0.982738
Tle6	coding	Hmga2	coding	0.975008
Ly6a	coding	Hmga2	coding	-0.976691
Pdk3	coding	Hmga2	coding	0.970554
uc009hiz.1	noncoding	Hmga2	coding	0.976102
Wbp5	coding	Hmga2	coding	0.991161
Lyz1	coding	Hmga2	coding	-0.974258
Ifi47	coding	Hmga2	coding	-0.970012
Ly6c2	coding	Hmga2	coding	-0.975892
Ldhd	coding	Hmga2	coding	-0.975253
uc009qys.1	noncoding	Hmga2	coding	0.977243
Vrk1	coding	Hmga2	coding	0.991312
Ngfrap1	coding	Ifi47	coding	-0.972374
Tnni1	coding	Ifi47	coding	-0.984909
uc009spu.1	noncoding	Ifi47	coding	0.984936
Tle6	coding	Ifi47	coding	-0.978933
Ly6a	coding	Ifi47	coding	0.981565
Pdk3	coding	Ifi47	coding	-0.987431
uc009hiz.1	noncoding	Ifi47	coding	-0.98324
Lyz1	coding	Ifi47	coding	0.979514
Ly6c2	coding	Ifi47	coding	0.978705
Vrk1	coding	Ifi47	coding	-0.983856
Lingo3	coding	Kcnj8	coding	0.976277
Lrrc3b	coding	Kcnj8	coding	0.989079
Ptgir	coding	Kcnj8	coding	0.988367
uc007oki.1	noncoding	Kcnj8	coding	-0.989277
Raph1	coding	Kcnj8	coding	-0.976476
Myl9	coding	Kcnj8	coding	-0.978616
uc008ark.1	noncoding	Kcnj8	coding	-0.989776
Chpt1	coding	Kcnj8	coding	0.991241
uc008gml.1	noncoding	Kcnj8	coding	-0.972652
NR_027477	noncoding	Kcnj8	coding	0.979546
Tgif2	coding	Kcnj8	coding	-0.980838
uc008ffq.1	noncoding	Kcnj8	coding	0.984034
Ly6c2	coding	Kcnj8	coding	0.97058
Ldhd	coding	Kcnj8	coding	0.990237
uc009qys.1	noncoding	Kcnj8	coding	-0.988343
uc007lay.1	noncoding	Kcnj8	coding	-0.97631
Lrrc3b	coding	Krt15	coding	-0.97169
uc007lay.1	noncoding	Krt15	coding	0.976227
Lingo3	coding	Ldhd	coding	0.973115
Ngfrap1	coding	Ldhd	coding	-0.972821
Lrrc3b	coding	Ldhd	coding	0.984522
Ptgir	coding	Ldhd	coding	0.990833
uc007oki.1	noncoding	Ldhd	coding	-0.973937
Raph1	coding	Ldhd	coding	-0.987709
uc009bga.1	noncoding	Ldhd	coding	0.971526
Myl9	coding	Ldhd	coding	-0.989308
uc008ark.1	noncoding	Ldhd	coding	-0.986888
Chpt1	coding	Ldhd	coding	0.985098
uc009spu.1	noncoding	Ldhd	coding	0.978482
Ly6a	coding	Ldhd	coding	0.981968
uc008gml.1	noncoding	Ldhd	coding	-0.986934
NR_027477	noncoding	Ldhd	coding	0.993669
uc007pkb.1	noncoding	Ldhd	coding	-0.976181
Wbp5	coding	Ldhd	coding	-0.984334
Tgif2	coding	Ldhd	coding	-0.976822
Lyz1	coding	Ldhd	coding	0.973144
uc008tfo.1	noncoding	Ldhd	coding	-0.979627
uc008ffq.1	noncoding	Ldhd	coding	0.977398
Ly6c2	coding	Ldhd	coding	0.981764
uc009qys.1	noncoding	Ldhd	coding	-0.995053
Vrk1	coding	Ldhd	coding	-0.979224
uc007lay.1	noncoding	Ldhd	coding	-0.971146
Ngfrap1	coding	Lingo3	coding	-0.972847
Lrrc3b	coding	Lingo3	coding	0.975168
Ptgir	coding	Lingo3	coding	0.98446
uc009bga.1	noncoding	Lingo3	coding	0.973648
uc007lay.1	noncoding	Lingo3	coding	-0.984355
Ptgir	coding	Lrrc3b	coding	0.987608
uc007oki.1	noncoding	Lrrc3b	coding	-0.971908
uc008ark.1	noncoding	Lrrc3b	coding	-0.981405
Chpt1	coding	Lrrc3b	coding	0.992562
uc008gml.1	noncoding	Lrrc3b	coding	-0.983328
NR_027477	noncoding	Lrrc3b	coding	0.978691
Tgif2	coding	Lrrc3b	coding	-0.971884
uc008ffq.1	noncoding	Lrrc3b	coding	0.986776
uc009qys.1	noncoding	Lrrc3b	coding	-0.971389
Ngfrap1	coding	Ly6a	coding	-0.972145
Raph1	coding	Ly6a	coding	-0.983442
Tnni1	coding	Ly6a	coding	-0.980847
uc009bga.1	noncoding	Ly6a	coding	0.979818
Myl9	coding	Ly6a	coding	-0.981306
uc009spu.1	noncoding	Ly6a	coding	0.980553
Tle6	coding	Ly6a	coding	-0.981859
Pdk3	coding	Ly6a	coding	-0.984816
uc009hiz.1	noncoding	Ly6a	coding	-0.991278
Wbp5	coding	Ly6a	coding	-0.978963
Tgif2	coding	Ly6a	coding	-0.977972
Lyz1	coding	Ly6a	coding	0.979745
uc008tfo.1	noncoding	Ly6a	coding	-0.982026
Ly6c2	coding	Ly6a	coding	0.992262
uc009qys.1	noncoding	Ly6a	coding	-0.976333
Vrk1	coding	Ly6a	coding	-0.987959
Ngfrap1	coding	Ly6c2	coding	-0.973777
uc009bga.1	noncoding	Ly6c2	coding	0.991424
Myl9	coding	Ly6c2	coding	-0.982943
uc009spu.1	noncoding	Ly6c2	coding	0.98584
Tle6	coding	Ly6c2	coding	-0.976056
Pdk3	coding	Ly6c2	coding	-0.981148
uc009hiz.1	noncoding	Ly6c2	coding	-0.985051
Wbp5	coding	Ly6c2	coding	-0.972221
Tgif2	coding	Ly6c2	coding	-0.990139
Lyz1	coding	Ly6c2	coding	0.991432
uc008tfo.1	noncoding	Ly6c2	coding	-0.973903
uc009qys.1	noncoding	Ly6c2	coding	-0.976732
Vrk1	coding	Ly6c2	coding	-0.985264
uc007lay.1	noncoding	Ly6c2	coding	-0.980041
Ngfrap1	coding	Lyz1	coding	-0.972254
uc009bga.1	noncoding	Lyz1	coding	0.975088
Myl9	coding	Lyz1	coding	-0.982144
uc008ark.1	noncoding	Lyz1	coding	-0.970504
Chpt1	coding	Lyz1	coding	0.971093
uc009spu.1	noncoding	Lyz1	coding	0.992382
Tle6	coding	Lyz1	coding	-0.985265
Pdk3	coding	Lyz1	coding	-0.975649
uc009hiz.1	noncoding	Lyz1	coding	-0.972362
Tgif2	coding	Lyz1	coding	-0.993929
uc008tfo.1	noncoding	Lyz1	coding	-0.975819
Vrk1	coding	Lyz1	coding	-0.982638
Raph1	coding	Myl9	coding	0.983069
uc008ark.1	noncoding	Myl9	coding	0.987798
Chpt1	coding	Myl9	coding	-0.976821
uc009spu.1	noncoding	Myl9	coding	-0.978894
Tle6	coding	Myl9	coding	0.972441
uc008gml.1	noncoding	Myl9	coding	0.979512
NR_027477	noncoding	Myl9	coding	-0.987403
uc007pkb.1	noncoding	Myl9	coding	0.979711
Wbp5	coding	Myl9	coding	0.986058
Tgif2	coding	Myl9	coding	0.985346
uc008tfo.1	noncoding	Myl9	coding	0.990977
uc009qys.1	noncoding	Myl9	coding	0.993478
Vrk1	coding	Myl9	coding	0.985825
Tnni1	coding	Ngfrap1	coding	0.979719
Ptgir	coding	NR_027477	noncoding	0.985032
Raph1	coding	NR_027477	noncoding	-0.975247
uc008ark.1	noncoding	NR_027477	noncoding	-0.987037
Chpt1	coding	NR_027477	noncoding	0.983828
uc009spu.1	noncoding	NR_027477	noncoding	0.973954
uc008gml.1	noncoding	NR_027477	noncoding	-0.991744
uc007pkb.1	noncoding	NR_027477	noncoding	-0.989227
Wbp5	coding	NR_027477	noncoding	-0.981837
uc008tfo.1	noncoding	NR_027477	noncoding	-0.975177
uc008ffq.1	noncoding	NR_027477	noncoding	0.981433
uc009qys.1	noncoding	NR_027477	noncoding	-0.99034
Vrk1	coding	NR_027477	noncoding	-0.974557
Ngfrap1	coding	Pdk3	coding	0.981076
Tnni1	coding	Pdk3	coding	0.98907
uc009bga.1	noncoding	Pdk3	coding	-0.979456
uc009spu.1	noncoding	Pdk3	coding	-0.974524
Tle6	coding	Pdk3	coding	0.985208
uc009hiz.1	noncoding	Pdk3	coding	0.991303
Vrk1	coding	Pdk3	coding	0.972334
uc007lay.1	noncoding	Pdk3	coding	0.976101
uc008ark.1	noncoding	Ptgir	coding	-0.97486
Chpt1	coding	Ptgir	coding	0.985256
uc008gml.1	noncoding	Ptgir	coding	-0.972776
uc008ffq.1	noncoding	Ptgir	coding	0.976331
uc009qys.1	noncoding	Ptgir	coding	-0.981458
Ngfrap1	coding	Ptprj	coding	-0.982463
Tnni1	coding	Ptprj	coding	-0.973866
uc009spu.1	noncoding	Ptprj	coding	0.975566
uc007oki.1	noncoding	Raph1	coding	0.973683
uc008ark.1	noncoding	Raph1	coding	0.971165
Tle6	coding	Raph1	coding	0.97235
uc009hiz.1	noncoding	Raph1	coding	0.972625
Wbp5	coding	Raph1	coding	0.985941
uc008tfo.1	noncoding	Raph1	coding	0.98221
uc009qys.1	noncoding	Raph1	coding	0.990346
Vrk1	coding	Raph1	coding	0.975595
uc007oki.1	noncoding	Tgif2	coding	0.973113
uc009bga.1	noncoding	Tgif2	coding	-0.974291
uc008ark.1	noncoding	Tgif2	coding	0.981922
Chpt1	coding	Tgif2	coding	-0.980705
uc009spu.1	noncoding	Tgif2	coding	-0.979265
Tle6	coding	Tgif2	coding	0.978213
uc008tfo.1	noncoding	Tgif2	coding	0.978039
uc009qys.1	noncoding	Tgif2	coding	0.977681
Vrk1	coding	Tgif2	coding	0.970297
uc007lay.1	noncoding	Tgif2	coding	0.977883
Ngfrap1	coding	Tle6	coding	0.977906
Tnni1	coding	Tle6	coding	0.985231
uc009spu.1	noncoding	Tle6	coding	-0.983946
uc009hiz.1	noncoding	Tle6	coding	0.978047
uc008tfo.1	noncoding	Tle6	coding	0.98202
Vrk1	coding	Tle6	coding	0.978352
Ngfrap1	coding	uc007lay.1	noncoding	0.974568
uc007oki.1	noncoding	uc007lay.1	noncoding	0.980488
uc009bga.1	noncoding	uc007lay.1	noncoding	-0.98977
uc009hiz.1	noncoding	uc007lay.1	noncoding	0.971051
uc009qys.1	noncoding	uc007lay.1	noncoding	0.970393
uc008ark.1	noncoding	uc007oki.1	noncoding	0.97523
uc009qys.1	noncoding	uc007oki.1	noncoding	0.974497
uc008ark.1	noncoding	uc007pkb.1	noncoding	0.974789
uc009spu.1	noncoding	uc007pkb.1	noncoding	-0.980499
uc008gml.1	noncoding	uc007pkb.1	noncoding	0.989594
Wbp5	coding	uc007pkb.1	noncoding	0.975648
uc008tfo.1	noncoding	uc007pkb.1	noncoding	0.974322
uc008ffq.1	noncoding	uc007pkb.1	noncoding	-0.97206
uc009qys.1	noncoding	uc007pkb.1	noncoding	0.971936
Vrk1	coding	uc007pkb.1	noncoding	0.974604
Chpt1	coding	uc008ark.1	noncoding	-0.990672
uc008gml.1	noncoding	uc008ark.1	noncoding	0.985482
uc008tfo.1	noncoding	uc008ark.1	noncoding	0.983248
uc008ffq.1	noncoding	uc008ark.1	noncoding	-0.986795
uc009qys.1	noncoding	uc008ark.1	noncoding	0.990035
Chpt1	coding	uc008ffq.1	noncoding	0.986999
uc008gml.1	noncoding	uc008ffq.1	noncoding	-0.982053
uc009qys.1	noncoding	uc008ffq.1	noncoding	-0.972745
Chpt1	coding	uc008gml.1	noncoding	-0.981348
uc009spu.1	noncoding	uc008gml.1	noncoding	-0.97817
Wbp5	coding	uc008gml.1	noncoding	0.970589
uc008tfo.1	noncoding	uc008gml.1	noncoding	0.97972
uc009qys.1	noncoding	uc008gml.1	noncoding	0.977526
Vrk1	coding	uc008gml.1	noncoding	0.970324
uc009spu.1	noncoding	uc008tfo.1	noncoding	-0.975125
uc009hiz.1	noncoding	uc008tfo.1	noncoding	0.973951
Wbp5	coding	uc008tfo.1	noncoding	0.981295
uc009qys.1	noncoding	uc008tfo.1	noncoding	0.984411
Vrk1	coding	uc008tfo.1	noncoding	0.980908
Ngfrap1	coding	uc009bga.1	noncoding	-0.975882
uc009spu.1	noncoding	uc009bga.1	noncoding	0.970493
uc009hiz.1	noncoding	uc009bga.1	noncoding	-0.978029
Ngfrap1	coding	uc009hiz.1	noncoding	0.971329
Tnni1	coding	uc009hiz.1	noncoding	0.977188
Wbp5	coding	uc009hiz.1	noncoding	0.972075
Vrk1	coding	uc009hiz.1	noncoding	0.980875
Chpt1	coding	uc009qys.1	noncoding	-0.978705
Wbp5	coding	uc009qys.1	noncoding	0.986144
Vrk1	coding	uc009qys.1	noncoding	0.976208
Ngfrap1	coding	uc009spu.1	noncoding	-0.985305
Tnni1	coding	uc009spu.1	noncoding	-0.975125
Wbp5	coding	uc009spu.1	noncoding	-0.978651
Vrk1	coding	uc009spu.1	noncoding	-0.991107
Ngfrap1	coding	Vrk1	coding	0.978929
Tnni1	coding	Vrk1	coding	0.972186
Wbp5	coding	Vrk1	coding	0.992786
Ngfrap1	coding	Wbp5	coding	0.97624
